# Supplementary material for: Electrotaxis of Glioblastoma and Medulloblastoma Spheroidal Aggregates
Source: Sci Rep. 2019 Mar 29;9:5309. doi: 10.1038/s41598-019-41505-6 (PMC6441013; doi:10.1038/s41598-019-41505-6)
Supplement: Supplementary file 2 — Dataset 1 [file 41598_2019_41505_MOESM2_ESM.txt]

transcript_id	name	type	chromosome_name	description	D0.0_counts	D0.0_tpm	D0.1_counts	D0.1_tpm	D0.2_counts	D0.2_tpm	D2.0_counts	D2.0_tpm	D2.1_counts	D2.1_tpm	D2.2_counts	D2.2_tpm	D8.0_counts	D8.0_tpm	D8.1_counts	D8.1_tpm	D8.2_counts	D8.2_tpm	U0.0_counts	U0.0_tpm	U0.1_counts	U0.1_tpm	U0.2_counts	U0.2_tpm	U2.0_counts	U2.0_tpm	U2.1_counts	U2.1_tpm	U2.2_counts	U2.2_tpm	U8.0_counts	U8.0_tpm	U8.1_counts	U8.1_tpm	U8.2_counts	U8.2_tpm	D0_D2_pval	D0_D2_qval	D0_D2_lfc	D0_D8_pval	D0_D8_qval	D0_D8_lfc	D2_D8_pval	D2_D8_qval	D2_D8_lfc
ENST00000456328	DDX11L1	processed_transcript	1	DEAD/H (Asp-Glu-Ala-Asp/His) box helicase 11 like 1 [Source:HGNC Symbol;Acc:HGNC:37102]	0.0	0.0	0.0	0.0	0.0	0.0	0.0	0.0	0.0	0.0	0.0	0.0	0.0	0.0	0.0	0.0	0.0	0.0	0.0	0.0	0.0	0.0	0.0	0.0	3.03917	0.297325	0.0	0.0	0.0	0.0	0.024993	0.00167875	0.0	0.0	0.0	0.0
ENST00000488147	WASH7P	unprocessed_pseudogene	1	WAS protein family homolog 7 pseudogene [Source:HGNC Symbol;Acc:HGNC:38034]	9.35873	1.26729	20.0931	2.23441	0.0	0.0	4.26823	0.560265	11.9562	1.6086	3.25197	0.493995	14.6046	1.72565	6.86454	0.927544	8.41741	1.0817	19.2378	2.27816	13.2328	1.43648	34.6837	2.86062	14.7843	1.81274	16.1318	2.16641	0.0	0.0	26.0453	2.19295	16.5327	1.84695	17.6779	2.10256	0.810699093289	0.999981692554	-0.395078908748	0.558585441373	0.985236863162	0.093011808953	0.735992842838	0.987696603439	0.488090717701
ENST00000417324	FAM138A	lincRNA	1	family with sequence similarity 138 member A [Source:HGNC Symbol;Acc:HGNC:32334]	0.0	0.0	0.0	0.0	0.0	0.0	0.0	0.0	0.0	0.0	0.0	0.0	0.0	0.0	0.0	0.0	0.0	0.0	0.0	0.0	0.0	0.0	0.0	0.0	0.0	0.0	0.011045	0.00171563	0.0	0.0	0.0505475	0.00492518	0.0	0.0	0.0	0.0
ENST00000461467	FAM138A	lincRNA	1	family with sequence similarity 138 member A [Source:HGNC Symbol;Acc:HGNC:32334]	0.0	0.0	0.0	0.0	0.0	0.0	0.0	0.0	0.0	0.0	0.615285	0.258112	0.0	0.0	0.0	0.0	0.0	0.0	0.0	0.0	0.712565	0.207297	0.0	0.0	0.0	0.0	2.00324	0.723978	0.0	0.0	0.0	0.0	4.0	1.1992	0.0	0.0			inf						-inf
ENST00000606857	OR4G4P	unprocessed_pseudogene	1	olfactory receptor family 4 subfamily G member 4 pseudogene [Source:HGNC Symbol;Acc:HGNC:14822]	0.0	0.0	0.0	0.0	0.0	0.0	0.0	0.0	0.0	0.0	0.0	0.0	0.0	0.0	0.0	0.0	0.0	0.0	0.0	0.0	0.0	0.0	0.0	0.0	0.0	0.0	0.0	0.0	1.0	0.282274	1.0	0.146015	0.0	0.0	0.0	0.0
ENST00000466430	RP11-34P13	lincRNA	1		21.3306	1.26984	17.7325	0.90665	16.9601	1.11374	13.7664	0.837595	35.4825	2.20191	17.5756	1.22978	10.9912	0.600629	17.7796	1.10609	16.5982	0.98515	32.4958	1.77654	6.15028	0.310423	20.0662	0.768828	16.3806	0.931375	25.1466	1.56811	13.0895	0.970822	25.3522	0.98942	6.79879	0.35299	14.506	0.801126	0.823985211771	0.999981692554	0.375806036683	0.767093114325	0.998782587437	-0.289580234738	0.576033164683	0.971292664875	-0.665386271421
ENST00000495576	RP11-34P13	lincRNA	1		4.14917	0.578746	6.50926	0.743868	0.0	0.0	0.0	0.0	0.0	0.0	0.0	0.0	0.0	0.0	4.56539	0.633898	5.02258	0.663136	6.11655	0.744206	12.0586	1.34446	7.81317	0.661886	10.2768	1.29435	0.0	0.0	6.14019	1.0169	8.01475	0.6932	5.88322	0.675051	0.403765	0.0493261			-inf			-0.0281757794442			inf
ENST00000442987	CICP27	processed_pseudogene	1	capicua transcriptional repressor pseudogene 27 [Source:HGNC Symbol;Acc:HGNC:48835]	14.8985	0.621624	36.9417	1.3382	9.0264	0.42057	19.1082	0.82536	24.5527	1.08035	15.7957	0.783407	21.428	0.830826	31.9388	1.40821	29.7692	1.25323	6.52049	0.252815	12.7537	0.457347	33.1414	0.901962	6.05385	0.244392	14.2058	0.62917	4.83392	0.254068	20.3273	0.563194	10.3403	0.381385	15.418	0.604765	0.790845374505	0.999981692554	0.175932139895	0.465774720137	0.985236863162	0.552963064321	0.595067641583	0.97380856669	0.377030924426
ENST00000494149	RP11-34P13	processed_pseudogene	1		0.0	0.0	1.73844	0.387616	0.0	0.0	10.3378	2.68064	0.0	0.0	6.68797	2.03019	0.0	0.0	3.93924	1.06455	9.54304	2.43846	0.0	0.0	14.5797	3.10904	0.0	0.0	0.0	0.0	13.5487	3.58283	0.0	0.0	15.4422	2.56847	0.0	0.0	1.10269	0.25825			3.60328124171			3.17589507798	0.879422109791	0.999644881221	-0.427386163734
ENST00000595919	RP11-34P13	processed_pseudogene	1		0.0	0.0	0.0	0.0	0.0	0.0	0.0	0.0	0.0	0.0	0.0	0.0	0.0	0.0	0.0	0.0	2.1778	2.54209	0.0	0.0	0.0	0.0	0.0	0.0	0.0	0.0	0.0	0.0	0.0	0.0	0.0	0.0	0.0	0.0	0.0	0.0						inf			inf
ENST00000493797	RP11-34P13	antisense	1		0.0	0.0	1.0	0.821243	0.0	0.0	0.0	0.0	0.0	0.0	0.0	0.0	0.0	0.0	0.0	0.0	0.0	0.0	0.0	0.0	0.240475	0.170382	0.0	0.0	0.0	0.0	0.0	0.0	0.0	0.0	0.146867	0.0833832	0.0	0.0	0.0	0.0			-inf			-inf
ENST00000484859	RP11-34P13	antisense	1		12.0631	0.388774	18.4027	0.517925	10.7187	0.388319	9.82772	0.330166	10.3056	0.352453	9.96057	0.3839	14.3968	0.43403	14.3537	0.491782	16.7264	0.547411	39.3231	1.18519	51.5216	1.4376	69.8821	1.47969	23.8957	0.750337	26.4337	0.910793	22.9029	0.935348	16.4017	0.353444	22.4947	0.645545	10.1758	0.310519	0.794244898774	0.999981692554	-0.280062483206	0.868541000037	0.998782587437	0.186003675246	0.622172589467	0.976230455741	0.466066158452
ENST00000490997	RP11-34P13	antisense	1		0.0	0.0	1.3086	0.486019	0.429339	0.198579	0.583715	0.247277	0.0	0.0	0.0	0.0	0.0	0.0	0.0	0.0	0.0	0.0	0.0	0.0	0.305545	0.105686	0.0	0.0	0.0	0.0	0.0	0.0	0.361576	0.193864	0.766758	0.20835	2.18975	0.780877	0.0	0.0			-1.4691290212			-inf			-inf
ENST00000466557	RP11-34P13	lincRNA	1		0.0	0.0	0.0	0.0	0.0	0.0	0.0	0.0	4.01271	0.563432	5.98043	0.948205	0.0	0.0	0.0	0.0	0.0	0.0	0.0	0.0	0.0	0.0	0.0	0.0	0.0	0.0	0.0	0.0	1.89052	0.318035	0.0	0.0	1.3645	0.158989	0.0	0.0			inf						-inf
ENST00000496488	RP11-34P13	lincRNA	1		0.0	0.0	0.0	0.0	0.0	0.0	0.0	0.0	0.0	0.0	0.0	0.0	0.0	0.0	0.0	0.0	0.0	0.0	0.0	0.0	0.0	0.0	0.0	0.0	0.0	0.0	0.0	0.0	0.0	0.0	0.0	0.0	0.017226	0.00731754	0.0	0.0
ENST00000624431	FO538757	protein_coding	1		0.0	0.0	0.0	0.0	0.0	0.0	0.0	0.0	0.0	0.0	0.0	0.0	0.0	0.0	0.0	0.0	0.0	0.0	1.0	0.251094	1.0	0.226825	0.0	0.0	0.0	0.0	1.0	0.281369	0.0	0.0	0.0	0.0	0.0	0.0	0.0	0.0
ENST00000623834	FO538757	protein_coding	1		0.0	0.0	0.0	0.0	0.00792942	0.00110475	0.000129848	1.67256e-05	7.32663e-07	9.67139e-08	7.64168	1.13886	41.5772	4.82043	2.46274	0.326468	35.2879	4.44939	0.0	0.0	0.0010326	0.000110009	28.6972	2.3228	0.0	0.0	0.0	0.0	0.0	0.0	22.12	1.82762	0.0	0.0	0.0	0.0			10.0096760712			13.0845408094	0.115370083906	0.796788251799	3.07486473819
ENST00000623083	FO538757	protein_coding	1		28.3292	2.93603	26.5096	2.29843	30.0242	3.33177	40.3417	4.1423	85.4899	8.97934	8.40146	0.995781	36.4763	3.36838	63.0358	6.64452	22.0317	2.21149	15.0265	1.38969	0.277284	0.0235754	2.36989	0.153036	9.87377	0.947192	24.0181	2.52494	0.0	0.0	18.4145	1.21283	10.7496	0.940399	10.8566	1.0108	0.889628995461	0.999981692554	0.72074423946	0.819040368912	0.998782587437	0.513030157472	0.910689684092	0.999977047849	-0.207714081987
ENST00000624735	FO538757	protein_coding	1		3.37337	0.371126	22.0376	2.02068	2.45027	0.287417	6.3475	0.688816	0.0	0.0	5.05294	0.633274	0.0	0.0	2.63208	0.293381	5.01405	0.532069	0.0	0.0	2.00151	0.179802	0.0	0.0	0.0	0.0	0.0	0.0	1.99507	0.265198	0.0	0.0	2.38123	0.220109	1.75791	0.172949	0.517893254414	0.999981692554	-1.01899427588			-1.69856193164	0.820991048807	0.996496310129	-0.679567655759
ENST00000442116	AP006222	lincRNA	1		5.4909	0.78584	21.5144	2.51738	4.43151	0.661708	15.1083	2.0851	0.0	0.0	0.0	0.0	0.0	0.0	17.1501	2.43801	12.7074	1.7175	9.23913	1.15078	20.0636	2.28925	8.1886	0.709934	0.0	0.0	0.0	0.0	3.93222	0.666763	30.2511	2.67797	0.0	0.0	16.7139	2.08972	0.230045308786	0.999981692554	-0.927178091933	0.672807179196	0.991710951275	0.06773087988	0.475854741015	0.967996839238	0.994908971813
ENST00000448958	AP006222	lincRNA	1		5.02655	0.446707	0.0	0.0	0.0	0.0	5.40078	0.480448	0.0	0.0	0.0	0.0	6.26667	0.501141	0.0	0.0	15.2673	1.32678	0.0	0.0	3.27055	0.241057	0.0	0.0	0.0	0.0	6.76591	0.616442	0.0	0.0	0.0	0.0	0.0	0.0	3.2471	0.262011			0.105051431045	0.390552938203	0.985236863162	2.03280295334	0.393686313879	0.967996839238	1.9277515223
ENST00000634344	AP006222	lincRNA	1		0.0	0.0	0.0	0.0	12.8911	2.05621	3.85141	0.567629	10.5561	1.59643	9.1966	1.57083	3.38802	0.449706	0.0	0.0	0.0	0.0	2.81732	0.374943	0.0	0.0	0.0	0.0	3.18637	0.438618	6.27226	0.94538	7.28572	1.32056	0.0	0.0	0.0	0.0	3.14861	0.4203	0.191860437939	0.999981692554	0.861077753113			-2.19293357623			-3.05401132935
ENST00000424587	AP006222	lincRNA	1		10.3478	0.767101	30.3951	1.9183	25.2828	2.04698	8.96054	0.671874	15.1726	1.16149	26.8139	2.31507	13.3505	0.899486	20.0632	1.54026	14.3028	1.04692	6.49268	0.437788	0.0	0.0	5.07306	0.239432	3.03186	0.212425	0.0	0.0	0.0	0.0	3.03539	0.145989	6.79837	0.434756	3.59858	0.244835	0.816217260324	0.999981692554	-0.189999394899	0.770140752803	0.998782587437	-0.440718058612	0.963278125805	0.999977047849	-0.250718663713
ENST00000335577	AP006222	lincRNA	1		0.0	0.0	1.00318	0.38115	0.0	0.0	1.0	0.432885	0.0	0.0	0.0	0.0	1.34635	0.529685	1.0	0.458873	1.00321	0.431773	0.0	0.0	0.0	0.0	0.205362	0.0553329	0.0	0.0	1.0	0.439544	0.0	0.0	2.00608	0.557025	2.00653	0.730927	0.0	0.0			0.183624934139			1.8977963995			1.71417146536
ENST00000458203	RPL23AP24	processed_pseudogene	1	ribosomal protein L23a pseudogene 24 [Source:HGNC Symbol;Acc:HGNC:36176]	0.0	0.0	0.0	0.0	0.0	0.0	1.68378	1.10693	0.0	0.0	1.61837	1.29202	0.0	0.0	1.4181	1.01065	0.407409	0.269415	0.0	0.0	0.0	0.0	0.0	0.0	0.0	0.0	0.0	0.0	0.0	0.0	3.02092	1.27388	0.0	0.0	1.62517	0.955419			inf			inf			-0.90618601842
ENST00000441866	RP5-857K21	lincRNA	1		0.0	0.0	1.4714	0.378499	0.0	0.0	0.0	0.0	0.0	0.0	0.0	0.0	0.0	0.0	0.0	0.0	0.0	0.0	0.0	0.0	0.0	0.0	0.0	0.0	0.0	0.0	0.0	0.0	0.0	0.0	0.0	0.0	1.0	0.251877	0.0	0.0			-inf			-inf
ENST00000412666	RP4-669L17	lincRNA	1		0.0	0.0	0.0	0.0	0.0	0.0	0.0	0.0	0.0	0.0	0.0	0.0	0.0	0.0	0.0	0.0	0.0	0.0	0.0	0.0	0.0	0.0	0.013247	0.00461395	0.0	0.0	0.0	0.0	0.0	0.0	0.0	0.0	0.0	0.0	0.0224158	0.0112889
ENST00000431321	RP4-669L17	lincRNA	1		0.0	0.0	0.0	0.0	1.0	0.664091	0.0	0.0	0.751244	0.48161	0.0	0.0	2.0	1.10526	0.0	0.0	0.0	0.0	1.0	0.560744	0.0	0.0	0.0	0.0	0.0	0.0	0.0	0.0	0.0	0.0	0.0	0.0	0.0	0.0	0.0	0.0			-0.463515598694			0.734932935458			1.19844853415
ENST00000453935	RP4-669L17	lincRNA	1		0.0	0.0	0.0	0.0	0.0	0.0	0.0	0.0	0.0	0.0	0.0	0.0	0.0	0.0	0.0	0.0	1.00794	0.448854	0.0	0.0	0.0	0.0	0.0	0.0	0.0	0.0	0.0	0.0	0.0	0.0	0.0	0.0	0.501227	0.18867	0.0	0.0						inf			inf
ENST00000440163	RP4-669L17	lincRNA	1		0.0	0.0	0.0	0.0	0.0	0.0	0.0	0.0	0.0	0.0	0.0	0.0	1.0	0.453755	0.0	0.0	0.0	0.0	0.0	0.0	0.0	0.0	0.0	0.0	0.0	0.0	0.0	0.0	0.0	0.0	0.0	0.0	0.0	0.0	0.0	0.0						inf			inf
ENST00000455207	RP4-669L17	lincRNA	1		0.5	0.469658	0.0	0.0	0.0	0.0	0.0	0.0	0.117357	0.0731946	0.0	0.0	0.0	0.0	0.0	0.0	0.0	0.0	0.0	0.0	0.0	0.0	0.0	0.0	0.0	0.0	0.0	0.0	0.0	0.0	0.0	0.0	0.0	0.0	0.0	0.0			-2.68180146243			-inf			-inf
ENST00000455464	RP4-669L17	lincRNA	1		2.92955	0.905792	0.0	0.0	0.0	0.0	0.0	0.0	0.967449	0.268404	0.0	0.0	0.0	0.0	0.0	0.0	0.0	0.0	0.0	0.0	0.806193	0.177666	0.0	0.0	0.0	0.0	0.0	0.0	0.0	0.0	0.0	0.0	0.0	0.0	4.44672	1.07643			-1.75477362544			-inf			-inf
ENST00000613471	RP4-669L17	lincRNA	1		0.0	0.0	0.0	0.0	0.0	0.0	0.0	0.0	0.0	0.0	0.0	0.0	0.0	0.0	0.0	0.0	1.20346	0.324745	0.0	0.0	0.0	0.0	0.0	0.0	0.0	0.0	0.0	0.0	0.0	0.0	0.0	0.0	0.0	0.0	0.0	0.0						inf			inf
ENST00000601814	RP4-669L17	lincRNA	1		6.72238	2.62548	6.24521	1.74576	6.42251	2.25543	1.48873	0.480382	9.63429	3.22973	7.04666	2.6772	1.85885	0.543218	4.67354	1.58139	14.3689	4.58376	2.82051	0.830168	4.09067	1.08251	5.35899	1.08004	5.85913	1.76389	4.1696	1.36991	7.34602	2.96851	16.0276	3.31736	3.31671	0.904321	4.48393	1.30472	0.84226094625	0.999981692554	-0.0530751534432	0.844741587049	0.998782587437	0.0176777560241	0.984973173591	0.999977047849	0.0707529094673
ENST00000431812	RP4-669L17	lincRNA	1		0.136016	0.249207	0.0	0.0	0.0	0.0	1.55013	1.27915	0.0	0.0	0.430801	0.438605	0.0	0.0	0.508393	0.462621	0.0	0.0	0.0	0.0	0.0771678	0.0511034	0.0	0.0	0.0	0.0	0.0	0.0	0.0	0.0	0.0	0.0	0.0	0.0	0.0	0.0			2.78510778436			0.892486163546			-1.89262162081
ENST00000419160	RP4-669L17	lincRNA	1		1.99167	0.839736	4.51651	1.34196	3.85441	1.43633	1.3044	0.446357	3.62316	1.28984	6.12355	2.47157	1.30147	0.403584	2.10719	0.757575	4.78399	1.62004	13.32	4.1623	18.868	5.29048	26.0355	5.56106	7.62928	2.43539	2.692	0.937481	14.3748	6.17268	8.55917	1.8787	10.8783	3.1431	6.86955	2.11872			0.217852043804			-0.379495799637			-0.59734784344
ENST00000440038	RP4-669L17	lincRNA	1		0.0	0.0	10.7963	2.44433	0.0	0.0	0.0	0.0	0.0312193	0.0085001	0.0	0.0	0.0	0.0	0.0	0.0	3.18719	0.826737	4.13871	0.990138	17.46	3.77827	27.7201	4.56504	0.0	0.0	5.78157	1.55159	0.0	0.0	6.25231	1.05548	0.217205	0.0484103	20.3807	4.84405			-8.16774354188			-1.56393871116			6.60380483072
ENST00000423728	RP4-669L17	lincRNA	1		0.0	0.0	0.0	0.0	0.523131	0.210574	0.0	0.0	0.0	0.0	1.88243	0.822027	0.0	0.0	0.0	0.0	0.255088	0.0933585	0.0	0.0	1.30647	0.394894	8.51083	1.96029	6.23842	2.14886	1.55082	0.582477	3.99253	1.85557	6.69556	1.58612	5.12865	1.59766	1.27676	0.424701			1.96485846605			-1.17347402845			-3.1383324945
ENST00000599771	RP4-669L17	lincRNA	1		0.0	0.0	8.89536	3.98693	2.41707	1.33937	7.75781	3.92688	2.48635	1.32478	9.77199	5.92281	5.11604	2.35912	0.0	0.0	1.60734	0.811999	1.67475	0.781559	17.1293	7.05435	23.0891	7.25802	5.89079	2.77873	13.8748	7.11819	12.8125	8.28055	10.0581	3.26571	7.35169	3.12297	0.0	0.0	0.394389290081	0.999981692554	1.06900081196			-0.748141672294	0.269949232756	0.95562634221	-1.81714248425
ENST00000601486	RP4-669L17	lincRNA	1		0.0	0.0	0.0	0.0	0.0	0.0	0.0	0.0	0.0	0.0	2.25688	0.760226	0.0	0.0	0.0	0.0	3.30269e-08	9.35439e-09	0.0	0.0	0.0	0.0	2.40212	0.431099	0.0	0.0	0.0	0.0	0.0	0.0	7.8388	1.44317	0.0	0.0	0.0	0.0			inf			inf			-26.2762095475
ENST00000616947	RP4-669L17	lincRNA	1		0.0	0.0	0.0	0.0	0.0	0.0	0.0	0.0	2.0	0.718357	0.0	0.0	0.0	0.0	0.0	0.0	0.0	0.0	1.56673	0.493931	1.42482	0.40294	4.15389	0.8949	2.53559	0.816438	0.0	0.0	3.04685	1.32016	0.0	0.0	0.0	0.0	0.0	0.0			inf						-inf
ENST00000616311	RP4-669L17	lincRNA	1		0.0	0.0	0.0	0.0	0.0	0.0	0.0	0.0	0.0	0.0	0.0	0.0	1.27793	0.813898	0.0	0.0	2.45329	1.7182	0.0	0.0	0.0	0.0	7.94744	3.40964	0.0	0.0	0.0	0.0	0.0	0.0	0.00832779	0.00371194	0.0	0.0	0.0	0.0						inf			inf
ENST00000432964	RP4-669L17	lincRNA	1		0.0	0.0	0.0	0.0	0.0	0.0	0.0	0.0	0.553456	0.212042	0.0	0.0	0.0	0.0	0.0	0.0	0.0	0.0	0.0	0.0	0.0	0.0	0.0	0.0	0.0	0.0	0.0	0.0	0.0	0.0	0.0	0.0	0.0	0.0	0.0	0.0			inf						-inf
ENST00000608420	RP4-669L17	lincRNA	1		0.0	0.0	1.19352	0.571768	0.0	0.0	0.0	0.0	1.0	0.568593	0.297073	0.192274	0.0	0.0	0.0	0.0	0.0	0.0	1.41251	0.703126	2.51818	1.10252	2.32916	0.778692	0.0	0.0	0.0	0.0	0.0	0.0	0.0	0.0	0.0	0.0	0.0	0.0			0.412214412556			-inf			-inf
ENST00000426406	OR4F29	protein_coding	1	olfactory receptor family 4 subfamily F member 29 [Source:HGNC Symbol;Acc:HGNC:31275]	0.0	0.0	0.138396	0.0235506	0.0	0.0	0.0	0.0	0.298378	0.0612405	0.0	0.0	0.0	0.0	0.0452326	0.00934022	3.41371e-06	6.68341e-07	3.29118e-06	5.94038e-07	4.63962e-06	7.62385e-07	0.0	0.0	0.0	0.0	0.0	0.0	0.0	0.0	0.0	0.0	0.5	0.084588	1.5	0.2704			1.37872224588			-1.33413215058			-2.71285439647
ENST00000432723	CICP7	processed_pseudogene	1	capicua transcriptional repressor pseudogene 7 [Source:HGNC Symbol;Acc:HGNC:37756]	0.0	0.0	0.0	0.0	0.0	0.0	0.0	0.0	0.0	0.0	0.0	0.0	0.000206501	1.25981e-05	0.0	0.0	0.0	0.0	0.0	0.0	0.0	0.0	10.1172	0.432568	0.0	0.0	0.0	0.0	0.0	0.0	0.0	0.0	0.0	0.0	0.0	0.0						inf			inf
ENST00000514436	RP4-669L17	unprocessed_pseudogene	1		7.31332	1.10303	8.64752	1.06163	0.0	0.0	0.0	0.0	11.6197	1.72486	10.5067	1.7614	10.5337	1.37253	5.09377	0.759654	12.0779	1.71201	18.734	2.44729	45.3124	5.41878	37.2526	3.38533	11.5706	1.56368	6.98216	1.03323	0.0	0.0	39.7409	3.68833	37.3814	4.60087	19.586	2.56691	0.845584532171	0.999981692554	0.687539726758	0.410742332833	0.985236863162	0.828540703853	0.545719153787	0.970654972953	0.141000977095
ENST00000417636	RP5-857K21	lincRNA	1		0.0	0.0	0.0	0.0	0.0	0.0	0.0	0.0	0.0	0.0	0.0	0.0	0.0	0.0	2.08391	0.491426	0.186604	0.0416694	0.0	0.0	0.0	0.0	0.0	0.0	0.0	0.0	0.0	0.0	0.0	0.0	0.0	0.0	0.0	0.0	0.0	0.0						inf			inf
ENST00000634833	RP5-857K21	lincRNA	1		0.0	0.0	0.0	0.0	0.0	0.0	0.0	0.0	2.51832	0.4773	0.0	0.0	0.0	0.0	0.0	0.0	0.0	0.0	0.0	0.0	0.0	0.0	0.0	0.0	0.0	0.0	0.0	0.0	0.0	0.0	0.0	0.0	0.0	0.0	0.0	0.0			inf						-inf
ENST00000634337	RP5-857K21	lincRNA	1		0.0	0.0	0.0	0.0	0.0	0.0	0.0	0.0	0.0	0.0	0.0	0.0	0.0	0.0	0.0	0.0	0.0	0.0	0.0	0.0	0.0	0.0	1.0	0.133106	0.0	0.0	0.0	0.0	1.0	0.26294	0.0	0.0	0.0	0.0	0.0	0.0
ENST00000357876	RP5-857K21	lincRNA	1		0.0	0.0	0.0	0.0	0.0	0.0	0.0	0.0	0.0	0.0	0.0	0.0	0.0	0.0	0.0	0.0	1.00794	0.448854	0.0	0.0	0.0	0.0	0.0	0.0	0.0	0.0	0.0	0.0	0.0	0.0	0.0	0.0	0.501227	0.18867	0.0	0.0						inf			inf
ENST00000440200	RP5-857K21	lincRNA	1		0.5	0.469658	0.0	0.0	0.0	0.0	0.0	0.0	0.117357	0.0731946	0.0	0.0	0.0	0.0	0.0	0.0	0.0	0.0	0.0	0.0	0.0	0.0	0.0	0.0	0.0	0.0	0.0	0.0	0.0	0.0	0.0	0.0	0.0	0.0	0.0	0.0			-2.68180146243			-inf			-inf
ENST00000414688	RP5-857K21	lincRNA	1		0.0	0.0	4.0	0.899456	3.16945	0.900057	2.84663	0.744239	13.966	3.77697	0.0	0.0	4.0	0.945261	4.17907	1.13892	3.66869	0.945269	1.05231	0.250065	0.0	0.0	4.83197	0.790534	1.0	0.244013	4.27079	1.13863	5.0	1.62667	3.78108	0.634088	3.49812	0.774559	0.0	0.0			1.32910208546			0.751449370006			-0.577652715456
ENST00000616585	RP5-857K21	lincRNA	1		0.0	0.0	0.0	0.0	0.0	0.0	0.0	0.0	0.0	0.0	0.0	0.0	0.0	0.0	0.0	0.0	1.20346	0.324745	0.0	0.0	0.0	0.0	0.0	0.0	0.0	0.0	0.0	0.0	0.0	0.0	0.0	0.0	0.0	0.0	0.0	0.0						inf			inf
ENST00000447954	RP5-857K21	lincRNA	1		0.136016	0.249207	0.0	0.0	0.0	0.0	1.55013	1.27915	0.0	0.0	0.430801	0.438605	0.0	0.0	0.508393	0.462621	0.0	0.0	0.0	0.0	0.0771678	0.0511034	0.0	0.0	0.0	0.0	0.0	0.0	0.0	0.0	0.0	0.0	0.0	0.0	0.0	0.0			2.78510778436			0.892486163546			-1.89262162081
ENST00000423796	RP5-857K21	lincRNA	1		0.0	0.0	0.0	0.0	0.0	0.0	0.0	0.0	0.0	0.0	0.0	0.0	0.0	0.0	0.0	0.0	1.0	0.338637	0.0	0.0	0.0	0.0	0.0	0.0	0.0	0.0	0.0	0.0	0.0	0.0	0.0	0.0	0.0	0.0	0.0	0.0						inf			inf
ENST00000450696	RP5-857K21	lincRNA	1		0.0	0.0	0.0	0.0	0.0	0.0	0.0	0.0	0.0	0.0	0.0	0.0	0.0	0.0	0.0	0.0	0.0	0.0	0.0	0.0	0.0	0.0	0.0	0.0	0.0	0.0	0.0601592	0.0373426	0.0	0.0	0.0	0.0	0.0	0.0	0.0	0.0
ENST00000416931	MTND1P23	unprocessed_pseudogene	1	mitochondrially encoded NADH:ubiquinone oxidoreductase core subunit 1 pseudogene 23 [Source:HGNC Symbol;Acc:HGNC:42092]	1204.09	1527.37	22.5846	14.2197	7.97749	6.10551	9.98343	6.93743	16.8781	12.5156	18.8293	15.9455	28.4719	18.1333	38.1151	28.8215	21.5653	15.1035	59.2235	38.365	63.0874	35.3786	56.0587	24.0506	39.7525	25.7117	119.029	83.4387	61.5702	55.7462	71.844	32.023	79.528	46.0548	69.1095	42.9054	0.395440971238	0.999981692554	-5.45028812653	0.635979296292	0.988497740734	-4.64035340027	0.432394913123	0.967996839238	0.809934726261
ENST00000457540	MTND2P28	unprocessed_pseudogene	1	mitochondrially encoded NADH:ubiquinone oxidoreductase core subunit 2 pseudogene 28 [Source:HGNC Symbol;Acc:HGNC:42129]	2625.51	493.863	2578.59	386.555	1014.67	193.491	1972.79	347.289	1556.06	281.651	2093.74	428.259	2966.96	470.82	2839.63	516.794	2270.16	392.138	2661.78	423.819	2817.73	409.41	3211.65	354.746	2488.68	409.116	2305.63	414.787	1704.66	370.14	4364.99	492.886	1777.32	265.833	3268.88	520.826	0.905504571197	0.999981692554	-0.0226247831667	0.288033992899	0.985236863162	0.361537228149	0.0520146361517	0.598890557189	0.384162011316
ENST00000414273	MTCO1P12	unprocessed_pseudogene	1	MT-CO1 pseudogene 12 [Source:HGNC Symbol;Acc:HGNC:52014]	1341.51	154.578	2133.8	204.295	831.944	101.857	1565.49	177.291	1327.28	153.872	1698.5	222.245	2055.23	209.394	2032.51	236.535	1938.87	214.767	15.1464	1.5459	8.39297	0.786678	19.7968	1.4095	15.137	1.60146	3.43779	0.398498	8.80166	1.22158	33.244	2.41492	11.9609	1.15361	13.4364	1.37939	0.429176998015	0.999981692554	0.264421958797	0.0706864687989	0.748748213964	0.520065069617	0.083591103605	0.719278209086	0.25564311082
ENST00000427426	MTCO2P12	unprocessed_pseudogene	1	MT-CO2 pseudogene 12 [Source:HGNC Symbol;Acc:HGNC:52028]	5.64135	1.96076	13.4095	3.40963	13.1278	4.20363	9.70539	2.85814	4.75821	1.45285	5.59701	1.93572	13.0725	3.48336	15.6899	4.8319	17.0636	4.96067	9.87298	2.64776	5.01205	1.21195	7.50444	1.38152	2.49505	0.685634	2.49241	0.747867	2.50122	0.919731	4.52744	0.855219	4.51684	1.12514	6.25769	1.66294	0.698172790716	0.999981692554	-0.61602826468	0.607055627066	0.986405184458	0.471616202706	0.325044958882	0.967996839238	1.08764446739
ENST00000467115	MTATP8P1	unprocessed_pseudogene	1	mitochondrially encoded ATP synthase 8 pseudogene 1 [Source:HGNC Symbol;Acc:HGNC:44571]	0.0	0.0	2.00542	5.80466	0.0	0.0	2.00661	5.0415	0.0	0.0	0.0	0.0	0.0	0.0	0.0	0.0	3.00714	8.39457	1.00139	2.62	1.00209	1.88607	1.00215	1.47262	2.00411	4.6344	0.0	0.0	1.00148	4.04356	0.0	0.0	1.00186	1.96692	0.0	0.0			-0.203358522315			0.532244861356			0.735603383671
ENST00000514057	MTATP6P1	unprocessed_pseudogene	1	mitochondrially encoded ATP synthase 6 pseudogene 1 [Source:HGNC Symbol;Acc:HGNC:44575]	16161.7	5630.48	12391.6	3156.88	4022.86	1290.58	7532.08	2222.26	5867.57	1794.98	8450.54	2928.19	11394.6	3041.96	13097.3	4041.21	9736.76	2835.99	9354.61	2513.49	8741.12	2117.55	11056.3	2039.14	6950.57	1913.55	5058.56	1520.66	4184.38	1541.61	12932.7	2447.49	5174.07	1291.23	10078.8	2683.34	0.665760379563	0.999981692554	-0.537064851135	0.659155553202	0.990306720386	-0.0229109153608	0.0398721905948	0.537908053721	0.514153935774
ENST00000416718	MTCO3P12	unprocessed_pseudogene	1	MT-CO3 pseudogene 12 [Source:HGNC Symbol;Acc:HGNC:52042]	5.73656	2.91566	4.33107	1.48742	1.43217	0.614147	7.15904	2.81451	5.70993	2.34387	4.32726	2.01595	7.24402	2.58501	11.6114	4.82007	8.78314	3.42609	4.41567	1.58996	0.0	0.0	4.38432	1.07419	7.42342	2.7216	6.12338	2.44681	1.50927	0.748578	7.26543	1.83216	2.90479	0.962415	15.9039	5.62824	0.647636464551	0.999981692554	0.515953893896	0.382952026214	0.985236863162	1.1102269754	0.658976207324	0.979498382387	0.5942730815
ENST00000438434	WBP1LP6	processed_pseudogene	1	WW domain binding protein 1-like pseudogene 6 [Source:HGNC Symbol;Acc:HGNC:43956]	0.0	0.0	0.0	0.0	0.0	0.0	0.0	0.0	0.0	0.0	0.0	0.0	0.0	0.0	0.0	0.0	1.0	0.566471	0.0	0.0	0.0	0.0	0.0	0.0	0.0	0.0	0.0	0.0	0.0	0.0	0.0	0.0	0.0	0.0	0.0	0.0						inf			inf
ENST00000332831	OR4F16	protein_coding	1	olfactory receptor family 4 subfamily F member 16 [Source:HGNC Symbol;Acc:HGNC:15079]	0.0	0.0	0.138396	0.0235506	0.0	0.0	0.0	0.0	0.298378	0.0612405	0.0	0.0	0.0	0.0	0.0452326	0.00934022	3.41371e-06	6.68341e-07	3.29118e-06	5.94038e-07	4.63962e-06	7.62385e-07	0.0	0.0	0.0	0.0	0.0	0.0	0.0	0.0	0.0	0.0	0.5	0.084588	1.5	0.2704			1.37872224588			-1.33413215058			-2.71285439647
ENST00000440782	CICP3	processed_pseudogene	1	capicua transcriptional repressor pseudogene 3 [Source:HGNC Symbol;Acc:HGNC:37742]	0.0	0.0	4.03154	0.232469	0.0	0.0	0.0	0.0	2.80172	0.196013	0.0	0.0	4.26955	0.26296	4.50405	0.315959	3.00234	0.200868	0.0	0.0	1.65545	0.094117	0.0	0.0	0.0	0.0	0.0	0.0	0.0	0.0	6.35015	0.279248	1.47677	0.0863692	0.0	0.0			-0.246089003933			1.74604175939			1.99213076333
ENST00000506640	RP11-206L10	processed_transcript	1		30.6118	0.735496	82.3319	1.73619	68.4667	1.85983	60.4607	1.5234	36.8556	0.944799	39.7387	1.14785	54.6238	1.23476	47.3076	1.21466	54.2713	1.33155	73.495	1.66055	171.081	3.58156	272.249	4.3246	121.514	2.86186	98.8167	2.55414	56.6509	1.73373	212.418	3.4331	94.7164	2.03925	64.4999	1.4765	0.69528195634	0.999981692554	-0.260457818991	0.85878332701	0.998782587437	-0.196115644059	0.762659586884	0.988971214965	0.0643421749322
ENST00000422528	RP11-206L10	antisense	1		0.0	0.0	0.0	0.0	0.0	0.0	0.0	0.0	0.0	0.0	0.0	0.0	0.0	0.0	0.0	0.0	0.0	0.0	0.0	0.0	0.0	0.0	0.0	0.0	0.0	0.0	0.0	0.0	0.0	0.0	0.0	0.0	0.982774	0.418792	0.0	0.0
ENST00000434264	RP11-206L10	lincRNA	1		0.0	0.0	0.0	0.0	0.0	0.0	0.0	0.0	1.00197	0.234005	0.0	0.0	0.0	0.0	0.0	0.0	0.0	0.0	0.0	0.0	0.0	0.0	0.0	0.0	2.19569	0.463933	3.1171	0.720083	0.0	0.0	1.9055	0.276642	0.0	0.0	0.0	0.0			inf						-inf
ENST00000457084	RP11-206L10	lincRNA	1		0.0	0.0	1.0038	0.328521	0.0	0.0	0.0	0.0	0.0	0.0	0.0	0.0	3.24187	1.10414	0.0	0.0	1.40811	0.524064	0.0	0.0	0.0	0.0	2.84877	0.666911	0.0	0.0	3.65698	1.3961	0.0	0.0	4.61509	1.11141	0.0	0.0	0.0	0.0			-inf			2.30922396845			inf
ENST00000589899	RP11-206L10	lincRNA	1		2.57437	0.689651	0.0	0.0	0.576355	0.149041	1.59077	0.379	4.00832	0.986218	1.36817	0.380868	0.0	0.0	0.0	0.0	0.0	0.0	7.54433	1.63156	0.0	0.0	11.0375	1.64678	2.20704	0.490838	0.0	0.0	0.0	0.0	9.01701	1.37799	4.70402	0.949988	0.0	0.0			1.05791161794			-inf			-inf
ENST00000609830	RP11-206L10	lincRNA	1		1.42563	0.511065	0.0	0.0	0.547919	0.179835	0.0	0.0	0.0	0.0	0.0	0.0	5.77362	1.57693	0.0	0.0	2.60447	0.776202	0.0	0.0	8.03799	1.99114	0.0	0.0	0.0	0.0	0.0	0.0	0.0	0.0	0.0	0.0	0.0	0.0	0.0	0.0			-inf			1.7680334345			inf
ENST00000429505	RP11-206L10	lincRNA	1		0.0	0.0	1.89286	0.897039	0.0	0.0	0.490566	0.261694	0.0	0.0	0.0	0.0	0.277286	0.134869	0.0	0.0	0.0	0.0	0.0	0.0	0.309735	0.134271	0.0	0.0	0.0	0.0	0.0	0.0	0.0	0.0	0.0	0.0	1.16917	0.522884	0.0	0.0			-1.77728986234			-2.73361193057			-0.956322068234
ENST00000585826	RP11-206L10	lincRNA	1		0.0	0.0	0.0	0.0	0.0	0.0	0.411535	0.265048	0.0	0.0	0.0	0.0	0.0	0.0	0.0	0.0	0.0	0.0	0.0	0.0	2.3578	1.22815	0.0	0.0	0.0	0.0	0.0	0.0	1.94495	1.62316	0.0	0.0	0.0	0.0	0.0	0.0			inf						-inf
ENST00000592547	RP11-206L10	lincRNA	1		2.0	0.840861	4.0	1.18583	2.87774	1.07004	0.0	0.0	0.0	0.0	1.6333	0.657763	8.0	2.47539	2.0	0.717436	5.0	1.68947	8.47281	2.64181	8.6422	2.41808	5.69778	1.21443	4.60577	1.46707	6.25332	2.17304	2.05505	0.880489	4.98855	1.0926	6.31421	1.82051	3.0	0.923288			-2.23510630545			0.656813696747			2.8919200022
ENST00000586928	RP11-206L10	lincRNA	1		0.335334	0.145095	0.0	0.0	0.0	0.0	0.0	0.0	0.0	0.0	0.0	0.0	0.0	0.0	0.0	0.0	0.0	0.0	0.0	0.0	0.0	0.0	0.0	0.0	0.0	0.0	0.0	0.0	0.0	0.0	0.0	0.0	0.0	0.0	0.0	0.0			-inf			-inf
ENST00000585768	RP11-206L10	lincRNA	1		0.0	0.0	0.0	0.0	0.0	0.0	1.86348	1.18097	2.0	1.34654	1.0	0.7679	0.0	0.0	1.0	0.685381	0.0	0.0	1.0	0.588665	0.0	0.0	1.0	0.39201	2.0	1.18021	1.96325	1.25703	0.0	0.0	0.0	0.0	1.0	0.529336	0.0	0.0			inf			inf			-2.26547986658
ENST00000590848	RP11-206L10	lincRNA	1		0.0	0.0	0.0	0.0	0.0	0.0	0.0	0.0	0.0	0.0	1.0	0.319057	0.0	0.0	0.0	0.0	0.0	0.0	0.0	0.0	0.0	0.0	0.0	0.0	2.47228	0.628105	0.0	0.0	1.40029	0.474878	1.46073	0.255067	2.16294	0.498469	1.21756	0.299264			inf						-inf
ENST00000591440	RP11-206L10	lincRNA	1		0.0	0.0	0.0	0.0	0.0	0.0	0.0	0.0	0.0	0.0	0.0	0.0	1.13665	0.255837	0.0	0.0	0.497675	0.122105	0.0	0.0	5.69027	1.16624	0.094741	0.0147747	1.21188	0.281789	5.6348	1.43187	0.0	0.0	0.0	0.0	0.0	0.0	4.78244	1.0763						inf			inf
ENST00000587530	RP11-206L10	lincRNA	1		2.0	0.385987	0.0	0.0	2.0	0.390106	1.50943	0.27176	1.0	0.185169	1.0	0.209266	3.58607	0.582072	5.53812	1.03121	3.57377	0.631475	2.50569	0.408126	0.0	0.0	10.8793	1.22884	0.0	0.0	0.0	0.0	12.3042	2.7335	12.979	1.49887	3.43075	0.524719	0.0	0.0			-0.220285016181			1.53225783096			1.75254284714
ENST00000593022	RP11-206L10	lincRNA	1		0.0	0.0	2.10714	0.524683	0.0	0.0	0.0	0.0	0.0	0.0	0.0	0.0	0.0	0.0	0.0	0.0	0.0	0.0	0.0	0.0	0.0	0.0	0.0	0.0	0.0	0.0	0.0	0.0	0.0	0.0	2.59677	0.480692	0.0	0.0	0.0	0.0			-inf			-inf
ENST00000589531	RP11-206L10	lincRNA	1		0.0	0.0	0.0	0.0	0.0	0.0	0.0	0.0	0.0	0.0	0.0	0.0	0.0	0.0	0.0	0.0	0.0	0.0	0.0	0.0	0.0	0.0	0.0	0.0	0.0	0.0	2.1469	0.60828	0.0	0.0	0.0	0.0	0.0	0.0	0.0	0.0
ENST00000588951	RP11-206L10	lincRNA	1		0.0	0.0	0.0	0.0	0.0	0.0	0.0	0.0	0.0	0.0	1.0	0.403618	0.0	0.0	2.46188	0.88509	1.92855	0.653081	0.0	0.0	0.0	0.0	3.02595	0.646329	1.31583	0.420035	0.0	0.0	1.29555	0.556321	6.58346	1.44504	5.23715	1.51319	0.0	0.0			inf			inf			1.93015347774
ENST00000586288	RP11-206L10	lincRNA	1		0.0	0.0	0.0	0.0	0.0	0.0	0.0	0.0	0.0	0.0	0.0	0.0	0.0	0.0	0.0	0.0	0.0	0.0	2.49431	0.398945	0.0	0.0	0.0	0.0	0.0	0.0	2.2183	0.40085	0.0	0.0	0.0	0.0	0.0	0.0	0.0	0.0
ENST00000591702	RP11-206L10	lincRNA	1		3.13537	0.287593	11.2196	0.867008	2.73738	0.270993	9.34983	0.856766	3.32822	0.311729	0.0	0.0	7.26803	0.59875	0.0	0.0	2.20476	0.197391	7.57472	0.624775	9.91589	0.752745	14.0704	0.811137	0.0	0.0	2.71124	0.254433	2.84669	0.318979	14.5927	0.857722	7.62372	0.595441	2.19499	0.18243			-0.286911609181			-0.840467303996			-0.553555694814
ENST00000443772	RP11-206L10	lincRNA	1		0.0	0.0	0.0	0.0	0.0	0.0	1.0	0.580351	0.0	0.0	0.0	0.0	1.0	0.529946	0.0	0.0	0.0	0.0	0.0	0.0	0.0	0.0	0.0	0.0	0.0	0.0	0.0	0.0	0.0	0.0	2.38009	0.886007	0.0	0.0	0.0	0.0			inf			inf			-0.131080354788
ENST00000412115	RP11-206L10	lincRNA	1		1.0	0.455251	0.0	0.0	1.0	0.395072	1.0	0.362553	0.0	0.0	2.0	0.856852	1.0	0.328763	0.0	0.0	5.0	1.7958	2.0	0.662936	7.0	2.07769	3.0	0.67848	3.0	1.01449	6.0	2.21267	6.0	2.73558	4.0	0.930218	10.0	3.05892	15.0	4.89908			0.520094500346			1.32108325841			0.800988758059
ENST00000447500	RP11-206L10	processed_transcript	1		4.20607	1.01172	2.23977	0.417102	6.05604	1.42959	1.57272	0.342273	7.32631	1.6442	4.94547	1.25524	4.38247	0.860888	5.57841	1.26015	5.67824	1.21514	15.18	2.99521	6.36689	1.14158	15.4841	2.11164	7.08539	1.43959	9.56667	2.12546	2.17688	0.586861	11.9551	1.66889	14.0661	2.59686	4.6183	0.908725			0.181542494078	0.809270619913	0.998782587437	0.222982389384	0.84684985384	0.998553465161	0.0414398953057
ENST00000590817	RP11-206L10	transcribed_unprocessed_pseudogene	1		0.0	0.0	2.06479	3.59189	0.0	0.0	3.1622	5.32985	0.0	0.0	0.866868	1.96365	0.0	0.0	0.688028	1.40268	0.858504	1.5381	0.0	0.0	0.0	0.0	1.69845	1.71496	0.0	0.0	3.54108	5.87642	0.0	0.0	2.2389	2.42055	2.32767	3.15422	1.44533	2.12423			1.0218681314			-0.288544308751			-1.31041244015
ENST00000326734	FAM87B	lincRNA	1	family with sequence similarity 87 member B [Source:HGNC Symbol;Acc:HGNC:32236]	7.7686	0.681414	4.04334	0.299502	4.0	0.379691	1.65565	0.145487	5.45935	0.49022	3.0	0.303898	8.0	0.631926	0.0	0.0	6.76538	0.58073	22.6973	1.79489	44.4209	3.23426	40.9558	2.26441	21.838	1.79299	39.7365	3.57631	31.4545	3.37861	71.8643	4.05064	53.361	3.99721	22.9514	1.82941			-0.534124120946	0.572627319623	0.985553301304	-0.166080064358	0.859281175343	0.99884326338	0.368044056588
ENST00000624927	LINC01128	lincRNA	1	long intergenic non-protein coding RNA 1128 [Source:HGNC Symbol;Acc:HGNC:49377]	0.0	0.0	0.0	0.0	0.0	0.0	0.0	0.0	0.0	0.0	2.59068	0.904612	0.0	0.0	1.18584	0.368718	0.0	0.0	0.0	0.0	3.95838	0.96603	3.53253	0.656358	3.57801	0.992436	1.51143	0.45774	0.0	0.0	0.0	0.0	3.15958	0.79435	0.0	0.0			inf			inf			-1.29478128662
ENST00000623808	LINC01128	lincRNA	1	long intergenic non-protein coding RNA 1128 [Source:HGNC Symbol;Acc:HGNC:49377]	0.0	0.0	0.0	0.0	0.0	0.0	1.48594	0.674573	0.0	0.0	0.0	0.0	0.0	0.0	0.0	0.0	0.0	0.0	0.326255	0.136133	0.0	0.0	0.0	0.0	0.0	0.0	0.0	0.0	0.0	0.0	0.0	0.0	0.0	0.0	0.0	0.0			inf						-inf
ENST00000445118	LINC01128	lincRNA	1	long intergenic non-protein coding RNA 1128 [Source:HGNC Symbol;Acc:HGNC:49377]	198.721	4.64376	253.833	5.20822	213.692	5.64829	249.605	6.11983	268.421	6.69541	218.4	6.13823	337.021	7.41297	299.102	7.47241	415.758	9.92563	470.91	10.3529	583.236	11.8816	679.786	10.5077	494.838	11.3405	490.308	12.3321	373.109	11.1103	1159.46	18.2346	757.513	15.8705	724.779	16.1448	0.346309731491	0.999981692554	0.29016865499	0.00599363446184	0.249937293878	0.678687119174	0.0174628770811	0.367574448555	0.388518464184
ENST00000448975	LINC01128	lincRNA	1	long intergenic non-protein coding RNA 1128 [Source:HGNC Symbol;Acc:HGNC:49377]	0.0	0.0	0.0	0.0	0.0	0.0	0.0	0.0	0.0	0.0	0.0	0.0	0.0	0.0	0.0	0.0	0.0	0.0	0.0	0.0	0.0	0.0	3.27908	0.663534	0.0	0.0	0.0	0.0	3.48256	1.41325	0.0	0.0	5.77868	1.58196	0.0	0.0
ENST00000610067	LINC01128	lincRNA	1	long intergenic non-protein coding RNA 1128 [Source:HGNC Symbol;Acc:HGNC:49377]	0.0	0.0	0.0	0.0	0.138007	0.0587379	2.02842	0.791561	4.06083	1.65427	3.47351	1.60583	5.67366	2.00949	6.72457	2.77005	0.0	0.0	3.102	1.1085	3.91677	1.24981	3.97888	0.967736	6.728	2.44847	2.28102	0.904792	0.0	0.0	3.87848	0.970828	8.88373	2.92193	8.15802e-05	2.86591e-05			6.10807797226			6.34643627725			0.238358304988
ENST00000608189	LINC01128	lincRNA	1	long intergenic non-protein coding RNA 1128 [Source:HGNC Symbol;Acc:HGNC:49377]	0.0	0.0	0.0	0.0	0.0	0.0	0.0	0.0	0.0	0.0	0.0	0.0	0.0	0.0	0.0	0.0	0.0	0.0	2.97818	0.629672	0.0	0.0	0.0	0.0	0.0	0.0	0.0	0.0	0.0	0.0	0.0	0.0	0.0	0.0	0.0	0.0
ENST00000441765	LINC01128	lincRNA	1	long intergenic non-protein coding RNA 1128 [Source:HGNC Symbol;Acc:HGNC:49377]	0.0	0.0	0.0	0.0	0.0	0.0	0.59991	0.156844	0.0	0.0	0.0	0.0	0.0	0.0	0.0	0.0	0.0	0.0	1.21238	0.288105	0.0	0.0	9.20463	1.50592	0.00015632	3.81442e-05	0.0	0.0	0.000164366	5.34736e-05	0.0	0.0	0.0	0.0	0.0	0.0			inf						-inf
ENST00000609139	LINC01128	lincRNA	1	long intergenic non-protein coding RNA 1128 [Source:HGNC Symbol;Acc:HGNC:49377]	0.0	0.0	0.0	0.0	1.54522	0.861844	0.73449	0.374179	0.0	0.0	0.0	0.0	0.0	0.0	0.0	0.0	2.18115	1.10915	2.16123	1.01527	1.50327	0.622982	0.0	0.0	0.0	0.0	2.04834	1.05754	0.0	0.0	1.19676	0.391069	0.0	0.0	1.1709	0.53539			-1.20369816204			0.363955827074			1.56765398912
ENST00000449005	LINC01128	lincRNA	1	long intergenic non-protein coding RNA 1128 [Source:HGNC Symbol;Acc:HGNC:49377]	17.5312	4.20329	30.7496	5.71028	9.21256	2.16872	0.00217839	0.000472787	5.28229	1.18217	0.0	0.0	34.8848	6.83384	3.68208	0.829444	0.0	0.0	0.0	0.0	54.2677	9.70376	49.3177	6.70738	16.5745	3.35834	26.1661	5.79758	0.0	0.0	66.9455	9.31976	0.0	0.0	21.238	4.16753	0.0397301095468	0.999981692554	-3.35280763603	0.245237876732	0.985236863162	-0.656859241936			2.6959483941
ENST00000416570	LINC01128	lincRNA	1	long intergenic non-protein coding RNA 1128 [Source:HGNC Symbol;Acc:HGNC:49377]	0.0	0.0	0.0	0.0	6.75831	2.49125	15.849	5.36548	8.03216	2.82816	14.5497	5.80786	0.0	0.0	0.0	0.0	16.889	5.6571	27.116	8.38106	3.1326e-07	8.69115e-08	0.0	0.0	18.7197	5.91193	3.54962e-08	1.22305e-08	14.1077	5.99099	21.668	4.70522	33.9	9.69154	1.42549	0.434994	0.0653319649304	0.999981692554	2.49063968318			1.18319286852	0.0812506935339	0.711377807068	-1.30744681466
ENST00000623070	LINC01128	lincRNA	1	long intergenic non-protein coding RNA 1128 [Source:HGNC Symbol;Acc:HGNC:49377]	0.0	0.0	0.0	0.0	0.0	0.0	0.0	0.0	0.0	0.0	1.62969	0.878988	0.0	0.0	0.0	0.0	2.0882	0.940788	0.0	0.0	0.0	0.0	0.0	0.0	0.0	0.0	2.57548	1.1832	0.0	0.0	2.42325	0.703617	0.0	0.0	0.0	0.0			inf			inf			0.0980261885957
ENST00000609009	LINC01128	lincRNA	1	long intergenic non-protein coding RNA 1128 [Source:HGNC Symbol;Acc:HGNC:49377]	1.22171	0.354133	0.0	0.0	3.06397	0.846167	0.0	0.0	4.88275	1.28381	0.0	0.0	0.0	0.0	0.0	0.0	1.79132	0.448791	0.0	0.0	0.0	0.0	0.0	0.0	8.09341	1.9211	0.0	0.0	0.0	0.0	0.0	0.0	5.2666	1.13462	4.22207	0.969884			0.0970366692352			-1.4192793848			-1.51631605403
ENST00000622921	LINC01128	lincRNA	1	long intergenic non-protein coding RNA 1128 [Source:HGNC Symbol;Acc:HGNC:49377]	0.0	0.0	1.4177	0.333538	0.0	0.0	0.0	0.0	0.0	0.0	1.16025	0.371494	0.0	0.0	3.30583	0.942393	0.0	0.0	2.47186	0.614149	3.74242	0.840197	0.0	0.0	0.0	0.0	0.0	0.0	2.30034	0.782876	2.33835	0.409721	1.22859	0.284106	0.0	0.0			0.155487772895			1.49847768593			1.34298991303
ENST00000415295	LINC01128	lincRNA	1	long intergenic non-protein coding RNA 1128 [Source:HGNC Symbol;Acc:HGNC:49377]	0.0	0.0	6.0	1.08377	5.59808	1.28246	1.69545	0.35816	9.0	1.95968	4.0	0.984915	6.0	1.14383	4.0	0.876541	9.0	1.86889	11.7225	2.24433	7.68221	1.33739	5.09276	0.674285	6.99986	1.38055	6.10956	1.31778	4.99984	1.30749	18.8673	2.55656	9.0	1.61321	6.0	1.14615	0.618375195503	0.999981692554	0.481079641819	0.408020465191	0.985236863162	0.716905742263	0.768790029725	0.989591972164	0.235826100443
ENST00000425657	LINC01128	retained_intron	1	long intergenic non-protein coding RNA 1128 [Source:HGNC Symbol;Acc:HGNC:49377]	2.52652	0.635535	0.0	0.0	0.0	0.0	0.0	0.0	1.32106	0.30808	1.19638	0.315593	2.43389	0.496658	0.0	0.0	1.29204	0.287268	0.0	0.0	0.0	0.0	1.22637	0.173642	0.0	0.0	0.0	0.0	0.0	0.0	1.27565	0.184935	3.80486	0.729273	1.16482	0.237975			-0.027181775868			0.302745896065			0.329927671933
ENST00000473798	LINC00115	lincRNA	1	long intergenic non-protein coding RNA 115 [Source:HGNC Symbol;Acc:HGNC:26211]	4.28802	0.599241	7.67353	0.878437	6.86249	1.00277	0.0	0.0	3.0	0.415435	5.0	0.781813	6.86106	0.834286	7.4269	1.033	5.74983	0.760459	13.2447	1.61427	6.33459	0.707462	15.1725	1.28751	3.54789	0.447615	6.61942	0.914634	4.72905	0.784551	16.8115	1.45651	5.89855	0.677958	1.65911	0.20303	0.332576317567	0.999981692554	-1.0508786874	0.932614765291	0.998782587437	0.0832245683818	0.261136173174	0.949952985436	1.13410325578
ENST00000446136	FAM41C	lincRNA	1	family with sequence similarity 41 member C [Source:HGNC Symbol;Acc:HGNC:27635]	1.29256	0.123603	2.89308	0.232537	1.29666	0.133475	1.2219	0.116411	0.0	0.0	1.55659	0.171069	0.0	0.0	0.0	0.0	2.43204	0.226422	1.22006	0.104648	4.90816	0.387318	0.0	0.0	0.0	0.0	2.45359	0.239371	4.68825	0.546383	1.2219	0.0746704	4.68537	0.380416	6.12417	0.529144			-0.768186166397			-1.112633615			-0.344447448599
ENST00000432963	FAM41C	lincRNA	1	family with sequence similarity 41 member C [Source:HGNC Symbol;Acc:HGNC:27635]	6.00667	3.58017	0.926644	0.358249	0.0	0.0	0.0	0.0	1.87884	0.866267	1.15465	0.604771	1.39934	0.559838	4.23463	1.97695	0.0	0.0	0.0	0.0	0.0	0.0	3.59888	0.985627	0.0	0.0	0.0	0.0	1.4875	0.830002	0.0	0.0	0.224434	0.0830957	0.0	0.0			-1.42078208974			-0.634613646595			0.786168443142
ENST00000427857	FAM41C	lincRNA	1	family with sequence similarity 41 member C [Source:HGNC Symbol;Acc:HGNC:27635]	10.5455	8.19416	5.50008	2.56064	14.0108	8.05131	4.21001	2.20866	16.7134	9.24188	8.90946	5.60629	10.3117	4.93104	8.74027	4.90504	7.80664	4.09132	32.2881	15.6337	12.2308	5.2163	47.586	15.4945	21.09	10.3095	11.8244	6.28438	15.3043	10.2713	25.7476	8.66436	4.58178	2.01584	15.1429	7.12772	0.981776951188	0.999981692554	-0.140851913918	0.957052140587	0.998782587437	-0.433275504265	0.984363291188	0.999977047849	-0.292423590348
ENST00000607769	RP11-54O7	lincRNA	1		0.0	0.0	0.0	0.0	0.0	0.0	0.0	0.0	0.0	0.0	0.0	0.0	0.0	0.0	0.0	0.0	0.0	0.0	0.0	0.0	0.0	0.0	2.0	0.943044	0.0	0.0	0.0	0.0	0.0	0.0	0.0	0.0	0.0	0.0	0.0	0.0
ENST00000448179	RP11-54O7	lincRNA	1		3.0	0.159697	8.85816	0.406535	2.22615	0.131286	2.0	0.109304	3.33231	0.185668	1.0	0.062816	3.36784	0.16528	3.00192	0.16765	8.0	0.426372	1.00105	0.0491411	5.0	0.226747	2.81533	0.0969103	5.00061	0.255404	0.0	0.0	2.0	0.133158	3.32485	0.116555	0.0	0.0	0.0	0.0			-0.963125446247			0.12244336093			1.08556880718
ENST00000398216	RP11-54O7	lincRNA	1		1.0	0.789425	0.0	0.0	0.773846	0.449229	0.0	0.0	0.667692	0.373054	0.0	0.0	0.0	0.0	1.0	0.567128	0.0	0.0	0.0	0.0	0.0	0.0	0.705283	0.231914	0.0	0.0	0.0	0.0	0.0	0.0	0.0	0.0	0.0	0.0	0.0	0.0			-1.73131686536			-1.12702695656			0.604289908801
ENST00000609207	RP11-54O7	retained_intron	1		3.26382	0.124298	37.2027	1.23282	18.0	0.767445	17.0698	0.674769	20.9633	0.843944	13.0	0.589864	21.0	0.745075	16.9999	0.685719	18.1715	0.699966	0.0	0.0	2.90626	0.0953928	2.90481	0.0723581	1.0	0.0369459	1.76507	0.0715491	1.13345	0.0544993	1.4506	0.0367812	1.45277	0.0490445	1.0	0.0359005	0.720419413806	0.999981692554	-0.0108964185258	0.654311861398	0.98989368196	0.00420197831686	0.920156624072	0.999977047849	0.0150983968427
ENST00000417705	RP11-54O7	lincRNA	1		1.05025	0.137451	0.208332	0.0224496	0.0	0.0	0.0	0.0	1.52797	0.199245	0.0	0.0	0.0	0.0	0.0	0.0	0.0	0.0	1.0	0.11478	1.09374	0.115127	0.0951864	0.00761207	0.0	0.0	0.450506	0.05866	0.0	0.0	0.549403	0.0448464	0.547231	0.0592768	0.0	0.0			0.317368168326			-inf			-inf
ENST00000432961	RP11-54O7	retained_intron	1		1.68593	0.667232	0.589007	0.166407	0.0	0.0	3.93015	1.28123	0.508741	0.172342	0.0	0.0	0.0	0.0	0.000122363	4.18435e-05	0.828507	0.267063	0.0	0.0	0.0	0.0	0.0	0.0	0.0	0.0	0.784426	0.260351	0.866553	0.353898	0.0	0.0	0.0	0.0	0.0	0.0			0.802107856795			-1.64201663549			-2.44412449229
ENST00000420190	SAMD11	protein_coding	1	sterile alpha motif domain containing 11 [Source:HGNC Symbol;Acc:HGNC:28706]	0.88828	0.355341	4.56665	1.3013	0.0	0.0	0.0	0.0	0.0	0.0	0.0	0.0	0.0	0.0	0.0	0.0	0.0	0.0	0.0	0.0	0.0	0.0	0.0	0.0	0.0	0.0	0.0	0.0	0.0	0.0	0.209379	0.0441461	0.0	0.0	0.0	0.0			-inf			-inf
ENST00000437963	SAMD11	protein_coding	1	sterile alpha motif domain containing 11 [Source:HGNC Symbol;Acc:HGNC:28706]	0.40215	0.45215	0.0	0.0	0.0	0.0	0.0	0.0	0.0	0.0	0.0	0.0	0.732924	0.437369	0.0	0.0	0.0	0.0	0.0	0.0	0.0	0.0	1.5656	0.631053	0.0	0.0	0.585868	0.385751	0.0	0.0	0.0	0.0	0.0	0.0	0.0	0.0			-inf			-0.0479504955514			inf
ENST00000342066	SAMD11	protein_coding	1	sterile alpha motif domain containing 11 [Source:HGNC Symbol;Acc:HGNC:28706]	0.0	0.0	0.0	0.0	0.0	0.0	34.2285	2.25302	16.2558	1.09172	0.0	0.0	0.0	0.0	0.0	0.0	0.0	0.0	0.0	0.0	12.2422	0.668324	0.0	0.0	0.0	0.0	0.0	0.0	0.0	0.0	0.0	0.0	0.0	0.0	0.0	0.0			inf						-inf
ENST00000618181	SAMD11	protein_coding	1	sterile alpha motif domain containing 11 [Source:HGNC Symbol;Acc:HGNC:28706]	0.0	0.0	0.0	0.0	0.0	0.0	0.0	0.0	0.0	0.0	0.00238778	0.000214114	0.0	0.0	0.0	0.0	0.0	0.0	0.0	0.0	0.0	0.0	0.0	0.0	0.0	0.0	0.0	0.0	6.61967	0.629333	0.0	0.0	0.0	0.0	0.0	0.0			inf						-inf
ENST00000622503	SAMD11	protein_coding	1	sterile alpha motif domain containing 11 [Source:HGNC Symbol;Acc:HGNC:28706]	0.0	0.0	0.0	0.0	0.0	0.0	0.0	0.0	0.78246	0.0524176	0.0	0.0	0.00604591	0.000356592	0.0	0.0	0.0	0.0	0.0	0.0	0.0	0.0	0.0	0.0	0.0	0.0	0.0	0.0	0.0	0.0	0.0	0.0	0.0	0.0	0.0	0.0			inf			inf			-7.19963315247
ENST00000618323	SAMD11	protein_coding	1	sterile alpha motif domain containing 11 [Source:HGNC Symbol;Acc:HGNC:28706]	2.86838e-08	2.23583e-09	0.0	0.0	6.26143	0.531664	0.0	0.0	0.0	0.0	0.0	0.0	10.6968	0.755831	0.0	0.0	0.0	0.0	0.0	0.0	1.87885	0.122455	0.0	0.0	0.0	0.0	3.38515	0.272675	0.0	0.0	0.0	0.0	14.1825	0.950947	0.0	0.0			-inf			0.507548903052			inf
ENST00000616016	SAMD11	protein_coding	1	sterile alpha motif domain containing 11 [Source:HGNC Symbol;Acc:HGNC:28706]	1.65679e-05	1.15116e-06	39.0375	2.31563	36.5441	2.7819	38.6469	2.72499	0.000344778	2.48117e-05	0.0	0.0	0.00980417	0.000621072	0.0	0.0	0.0	0.0	0.0	0.0	0.0390857	0.00228523	0.0	0.0	0.0	0.0	0.0	0.0	0.0	0.0	0.0	0.0	0.0	0.0	0.0	0.0	0.497385722626	0.999981692554	-0.903534615003			-13.0027505384			-12.0992159234
ENST00000618779	SAMD11	protein_coding	1	sterile alpha motif domain containing 11 [Source:HGNC Symbol;Acc:HGNC:28706]	12.6229	0.886599	0.0	0.0	0.0	0.0	0.0	0.0	0.0	0.0	0.0	0.0	0.0	0.0	0.0	0.0	0.0	0.0	0.0	0.0	0.0	0.0	0.0	0.0	0.0	0.0	0.0	0.0	0.0	0.0	0.0	0.0	0.0	0.0	0.0	0.0			-inf			-inf
ENST00000616125	SAMD11	protein_coding	1	sterile alpha motif domain containing 11 [Source:HGNC Symbol;Acc:HGNC:28706]	8.81023e-08	6.62047e-09	40.9309	2.61697	0.0	0.0	0.0	0.0	11.001	0.853107	3.87743e-05	3.39133e-06	26.221	1.78955	17.4522	1.35728	0.0	0.0	0.0	0.0	0.0	0.0	0.0	0.0	0.0	0.0	0.0	0.0	0.0	0.0	12.0773	0.588383	0.0	0.0	0.0	0.0			-1.61709304807	0.557829484938	0.985236863162	0.266001852981	0.36562092047	0.967996839238	1.88309490105
ENST00000620200	SAMD11	protein_coding	1	sterile alpha motif domain containing 11 [Source:HGNC Symbol;Acc:HGNC:28706]	17.9881	1.64895	71.7429	5.5408	33.3813	3.30274	21.689	1.98631	52.8248	4.94482	38.3637	4.05154	0.0	0.0	47.5472	4.46541	24.9211	2.22988	7.91649	0.652586	0.0	0.0	8.41229	0.484677	7.92848	0.678415	0.0	0.0	4.71826	0.528386	0.0	0.0	6.44574	0.503146	0.685133	0.0569099	0.939916809722	0.999981692554	0.0658717427359	0.344806057618	0.985236863162	-0.648138637292	0.32431552306	0.967996839238	-0.714010380028
ENST00000617307	SAMD11	protein_coding	1	sterile alpha motif domain containing 11 [Source:HGNC Symbol;Acc:HGNC:28706]	0.0	0.0	7.88828e-06	4.8466e-07	0.0	0.0	0.0	0.0	3.52	0.262349	0.0	0.0	0.0	0.0	0.0	0.0	14.7409	1.05055	0.0	0.0	0.0	0.0	0.0	0.0	0.0	0.0	0.0	0.0	0.0	0.0	0.0	0.0	0.0	0.0	0.0	0.0			19.0460828414			21.0476684729			2.00158563148
ENST00000341065	SAMD11	protein_coding	1	sterile alpha motif domain containing 11 [Source:HGNC Symbol;Acc:HGNC:28706]	0.0	0.0	4.24076e-07	2.7635e-08	4.08166	0.341147	3.7007e-06	2.8643e-07	0.0	0.0	11.9801	1.06792	0.0	0.0	0.0	0.0	0.0	0.0	0.0	0.0	0.0546059	0.00350353	0.0	0.0	0.0	0.0	0.0	0.0	0.0	0.0	0.0	0.0	0.0	0.0	12.9401	0.908725			1.64633841141			-inf			-inf
ENST00000455979	SAMD11	protein_coding	1	sterile alpha motif domain containing 11 [Source:HGNC Symbol;Acc:HGNC:28706]	0.0	0.0	3.32945	0.280574	0.0	0.0	7.18847	0.717651	5.05693	0.51632	0.0	0.0	10.5208	0.944519	0.0	0.0	0.0	0.0	0.0	0.0	0.0	0.0	0.0	0.0	0.0	0.0	2.43014	0.248408	0.0	0.0	6.59726	0.422467	0.0	0.0	0.0	0.0			2.1368552598			1.75119849357	0.588189927915	0.973604619746	-0.385656766229
ENST00000478729	SAMD11	processed_transcript	1	sterile alpha motif domain containing 11 [Source:HGNC Symbol;Acc:HGNC:28706]	0.0	0.0	0.0	0.0	0.0	0.0	0.0	0.0	0.0	0.0	0.0571673	0.0647506	0.0	0.0	0.0	0.0	0.0	0.0	0.0	0.0	0.0	0.0	0.0	0.0	0.0	0.0	0.0	0.0	0.0	0.0	0.0	0.0	0.0	0.0	0.0	0.0			inf						-inf
ENST00000464948	SAMD11	retained_intron	1	sterile alpha motif domain containing 11 [Source:HGNC Symbol;Acc:HGNC:28706]	0.0	0.0	1.0	0.267111	0.0	0.0	1.60679	0.496243	0.0	0.0	0.0	0.0	0.0	0.0	0.0	0.0	0.0	0.0	0.0	0.0	0.0	0.0	0.0	0.0	0.0	0.0	0.0	0.0	0.0	0.0	0.0	0.0	0.0	0.0	0.0	0.0			0.893607362383			-inf			-inf
ENST00000483767	NOC2L	retained_intron	1	NOC2-like nucleolar associated transcriptional repressor [Source:HGNC Symbol;Acc:HGNC:24517]	37.2787	4.08009	57.5386	5.25035	58.9526	6.88203	36.5864	3.95132	53.9803	5.96571	25.2463	3.14882	52.8491	5.13401	50.5721	5.60976	32.9564	3.48041	29.6042	2.88059	33.9898	3.03891	51.438	3.49312	27.4128	2.76586	18.8115	2.07977	6.5634	0.868244	57.631	3.99239	55.6388	5.11854	41.0923	4.02356	0.616607480692	0.999981692554	-0.311302922516	0.820062348152	0.998782587437	-0.188758418885	0.780994067274	0.991234860443	0.12254450363
ENST00000327044	NOC2L	protein_coding	1	NOC2-like nucleolar associated transcriptional repressor [Source:HGNC Symbol;Acc:HGNC:24517]	427.6	25.0339	1310.52	65.935	893.686	57.7533	1203.28	72.0493	1006.98	61.4931	665.089	45.7942	1091.14	58.6786	638.158	39.0667	775.322	45.2849	363.565	19.5595	806.494	40.0618	942.396	35.5354	531.047	29.7154	406.852	24.9686	296.743	21.6573	863.54	33.1665	637.986	32.5993	529.269	28.7669	0.437858520759	0.999981692554	0.270049934542	0.916326001273	0.998782587437	-0.0563002209686	0.263195994877	0.951319955249	-0.32635015551
ENST00000477976	NOC2L	retained_intron	1	NOC2-like nucleolar associated transcriptional repressor [Source:HGNC Symbol;Acc:HGNC:24517]	9.44471	0.355223	24.5063	0.802236	21.5002	0.905592	10.1837	0.397697	30.9293	1.23008	3.36227	0.150711	50.3153	1.76359	29.6245	1.18047	37.6115	1.43126	11.553	0.404893	21.4362	0.695122	45.8785	1.12904	12.363	0.451249	13.6612	0.547092	11.4779	0.545195	34.4123	0.862014	19.3496	0.64535	3.14325	0.111483	0.658741167707	0.999981692554	-0.214128245921	0.244417475111	0.985236863162	1.08460904987	0.0930281710826	0.747792025057	1.29873729579
ENST00000496938	NOC2L	processed_transcript	1	NOC2-like nucleolar associated transcriptional repressor [Source:HGNC Symbol;Acc:HGNC:24517]	0.0	0.0	0.0	0.0	0.0	0.0	0.0	0.0	0.0	0.0	0.0	0.0	0.0	0.0	1.0	12.2097	1.0	10.1018	0.0	0.0	0.0	0.0	0.0	0.0	0.0	0.0	0.0	0.0	0.0	0.0	0.0	0.0	0.0	0.0	0.0	0.0						inf			inf
ENST00000487214	NOC2L	processed_transcript	1	NOC2-like nucleolar associated transcriptional repressor [Source:HGNC Symbol;Acc:HGNC:24517]	16.7756	4.08149	30.4804	5.73274	3.51441	0.837722	19.6222	4.31187	11.3372	2.56943	6.10669	1.56532	0.0	0.0	12.1439	2.77046	5.19215	1.12203	3.31137	0.6598	9.08978	1.64546	3.34396	0.460428	16.2854	3.34089	6.34347	1.42296	9.37455	2.55236	20.3532	2.86882	13.8303	2.57791	0.0	0.0	0.967739408624	0.999981692554	-0.334671779535	0.253647097611	0.985236863162	-1.45235259451	0.29667493706	0.967425427814	-1.11768081498
ENST00000469563	NOC2L	retained_intron	1	NOC2-like nucleolar associated transcriptional repressor [Source:HGNC Symbol;Acc:HGNC:24517]	2.01445	0.479884	5.55263	1.02538	1.05455	0.246888	1.04414	0.225381	2.08762	0.464624	3.11396	0.783785	6.73263	1.31167	2.0544	0.46021	5.25831	1.11598	1.05031	0.205526	3.13179	0.556981	2.40835	0.325772	0.0	0.0	0.0	0.0	1.50673	0.4028	1.02753	0.142267	1.05298	0.192823	0.0	0.0			-0.249596965042	0.652112727975	0.989874483293	0.720872868957			0.970469833999
ENST00000338591	KLHL17	protein_coding	1	kelch like family member 17 [Source:HGNC Symbol;Acc:HGNC:24023]	0.0	0.0	22.4634	1.23858	16.0384	1.13534	51.8926	3.403	23.4558	1.56936	19.6124	1.47971	66.0923	3.89332	28.9097	1.93932	30.1512	1.92928	0.0	0.0	28.3511	1.54199	41.6838	1.72112	8.34805	0.511577	0.0	0.0	18.0	1.4396	36.5342	1.53677	27.3557	1.53054	8.44902	0.502867	0.158839397501	0.999981692554	1.44249077306	0.106032942649	0.847700469254	1.70914224609	0.619175024377	0.975365550345	0.266651473024
ENST00000622660	KLHL17	protein_coding	1	kelch like family member 17 [Source:HGNC Symbol;Acc:HGNC:24023]	10.8714	0.951881	19.1173	1.4137	19.181	1.81768	24.4577	2.14561	31.8813	2.85799	14.3544	1.45166	14.8416	1.1704	25.8655	2.32608	1.06795	0.091518	6.14373	0.485031	12.1197	0.880965	11.5286	0.636351	11.7249	0.96107	17.7358	1.59359	0.0	0.0	15.9965	0.900148	10.2147	0.763901	10.1364	0.806614	0.668720126864	0.999981692554	0.625847191742	0.513342993974	0.985236863162	-0.221448926643	0.316619490026	0.967996839238	-0.847296118385
ENST00000463212	KLHL17	retained_intron	1	kelch like family member 17 [Source:HGNC Symbol;Acc:HGNC:24023]	3.0	0.636051	6.59583	1.09975	3.21403	0.680574	1.64964	0.322272	7.50717	1.50999	0.0	0.0	7.70744	1.35813	4.56842	0.924384	10.4846	2.01179	4.92745	0.871632	12.7966	2.06162	8.47967	1.03879	8.67396	1.58221	8.51606	1.69936	0.0	0.0	8.37972	1.05006	2.14826	0.356317	0.0	0.0			-0.399218552558	0.636487253027	0.988647853444	0.829579959752	0.238490526802	0.936939535656	1.22879851231
ENST00000466300	KLHL17	nonsense_mediated_decay	1	kelch like family member 17 [Source:HGNC Symbol;Acc:HGNC:24023]	3.12865	0.705666	2.55848	0.450442	2.76227	0.617069	0.0	0.0	1.15571	0.24534	0.0	0.0	5.5427	1.03037	2.01276	0.429952	9.12369	1.84728	4.92883	0.920058	6.73267	1.14338	0.0	0.0	0.0	0.0	1.198	0.252046	0.0	0.0	5.64817	0.746428	2.04919	0.358303	0.0	0.0			-2.85348218063			0.899449092652			3.75293127328
ENST00000481067	KLHL17	retained_intron	1	kelch like family member 17 [Source:HGNC Symbol;Acc:HGNC:24023]	0.0	0.0	1.26495	0.473802	2.80427	1.30767	0.0	0.0	0.0	0.0	3.03311	1.5397	6.81593	2.64491	11.6437	5.26792	5.1725	2.19554	0.0	0.0	0.0	0.0	4.30786	1.14528	1.25306	0.498919	4.55015	1.97333	0.0	0.0	1.44137	0.394829	2.23222	0.802357	2.4146	0.927419			-0.210420529268	0.123474175186	0.879626974141	2.50440866437	0.0617841617113	0.642316502429	2.71482919364
ENST00000379410	PLEKHN1	protein_coding	1	pleckstrin homology domain containing N1 [Source:HGNC Symbol;Acc:HGNC:25284]	3.0	0.207183	0.0	0.0	0.0	0.0	3.0	0.210313	0.0	0.0	0.0	0.0	0.0	0.0	0.0	0.0	0.0	0.0	3.51248	0.221372	0.0	0.0	37.3369	1.64781	0.0	0.0	0.0	0.0	5.81244	0.497183	4.79893	0.215796	9.05214	0.541331	0.0	0.0			0.0216323992711			-inf			-inf
ENST00000379409	PLEKHN1	protein_coding	1	pleckstrin homology domain containing N1 [Source:HGNC Symbol;Acc:HGNC:25284]	0.0	0.0	1.0	0.0576625	2.0	0.148024	0.0	0.0	0.0	0.0	0.0	0.0	3.0	0.184769	0.0	0.0	0.0	0.0	7.36189	0.453701	39.8581	2.26605	0.0	0.0	17.6851	1.13298	17.7395	1.24622	0.140812	0.0117771	22.1386	0.973548	15.3786	0.89942	11.0	0.68439			-inf			-0.154724381397			inf
ENST00000379407	PLEKHN1	protein_coding	1	pleckstrin homology domain containing N1 [Source:HGNC Symbol;Acc:HGNC:25284]	0.0	0.0	0.0	0.0	0.0	0.0	0.0	0.0	2.36763	0.186846	1.0	0.08901	0.0	0.0	0.0	0.0	2.0	0.150911	0.368481	0.0256129	20.1419	1.29043	0.0	0.0	0.314897	0.0227408	10.3725	0.821274	12.0467	1.13684	0.0	0.0	0.0	0.0	0.0	0.0			inf			inf			-0.870217391452
ENST00000491024	PLEKHN1	protein_coding	1	pleckstrin homology domain containing N1 [Source:HGNC Symbol;Acc:HGNC:25284]	0.0	0.0	0.0	0.0	0.0	0.0	0.0	0.0	1.08459	0.321405	0.0	0.0	0.0	0.0	2.0	0.597642	0.0	0.0	0.908694	0.236541	0.0	0.0	7.11256	1.2719	0.0	0.0	1.03064	0.300384	0.0	0.0	1.74937	0.320906	4.7963	1.16062	0.0	0.0			inf			inf			0.894889166038
ENST00000341290	PERM1	protein_coding	1	PPARGC1 and ESRR induced regulator, muscle 1 [Source:HGNC Symbol;Acc:HGNC:28208]	0.0	0.0	0.0	0.0	0.0	0.0	0.0	0.0	1.57635	0.0880744	0.0	0.0	0.0	0.0	0.0	0.0	0.0	0.0	0.0	0.0	0.0	0.0	4.75534	0.164142	0.0	0.0	0.0	0.0	0.0	0.0	0.0	0.0	0.0	0.0	0.0	0.0			inf						-inf
ENST00000479361	PERM1	retained_intron	1	PPARGC1 and ESRR induced regulator, muscle 1 [Source:HGNC Symbol;Acc:HGNC:28208]	0.0	0.0	0.0	0.0	1.0	0.161163	0.0	0.0	1.97143	0.30126	1.0	0.172595	0.0	0.0	0.0	0.0	0.0	0.0	9.84846	1.32435	18.0	2.21488	12.7952	1.19649	8.0	1.11261	11.8574	1.8056	8.0	1.46524	11.3131	1.08055	5.77296	0.731116	6.0	0.809174			1.55592509467			-inf			-inf
ENST00000606034	RP11-54O7	lincRNA	1		6.0	0.486331	20.0	1.37443	10.0	0.881111	17.0	1.38693	19.0	1.58329	8.0	0.751968	12.0	0.879869	18.0	1.50449	15.0	1.19504	0.0	0.0	0.0	0.0	1.0	0.0513419	0.0	0.0	0.0	0.0	0.0	0.0	1.0	0.0523308	0.0	0.0	0.0	0.0	0.710086170464	0.999981692554	0.440989702042	0.68044421407	0.992386360148	0.384556148975	0.968708837602	0.999977047849	-0.0564335530679
ENST00000428771	HES4	protein_coding	1	hes family bHLH transcription factor 4 [Source:HGNC Symbol;Acc:HGNC:24149]	0.0	0.0	0.0	0.0	0.0	0.0	2.6393	0.466695	0.0	0.0	0.0	0.0	0.0	0.0	0.0	0.0	0.0	0.0	0.0	0.0	0.0	0.0	0.0	0.0	0.0	0.0	0.0	0.0	0.0	0.0	0.0	0.0	0.0	0.0	0.0	0.0			inf						-inf
ENST00000304952	HES4	protein_coding	1	hes family bHLH transcription factor 4 [Source:HGNC Symbol;Acc:HGNC:24149]	3.0	0.69136	0.0	0.0	4.74773	1.0804	19.0909	4.0062	7.2146	1.56037	4.0	0.978269	10.7006	2.02635	1.05557	0.22975	4.46769	0.921529	0.0	0.0	0.0	0.0	0.0	0.0	0.0	0.0	0.0	0.0	0.0	0.0	0.0	0.0	0.0	0.0	0.0	0.0			1.8851745112			0.842767502726	0.482430765199	0.967996839238	-1.04240700847
ENST00000481869	HES4	retained_intron	1	hes family bHLH transcription factor 4 [Source:HGNC Symbol;Acc:HGNC:24149]	0.0	0.0	4.0	0.603745	7.25227	1.3923	7.2698	1.28836	13.7854	2.51216	0.0	0.0	14.2994	2.28445	6.32374	1.15874	5.53231	0.962097	0.0	0.0	0.0	0.0	0.0	0.0	0.0	0.0	0.0	0.0	0.0	0.0	0.0	0.0	0.0	0.0	0.0	0.0	0.743662697999	0.999981692554	0.929052580478	0.277924898154	0.985236863162	1.14209176633	0.463522928548	0.967996839238	0.213039185856
ENST00000484667	HES4	protein_coding	1	hes family bHLH transcription factor 4 [Source:HGNC Symbol;Acc:HGNC:24149]	0.0	0.0	0.0	0.0	0.0	0.0	0.0	0.0	0.0	0.0	0.0	0.0	0.0	0.0	3.62069	1.14796	0.0	0.0	0.0	0.0	0.0	0.0	0.0	0.0	0.0	0.0	0.0	0.0	0.0	0.0	0.0	0.0	0.0	0.0	0.0	0.0						inf			inf
ENST00000624697	ISG15	protein_coding	1	ISG15 ubiquitin-like modifier [Source:HGNC Symbol;Acc:HGNC:4053]	7.25554	2.02028	0.0	0.0	0.0	0.0	5.3418	1.31418	0.0	0.0	5.44063	1.56504	0.000675663	0.000150174	0.0	0.0	0.0	0.0	0.0	0.0	0.0	0.0	0.0	0.0	0.0	0.0	0.0	0.0	0.0	0.0	0.0	0.0	0.0	0.0	0.0	0.0	0.609380473573	0.999981692554	0.511122772191			-13.7156325791			-14.2267553513
ENST00000624652	ISG15	protein_coding	1	ISG15 ubiquitin-like modifier [Source:HGNC Symbol;Acc:HGNC:4053]	25.8525	9.54432	0.0	0.0	0.0	0.0	0.0	0.0	0.0	0.0	0.0	0.0	3.84482	1.07493	4.45483	1.44079	0.0	0.0	0.0	0.0	0.0	0.0	0.0	0.0	0.0	0.0	0.0	0.0	0.0	0.0	0.0	0.0	0.0	0.0	0.0	0.0			-inf			-1.92367105524			inf
ENST00000379389	ISG15	protein_coding	1	ISG15 ubiquitin-like modifier [Source:HGNC Symbol;Acc:HGNC:4053]	66.892	21.771	273.0	65.7488	120.0	36.4423	350.739	98.0065	227.0	65.696	199.559	65.3978	329.155	83.1821	106.545	31.0881	123.0	33.9031	10.0	2.54244	57.0	13.0867	44.0	7.68944	21.0	5.47612	31.0	8.82936	9.0	3.13524	53.0	9.49947	28.0	6.62178	19.0	4.79269	0.0394649315562	0.999981692554	0.886080247357	0.598629270546	0.986171553067	0.257386405033	0.146912977073	0.854588997522	-0.628693842325
ENST00000423619	RP11-54O7	processed_pseudogene	1		0.0	0.0	0.0	0.0	0.0	0.0	1.91881	14.8714	0.0	0.0	0.0	0.0	0.0	0.0	0.0	0.0	0.0	0.0	0.0	0.0	0.0	0.0	0.0	0.0	0.0	0.0	0.0	0.0	0.0	0.0	0.0	0.0	0.0	0.0	0.0	0.0			inf						-inf
ENST00000458555	RP11-54O7	antisense	1		0.0	0.0	1.0	0.427897	0.0	0.0	1.0	0.484513	1.0	0.509215	0.0	0.0	3.0	1.32322	1.0	0.516232	3.0	1.44903	0.0	0.0	1.0	0.394566	0.0	0.0	0.0	0.0	1.0	0.491333	0.0	0.0	0.0	0.0	0.0	0.0	0.0	0.0			1.21558745181			2.94208630416			1.72649885235
ENST00000379370	AGRN	protein_coding	1	agrin [Source:HGNC Symbol;Acc:HGNC:329]	429.18	9.0118	983.217	18.154	620.084	14.752	1682.8	37.1383	844.952	18.968	750.599	18.9849	980.488	19.411	602.765	13.5517	749.531	16.1048	253.982	5.02538	1097.44	20.1261	935.649	13.0192	355.225	7.32794	397.708	9.00455	333.812	8.94515	645.235	9.13399	515.511	9.7226	459.119	9.20622	0.0562992857415	0.999981692554	0.841080846086	0.283895470116	0.985236863162	0.227204766715	0.159499726	0.870008028449	-0.613876079371
ENST00000620552	AGRN	protein_coding	1	agrin [Source:HGNC Symbol;Acc:HGNC:329]	0.0	0.0	0.0	0.0	0.0	0.0	0.0	0.0	0.0	0.0	0.0	0.0	0.0	0.0	19.0387	0.423836	0.0	0.0	0.0	0.0	0.0	0.0	0.0	0.0	0.0	0.0	0.0	0.0	0.0	0.0	0.0	0.0	0.0	0.0	0.0	0.0						inf			inf
ENST00000477585	AGRN	processed_transcript	1	agrin [Source:HGNC Symbol;Acc:HGNC:329]	0.0	0.0	1.01336	0.245847	0.0	0.0	1.10826	0.31188	0.0	0.0	0.0	0.0	0.0	0.0	0.0	0.0	1.05351	0.292477	0.0	0.0	0.0	0.0	0.0	0.0	0.0	0.0	0.0	0.0	0.0	0.0	0.0	0.0	0.0	0.0	0.0	0.0			0.343230289169			0.250562427074			-0.0926678620952
ENST00000479707	AGRN	retained_intron	1	agrin [Source:HGNC Symbol;Acc:HGNC:329]	0.0	0.0	0.0	0.0	0.0	0.0	0.0	0.0	5.54692	2.08057	5.04929	2.14802	13.3547	4.36025	21.442	8.12599	16.516	5.8907	0.0	0.0	7.06354	2.08248	11.9094	2.67527	10.3841	3.48764	4.22929	1.54913	0.0	0.0	29.1655	6.73632	0.026172	0.00795193	0.0	0.0			inf	0.00105086603887	0.0882070681377	inf	0.0714385614605	0.678456396486	2.11964796916
ENST00000466223	AGRN	retained_intron	1	agrin [Source:HGNC Symbol;Acc:HGNC:329]	11.6128	8.44843	14.4018	6.41145	2.00299	1.10275	0.0	0.0	6.92923	3.66775	3.78919	2.28137	14.41	6.60189	7.17525	3.85226	4.81871	2.41846	4.16061	1.92895	0.0	0.0	0.0	0.0	2.42155	1.13503	0.0	0.0	0.0	0.0	11.2786	3.63872	0.000175878	7.42469e-05	2.27154	1.02563	0.39877725494	0.999981692554	-1.42395018495	0.931204675404	0.998782587437	-0.3103937709	0.340973480079	0.967996839238	1.11355641405
ENST00000478677	AGRN	retained_intron	1	agrin [Source:HGNC Symbol;Acc:HGNC:329]	0.0	0.0	8.81967	10.2293	4.20219	5.64718	0.0	0.0	2.57891	3.42956	0.0	0.0	7.04222	7.87539	1.04961	1.44491	9.0929	11.2987	0.0	0.0	0.0	0.0	7.15702	5.22215	2.40072	2.67358	0.0	0.0	7.59413	12.5661	5.40984	4.16501	9.09868	8.9345	0.338798	0.358809			-2.2107956848	0.649294173817	0.98925067415	0.377083279509			2.58787896431
ENST00000492947	AGRN	retained_intron	1	agrin [Source:HGNC Symbol;Acc:HGNC:329]	0.0	0.0	3.11097	0.779039	0.0	0.0	3.3531	0.972987	0.0	0.0	2.02684	0.690439	6.76691	1.77648	1.67059	0.50673	0.0	0.0	0.0	0.0	0.0	0.0	1.40257	0.254454	0.0	0.0	0.0	0.0	1.44101	0.52188	2.71291	0.50495	0.0	0.0	0.0	0.0			1.09439022825			1.55129609971			0.456905871458
ENST00000419249	AGRN	protein_coding	1	agrin [Source:HGNC Symbol;Acc:HGNC:329]	0.0	0.0	0.0	0.0	31.743	8.15907	4.76298	1.12799	4.6885	1.14656	5.6164	1.55393	0.0	0.0	12.8428	3.16286	10.847	2.52846	0.0	0.0	3.05578	0.59572	0.0	0.0	0.0	0.0	0.0	0.0	8.13052	2.38993	3.76922	0.572575	0.0	0.0	3.67169	0.785801			-1.09163299734	0.665468827382	0.991340468129	-0.519641419342	0.844177405773	0.998331149606	0.571991578
ENST00000461111	AGRN	retained_intron	1	agrin [Source:HGNC Symbol;Acc:HGNC:329]	45.2076	2.14356	100.438	4.12035	86.9676	4.5868	19.9767	0.976559	139.305	6.93986	53.9282	3.02854	201.939	8.86293	270.021	13.4814	201.141	9.5861	29.8576	1.3106	68.4413	2.77695	87.8818	2.70638	37.5683	1.71637	36.0628	1.80738	29.022	1.72734	88.3036	2.76889	56.3643	2.3523	41.5989	1.84642	0.65691339289	0.999981692554	0.0124771038159	2.76873814058e-06	0.00131084102789	1.55714253514	0.016541558752	0.357335622907	1.54466543132
ENST00000427998	RP11-465B22	processed_transcript	1		4.14221	0.85146	7.18062	1.16493	7.80396	1.60859	3.6696	0.697955	7.24232	1.41773	0.0	0.0	17.7739	3.04873	13.2377	2.6065	18.1718	3.39383	6.91327	1.19026	4.87335	0.764565	39.8715	4.75616	6.00786	1.06698	12.3058	2.39104	0.0	0.0	9.14602	1.11582	4.31757	0.697347	0.0	0.0	0.468757119476	0.999981692554	-0.776848191873	0.410194143251	0.985236863162	1.31979490002	0.079413397937	0.705355793941	2.09664309189
ENST00000394517	RP11-465B22	processed_transcript	1		4.57462	4.78119	0.0	0.0	12.9279	8.89684	2.71919	1.70284	0.0	0.0	0.0	0.0	0.0	0.0	1.10936	0.750749	17.1495	10.7853	23.8015	13.8389	16.9594	8.59616	10.3355	4.00451	13.9835	8.15429	18.6185	11.7819	12.1606	9.84889	29.1443	11.7068	14.5189	7.59635	13.709	7.68309			-3.00584566885			-0.24571126111			2.76013440774
ENST00000456409	RP11-465B22	processed_transcript	1		3.97368	1.1914	25.6194	5.76088	30.389	8.62983	10.7974	2.82292	34.3814	9.2981	33.8286	10.3557	16.9499	4.00552	38.2787	10.432	23.6655	6.09764	24.3731	5.79192	26.8083	5.76335	25.3653	4.14989	22.9417	5.59807	10.219	2.72446	15.8394	5.15308	50.78	8.51582	20.7769	4.60046	33.9724	8.02155	0.607508662335	0.999981692554	0.528540915797	0.581230134734	0.985553301304	0.398205583725	0.983788878858	0.999977047849	-0.130335332072
ENST00000412397	RP11-465B22	transcribed_unprocessed_pseudogene	1		0.0	0.0	1.0	0.12509	5.0	0.797529	0.0	0.0	2.0	0.302466	1.0	0.170805	2.0	0.265468	3.0	0.455843	4.0	0.57762	1.0	0.133085	9.06806	1.10447	5.0	0.46279	1.0	0.137654	3.0	0.452172	0.0	0.0	9.0	0.850825	5.0	0.626781	0.0	0.0			-0.963068480249			0.493517887955			1.4565863682
ENST00000433695	RP11-465B22	processed_transcript	1		7.98964	4.16055	20.0062	6.99793	12.1072	5.28477	26.0741	10.432	0.0798441	0.0333711	3.02383	1.43453	34.1001	12.3864	2.17632	0.920022	29.8139	11.8395	7.71037	2.8265	16.9344	5.53773	22.0339	5.49268	10.3497	3.86137	6.85672	2.78779	0.0	0.0	18.5281	4.75491	15.3691	5.18076	8.40403	3.02614	0.365579549054	0.999981692554	-0.46654589179	0.940952421159	0.998782587437	0.612828977077	0.35163455689	0.967996839238	1.07937486887
ENST00000451054	RP11-465B22	processed_transcript	1		2.31985	1.11062	0.0	0.0	0.0	0.0	4.67756	1.76032	0.0	0.0	0.0	0.0	0.0	0.0	0.0	0.0	0.0	0.0	0.0	0.0	0.0	0.0	1.22694	0.287906	0.0	0.0	0.0	0.0	0.0	0.0	0.0	0.0	0.0	0.0	6.68784	2.26652			0.664472431938			-inf			-inf
ENST00000442292	RP11-54O7	lincRNA	1		3.0	0.775672	2.0	0.396462	4.089	1.02629	0.0	0.0	10.0	2.38742	2.0	0.540162	2.12719	0.444288	2.13247	0.512634	2.0	0.455185	1.18974	0.249684	3.11935	0.594052	0.0	0.0	3.13685	0.677285	0.0	0.0	0.0	0.0	6.3418	0.940867	0.0	0.0	3.15826	0.660224			0.413239921277			-0.638620248621			-1.0518601699
ENST00000453464	RNF223	protein_coding	1	ring finger protein 223 [Source:HGNC Symbol;Acc:HGNC:40020]	2.0	0.180221	2.0	0.151977	0.0	0.0	0.0	0.0	1.0	0.0921076	1.00018	0.103932	3.00017	0.243069	3.00024	0.277241	1.0	0.0880457	0.0	0.0	0.0	0.0	2.00059	0.113434	0.0	0.0	1.0	0.0922992	0.0	0.0	3.19742	0.184837	3.00122	0.230553	2.0	0.163488			-0.76089827939			0.872871713358			1.63376999275
ENST00000379339	C1orf159	protein_coding	1	chromosome 1 open reading frame 159 [Source:HGNC Symbol;Acc:HGNC:26062]	0.0	0.0	0.0	0.0	0.0	0.0	0.0	0.0	0.0	0.0	4.75762	0.379655	3.44775	0.214767	0.0	0.0	0.0	0.0	3.13923	0.195675	0.0	0.0	0.412919	0.0180247	0.0	0.0	0.0	0.0	3.85884	0.32644	0.0	0.0	0.0	0.0	0.0	0.0			inf			inf			-0.821916675171
ENST00000465822	C1orf159	retained_intron	1	chromosome 1 open reading frame 159 [Source:HGNC Symbol;Acc:HGNC:26062]	0.0	0.0	0.0	0.0	0.0	0.0	0.0	0.0	0.0	0.0	0.0	0.0	1.6484e-06	1.3123e-07	0.0	0.0	0.0	0.0	0.0	0.0	0.0	0.0	0.0	0.0	2.29321	0.189755	0.0	0.0	4.79462	0.51907	0.0	0.0	0.0	0.0	0.0	0.0						inf			inf
ENST00000379325	C1orf159	nonsense_mediated_decay	1	chromosome 1 open reading frame 159 [Source:HGNC Symbol;Acc:HGNC:26062]	1.35223	0.114352	0.0	0.0	4.07563	0.373773	14.2828	1.21271	20.8536	1.80894	11.245	1.10036	4.20752	0.321104	0.0	0.0	3.73639	0.309851	0.0	0.0	21.4267	1.50759	0.0	0.0	0.0	0.0	0.0	0.0	0.0	0.0	0.0	0.0	3.56526	0.258082	0.0	0.0	0.139463457947	0.999981692554	3.07802545649			0.37028647195	0.153035556503	0.862211025443	-2.70773898454
ENST00000421241	C1orf159	protein_coding	1	chromosome 1 open reading frame 159 [Source:HGNC Symbol;Acc:HGNC:26062]	11.3831	1.06519	32.9589	2.59549	15.7182	1.58548	43.2195	4.03507	19.3438	1.84617	18.6297	2.00603	13.8207	1.1601	8.27276	0.79218	10.5558	0.962962	20.1183	1.69084	53.1177	4.10805	61.4482	3.609	29.7619	2.59613	24.577	2.34979	21.3465	2.43747	28.3768	1.69937	35.7866	2.84758	23.6811	2.00521	0.731524283345	0.999981692554	0.588264222097	0.674706208507	0.991936860658	-0.847646158942	0.471682307634	0.967996839238	-1.43591038104
ENST00000487177	C1orf159	retained_intron	1	chromosome 1 open reading frame 159 [Source:HGNC Symbol;Acc:HGNC:26062]	3.3901	0.164422	22.1085	0.927114	11.2714	0.607613	8.54426	0.426905	11.9619	0.609118	7.03823	0.404022	13.4226	0.602131	14.7269	0.75158	25.9153	1.26242	4.68523	0.21021	10.0053	0.414901	4.86158	0.153015	6.65977	0.310977	0.0	0.0	0.0	0.0	8.60013	0.275623	11.6328	0.496179	10.0562	0.456196	0.996533647425	0.999981692554	-0.238698474193	0.494657599594	0.985236863162	0.6226224147	0.454782720535	0.967996839238	0.861320888894
ENST00000477196	C1orf159	nonsense_mediated_decay	1	chromosome 1 open reading frame 159 [Source:HGNC Symbol;Acc:HGNC:26062]	0.0	0.0	5.46375	0.236703	2.54568	0.141754	2.49799	0.128916	0.0	0.0	0.0	0.0	11.7134	0.542773	2.19693	0.115826	0.0	0.0	0.0	0.0	0.0	0.0	0.0	0.0	0.0	0.0	0.0	0.0	0.0	0.0	0.0	0.0	0.0	0.0	0.0	0.0			-1.55369806127			0.799270929788			2.35296899106
ENST00000467751	C1orf159	nonsense_mediated_decay	1	chromosome 1 open reading frame 159 [Source:HGNC Symbol;Acc:HGNC:26062]	0.0	0.0	0.0	0.0	0.0	0.0	0.0	0.0	0.0	0.0	0.0	0.0	0.0	0.0	0.0	0.0	0.0	0.0	0.0	0.0	0.0	0.0	0.0	0.0	0.0	0.0	0.0	0.0	0.0	0.0	6.02305	0.313095	0.0	0.0	0.0	0.0
ENST00000464905	C1orf159	processed_transcript	1	chromosome 1 open reading frame 159 [Source:HGNC Symbol;Acc:HGNC:26062]	1.42303	0.534669	0.0	0.0	3.08051	1.04941	0.0	0.0	0.0	0.0	3.32948	1.22639	0.0	0.0	0.0	0.0	1.25195	0.38735	0.0	0.0	3.59899	0.924549	0.0	0.0	0.0	0.0	0.0	0.0	0.0	0.0	0.0	0.0	0.0	0.0	0.0	0.0			-0.369226447814			-2.03193464143			-1.66270819362
ENST00000379320	C1orf159	protein_coding	1	chromosome 1 open reading frame 159 [Source:HGNC Symbol;Acc:HGNC:26062]	0.0	0.0	0.0	0.0	0.0	0.0	0.0	0.0	5.3123	0.394104	0.0	0.0	0.0	0.0	1.83402	0.136441	3.54054	0.251163	0.0166672	0.00108915	0.0	0.0	0.0	0.0	0.0	0.0	0.0	0.0	0.0	0.0	0.0	0.0	0.0	0.0	2.46438	0.162524			inf			inf			-0.0239929331652
ENST00000379319	C1orf159	protein_coding	1	chromosome 1 open reading frame 159 [Source:HGNC Symbol;Acc:HGNC:26062]	0.0	0.0	5.09714	0.720797	2.30862	0.415628	0.0	0.0	0.0	0.0	0.0	0.0	0.0	0.0	3.63489	0.624149	0.0	0.0	10.0406	1.50895	0.0	0.0	0.0	0.0	0.0	0.0	0.0	0.0	0.0	0.0	0.0	0.0	0.0	0.0	0.0	0.0			-inf			-0.864540091807			inf
ENST00000434641	C1orf159	protein_coding	1	chromosome 1 open reading frame 159 [Source:HGNC Symbol;Acc:HGNC:26062]	1.45152	0.366991	0.0	0.0	0.0	0.0	0.0	0.0	0.0	0.0	0.0	0.0	0.0	0.0	0.0	0.0	0.0	0.0	0.0	0.0	3.03454	0.567244	0.0	0.0	0.0	0.0	0.0	0.0	0.0	0.0	0.0	0.0	0.0	0.0	0.0	0.0			-inf			-inf
ENST00000482816	C1orf159	processed_transcript	1	chromosome 1 open reading frame 159 [Source:HGNC Symbol;Acc:HGNC:26062]	0.0	0.0	8.37172	1.34989	0.0	0.0	1.19822	0.22654	1.24127e-06	2.41518e-07	0.0	0.0	0.0	0.0	0.0	0.0	0.0	0.0	0.0	0.0	0.0	0.0	1.51644	0.179819	0.0	0.0	0.0	0.0	0.0	0.0	0.0	0.0	3.42377	0.54971	0.0	0.0			-2.57500259801			-inf			-inf
ENST00000473600	C1orf159	retained_intron	1	chromosome 1 open reading frame 159 [Source:HGNC Symbol;Acc:HGNC:26062]	0.0	0.0	0.0	0.0	0.0	0.0	0.0	0.0	0.0	0.0	0.0	0.0	0.0	0.0	0.0	0.0	0.0	0.0	0.0	0.0	2.72438	0.547306	0.0	0.0	0.0	0.0	0.0	0.0	0.0	0.0	0.0	0.0	0.0	0.0	0.0	0.0
ENST00000475119	C1orf159	protein_coding	1	chromosome 1 open reading frame 159 [Source:HGNC Symbol;Acc:HGNC:26062]	0.0	0.0	0.0	0.0	0.0	0.0	3.2572	0.865868	0.0	0.0	0.0	0.0	0.0	0.0	0.0	0.0	0.0	0.0	0.0	0.0	0.0	0.0	2.42552	0.40343	0.0	0.0	1.423	0.385708	0.0	0.0	0.0	0.0	0.0	0.0	0.0	0.0			inf						-inf
ENST00000442117	C1orf159	protein_coding	1	chromosome 1 open reading frame 159 [Source:HGNC Symbol;Acc:HGNC:26062]	0.0	0.0	0.0	0.0	1.0	0.421411	0.0	0.0	1.52847	0.616415	0.0	0.0	2.29774	0.805771	2.33445	0.951892	0.0	0.0	0.0	0.0	0.0	0.0	0.0	0.0	1.28508	0.463118	0.0	0.0	0.0	0.0	0.0	0.0	0.0	0.0	3.19176	1.11043			0.548673996187			2.06035860827			1.51168461209
ENST00000472741	C1orf159	retained_intron	1	chromosome 1 open reading frame 159 [Source:HGNC Symbol;Acc:HGNC:26062]	0.0	0.0	0.0	0.0	0.0	0.0	0.0	0.0	0.0	0.0	0.0	0.0	1.09037	0.302461	0.0	0.0	0.0	0.0	0.0	0.0	0.0	0.0	0.0	0.0	0.0	0.0	0.0	0.0	0.0	0.0	0.0	0.0	0.0	0.0	1.26963	0.350996						inf			inf
ENST00000480643	C1orf159	protein_coding	1	chromosome 1 open reading frame 159 [Source:HGNC Symbol;Acc:HGNC:26062]	0.0	0.0	0.0	0.0	0.0	0.0	0.0	0.0	0.0	0.0	0.0	0.0	0.0	0.0	0.0	0.0	1.0	0.360843	0.0	0.0	1.09231	0.325681	1.33535	0.303376	0.0	0.0	0.0	0.0	0.0	0.0	3.0	0.700871	2.59162	0.796349	1.33697	0.43865						inf			inf
ENST00000379317	TTLL10-AS1	antisense	1	TTLL10 antisense RNA 1 [Source:HGNC Symbol;Acc:HGNC:41159]	0.0	0.0	1.01059	0.0396501	0.0	0.0	0.0	0.0	0.0	0.0	0.0	0.0	0.0	0.0	0.0	0.0	0.0	0.0	0.0	0.0	0.0	0.0	1.1405	0.0336009	0.0	0.0	0.0	0.0	0.0	0.0	0.0	0.0	0.0	0.0	1.00163	0.0425317			-inf			-inf
ENST00000506177	TTLL10	processed_transcript	1	tubulin tyrosine ligase like 10 [Source:HGNC Symbol;Acc:HGNC:26693]	0.0	0.0	0.0	0.0	0.0	0.0	0.0	0.0	0.0	0.0	0.0	0.0	0.0	0.0	0.0	0.0	0.0	0.0	0.0	0.0	0.0	0.0	1.85958	0.444709	0.0	0.0	0.0	0.0	0.0	0.0	0.0	0.0	0.0	0.0	0.0	0.0
ENST00000379288	TTLL10	protein_coding	1	tubulin tyrosine ligase like 10 [Source:HGNC Symbol;Acc:HGNC:26693]	0.0	0.0	1.0	0.0677357	0.0	0.0	0.0	0.0	0.0	0.0	0.0	0.0	0.0	0.0	0.0	0.0	0.0	0.0	0.0	0.0	0.0	0.0	0.0	0.0	0.0	0.0	0.0	0.0	0.0	0.0	0.0	0.0	0.0	0.0	0.0	0.0			-inf			-inf
ENST00000328596	TNFRSF18	protein_coding	1	tumor necrosis factor receptor superfamily member 18 [Source:HGNC Symbol;Acc:HGNC:11914]	0.0	0.0	0.0	0.0	3.0	0.729364	0.0	0.0	0.0	0.0	2.0	0.523014	0.0	0.0	0.0	0.0	0.0	0.0	0.0	0.0	0.0	0.0	1.0	0.140397	0.0	0.0	0.0	0.0	0.0	0.0	1.0	0.143743	0.0	0.0	0.0	0.0			-0.479789427844			-inf			-inf
ENST00000379268	TNFRSF18	protein_coding	1	tumor necrosis factor receptor superfamily member 18 [Source:HGNC Symbol;Acc:HGNC:11914]	0.0	0.0	0.0	0.0	0.0	0.0	2.18354	0.334253	0.0	0.0	0.0	0.0	2.0	0.275778	0.0	0.0	4.54425	0.68177	0.0	0.0	0.0	0.0	0.0	0.0	0.0	0.0	0.0	0.0	0.0	0.0	0.0	0.0	0.0	0.0	0.0	0.0			inf			inf			1.51840429941
ENST00000486728	TNFRSF18	protein_coding	1	tumor necrosis factor receptor superfamily member 18 [Source:HGNC Symbol;Acc:HGNC:11914]	0.0	0.0	0.0	0.0	0.0	0.0	0.0	0.0	2.0	0.562629	0.0	0.0	0.0	0.0	0.0	0.0	0.455752	0.122126	0.0	0.0	0.0	0.0	0.0	0.0	0.0	0.0	0.0	0.0	0.0	0.0	0.0	0.0	0.0	0.0	0.0	0.0			inf			inf			-2.20381354105
ENST00000379265	TNFRSF18	protein_coding	1	tumor necrosis factor receptor superfamily member 18 [Source:HGNC Symbol;Acc:HGNC:11914]	0.0	0.0	3.0	0.730498	0.0	0.0	0.816456	0.230581	0.0	0.0	0.0	0.0	0.0	0.0	1.0	0.29499	0.0	0.0	0.0	0.0	0.0	0.0	0.0	0.0	0.0	0.0	0.0	0.0	0.0	0.0	0.0	0.0	0.0	0.0	1.0	0.254926			-1.66360668411			-1.30821427441			0.355392409699
ENST00000379236	TNFRSF4	protein_coding	1	tumor necrosis factor receptor superfamily member 4 [Source:HGNC Symbol;Acc:HGNC:11918]	0.0	0.0	0.0	0.0	0.0	0.0	0.0	0.0	0.0	0.0	1.34815	0.26848	0.0	0.0	0.0	0.0	0.0	0.0	0.0	0.0	0.0	0.0	0.0	0.0	0.0	0.0	0.0	0.0	0.0	0.0	0.0	0.0	0.0	0.0	0.0	0.0			inf						-inf
ENST00000453580	TNFRSF4	processed_transcript	1	tumor necrosis factor receptor superfamily member 4 [Source:HGNC Symbol;Acc:HGNC:11918]	0.0	0.0	0.0	0.0	0.0	0.0	0.0	0.0	0.0	0.0	0.651852	0.502687	0.0	0.0	0.0	0.0	0.0	0.0	0.0	0.0	0.0	0.0	0.0	0.0	0.0	0.0	1.0	0.642811	0.0	0.0	0.0	0.0	0.0	0.0	0.0	0.0			inf						-inf
ENST00000360001	SDF4	protein_coding	1	stromal cell derived factor 4 [Source:HGNC Symbol;Acc:HGNC:24188]	139.797	12.1973	642.71	47.3686	436.418	41.2198	571.708	49.9884	405.106	36.1945	351.399	35.4183	458.558	36.0415	300.992	26.9778	334.334	28.5555	309.819	24.378	931.934	67.5179	1134.74	62.4279	475.983	38.8863	437.658	39.1943	421.159	45.0112	1046.4	58.6875	659.226	49.1373	592.396	46.9849	0.448226087746	0.999981692554	0.270866509561	0.882422800925	0.998782587437	-0.138268406078	0.0829121071958	0.717284285949	-0.409134915639
ENST00000465727	SDF4	nonsense_mediated_decay	1	stromal cell derived factor 4 [Source:HGNC Symbol;Acc:HGNC:24188]	0.0	0.0	0.0	0.0	23.0176	2.01873	0.0	0.0	0.0	0.0	16.8877	1.58	20.8492	1.52164	0.0	0.0	0.0	0.0	0.0	0.0	0.0	0.0	0.0	0.0	0.0	0.0	0.0	0.0	0.0	0.0	21.6095	1.12562	0.0	0.0	0.0	0.0			-0.353523408379			-0.407820890232			-0.0542974818526
ENST00000263741	SDF4	protein_coding	1	stromal cell derived factor 4 [Source:HGNC Symbol;Acc:HGNC:24188]	36.8124	2.99529	77.1806	5.32333	12.5461	1.10946	92.3945	7.56517	92.8978	7.76942	33.2913	3.14066	34.2981	2.52394	61.0561	5.12186	89.6115	7.1652	42.2569	3.11262	81.8686	5.55565	118.082	6.08444	38.3828	2.93653	73.5088	6.16546	29.8448	2.9852	106.851	5.61185	98.7013	6.89079	80.8547	6.00606	0.365960325729	0.999981692554	0.97055798106	0.542138250725	0.985236863162	0.651633145473	0.804963059211	0.994758058916	-0.318924835587
ENST00000494748	SDF4	retained_intron	1	stromal cell derived factor 4 [Source:HGNC Symbol;Acc:HGNC:24188]	3.7244	0.169502	24.0178	0.94682	10.8513	0.550047	11.83	0.555839	26.8446	1.28522	7.93367	0.428164	34.3372	1.4484	22.4436	1.07682	26.1515	1.19781	6.8452	0.288765	20.6612	0.805813	32.7484	0.969388	9.36369	0.411181	9.46701	0.456052	5.30027	0.303149	26.4147	0.796093	23.2112	0.931128	14.0551	0.599642	0.704560060874	0.999981692554	0.445490485996	0.226700894612	0.985236863162	1.15976933559	0.328433801618	0.967996839238	0.714278849589
ENST00000478938	SDF4	retained_intron	1	stromal cell derived factor 4 [Source:HGNC Symbol;Acc:HGNC:24188]	3.63177	0.230735	0.0	0.0	0.0	0.0	0.583722	0.0377942	3.75352	0.247942	0.0	0.0	0.0	0.0	2.64315	0.175049	7.08585	0.447637	0.0	0.0	0.0	0.0	0.0	0.0	0.0	0.0	0.0	0.0	0.0	0.0	0.0	0.0	0.0	0.0	0.0	0.0			0.308446961466			1.43226798129			1.12382101982
ENST00000403997	SDF4	protein_coding	1	stromal cell derived factor 4 [Source:HGNC Symbol;Acc:HGNC:24188]	18.034	5.65847	158.091	36.9308	89.1665	26.2835	61.5843	16.7075	95.0728	26.6987	1.27165	0.404305	78.9575	19.3678	45.8646	12.9827	84.8176	22.6887	83.0767	20.4973	181.483	40.4682	291.132	49.4098	144.44	36.5709	87.0849	24.0862	52.6043	17.7768	230.725	40.1503	106.535	24.4687	106.694	26.1352	0.448928811343	0.999981692554	-0.652656857495	0.914573002498	0.998782587437	-0.323474201592	0.373883658468	0.967996839238	0.329182655902
ENST00000459994	SDF4	processed_transcript	1	stromal cell derived factor 4 [Source:HGNC Symbol;Acc:HGNC:24188]	0.0	0.0	0.0	0.0	0.0	0.0	22.8999	7.88733	2.32531	0.833341	13.2166	5.37032	0.0	0.0	0.0	0.0	0.0	0.0	0.00238579	0.000750483	50.0531	14.1247	4.29884	0.924137	16.8298	5.40729	28.2815	9.9126	0.0912939	0.0394674	0.0	0.0	36.3271	10.5637	0.0	0.0			inf						-inf
ENST00000379198	B3GALT6	protein_coding	1	Beta-1,3-galactosyltransferase 6 [Source:HGNC Symbol;Acc:HGNC:17978]	113.0	6.6497	206.0	10.4158	188.0	12.2094	187.0	11.2524	175.0	10.7397	124.0	8.5803	187.0	10.1061	117.0	7.19807	123.0	7.21975	104.0	5.62283	157.0	7.83722	211.0	7.9955	129.0	7.25398	105.0	6.47564	80.0	5.86768	168.0	6.48433	89.0	4.57006	81.0	4.42422	0.856521081946	0.999981692554	0.0625655687346	0.435143779048	0.985236863162	-0.255474639118	0.269167849251	0.955364695814	-0.318040207853
ENST00000462849	FAM132A	retained_intron	1	family with sequence similarity 132 member A [Source:HGNC Symbol;Acc:HGNC:32308]	1.0	0.347569	0.0	0.0	0.0	0.0	0.0	0.0	0.0	0.0	0.0	0.0	0.0	0.0	0.0	0.0	3.0	0.872151	0.0	0.0	3.40625	0.823657	0.0	0.0	0.0	0.0	1.0	0.300058	0.0	0.0	0.0	0.0	0.0	0.0	0.0	0.0			-inf			1.32727852527			inf
ENST00000478606	FAM132A	retained_intron	1	family with sequence similarity 132 member A [Source:HGNC Symbol;Acc:HGNC:32308]	0.0	0.0	0.0	0.0	1.0	0.457564	0.0	0.0	0.0	0.0	0.0	0.0	1.0	0.380765	2.0	0.887407	0.0	0.0	0.0	0.0	0.59375	0.20324	2.0	0.521998	2.0	0.781616	0.0	0.0	0.0	0.0	0.0	0.0	0.0	0.0	1.0	0.37705			-inf			1.47070497498			inf
ENST00000330388	FAM132A	protein_coding	1	family with sequence similarity 132 member A [Source:HGNC Symbol;Acc:HGNC:32308]	0.0	0.0	0.0	0.0	2.0	0.384828	0.0	0.0	0.0	0.0	0.0	0.0	0.0	0.0	0.0	0.0	0.0	0.0	0.0	0.0	0.0	0.0	0.0	0.0	0.0	0.0	0.0	0.0	0.0	0.0	2.47345	0.281802	0.0	0.0	0.0	0.0			-inf			-inf
ENST00000468365	FAM132A	retained_intron	1	family with sequence similarity 132 member A [Source:HGNC Symbol;Acc:HGNC:32308]	0.0	0.0	0.0	0.0	0.0	0.0	1.0	0.314982	1.0	0.327057	0.0	0.0	0.0	0.0	0.0	0.0	0.0	0.0	0.0	0.0	0.0	0.0	0.0	0.0	0.0	0.0	0.0	0.0	0.0	0.0	0.0	0.0	0.0	0.0	0.0	0.0			inf						-inf
ENST00000486627	FAM132A	retained_intron	1	family with sequence similarity 132 member A [Source:HGNC Symbol;Acc:HGNC:32308]	2.0	0.772979	0.0	0.0	0.0	0.0	0.0	0.0	1.0	0.332463	0.0	0.0	3.0	0.869544	0.0	0.0	3.0	0.949158	0.0	0.0	0.0	0.0	2.0	0.399851	4.0	1.19449	0.0	0.0	0.0	0.0	1.52655	0.31341	1.0	0.270479	1.0	0.288643			-1.21723542891			1.23440804706			2.45164347598
ENST00000565563	RP5-902P8	lincRNA	1		0.0	0.0	1.0	0.0947135	1.02034	0.123594	4.0	0.448192	2.04131	0.23412	4.0	0.517784	5.0	0.503994	2.44009	0.280924	3.0	0.328762	3.10302	0.313324	2.24855	0.208533	2.0	0.140892	3.0	0.314027	2.06744	0.237116	4.0	0.549203	4.27801	0.307467	2.0	0.190859	3.17107	0.322101			2.45871621644			2.35090115408			-0.107815062359
ENST00000450390	UBE2J2	nonsense_mediated_decay	1	ubiquitin conjugating enzyme E2, J2 [Source:HGNC Symbol;Acc:HGNC:19268]	0.0	0.0	30.7948	1.7757	0.0	0.0	0.0	0.0	18.821	1.31675	15.4556	1.21939	66.5404	4.09819	34.438	2.41583	32.0636	2.14518	28.1163	1.73276	54.9771	3.12561	56.595	2.44274	43.868	2.81037	0.0	0.0	20.2042	1.68982	28.0795	1.2348	45.8934	2.68408	38.5849	2.40065	0.538190460327	0.999981692554	0.514246524711	0.0189296896002	0.447641195536	2.28584588181	0.143020360799	0.848992006467	1.7715993571
ENST00000347370	UBE2J2	protein_coding	1	ubiquitin conjugating enzyme E2, J2 [Source:HGNC Symbol;Acc:HGNC:19268]	22.0316	1.53365	25.6095	1.52184	67.797	5.17024	98.8467	6.98211	82.3556	5.93727	34.9643	2.8427	0.269219	0.0170849	18.2976	1.32275	38.6493	2.66447	0.0	0.0	34.2534	2.00626	17.7739	0.790358	11.8587	0.782736	52.7489	3.81781	0.0	0.0	93.6714	4.24409	24.172	1.45645	58.6826	3.76156	0.379633045011	0.999981692554	0.938242305738	0.292940594677	0.985236863162	-1.03859188827	0.0941454121035	0.750249353639	-1.97683419401
ENST00000349431	UBE2J2	protein_coding	1	ubiquitin conjugating enzyme E2, J2 [Source:HGNC Symbol;Acc:HGNC:19268]	58.7603	5.90036	107.158	9.01878	81.9251	8.82718	166.424	16.5938	57.4596	5.85927	56.3297	6.48147	106.309	9.5319	93.2198	9.539	78.3366	7.63448	113.039	10.1498	197.79	16.332	149.987	9.40598	99.7916	9.29606	86.7022	8.85153	71.1392	8.68081	201.095	12.8613	201.943	17.1569	115.216	10.4174	0.840594362536	0.999981692554	0.285088754067	0.673137264506	0.991710951275	0.169426458655	0.833084948679	0.997215505791	-0.115662295412
ENST00000400929	UBE2J2	protein_coding	1	ubiquitin conjugating enzyme E2, J2 [Source:HGNC Symbol;Acc:HGNC:19268]	8.93794	1.65399	73.796	10.902	112.602	21.1652	110.628	19.1977	110.607	19.7317	89.8114	18.1046	133.627	20.9014	49.8813	8.94667	57.1244	9.72567	73.9789	11.6098	168.336	24.1133	154.513	16.8252	77.4355	12.5486	64.5829	11.4539	46.7699	10.0082	245.214	27.2948	66.6959	9.83455	108.902	17.1052	0.191052243899	0.999981692554	0.758166768663	0.493085208024	0.985236863162	0.230887967703	0.380708755641	0.967996839238	-0.527278800959
ENST00000464036	UBE2J2	nonsense_mediated_decay	1	ubiquitin conjugating enzyme E2, J2 [Source:HGNC Symbol;Acc:HGNC:19268]	0.0	0.0	0.0	0.0	9.90995	1.52786	0.000117146	1.66907e-05	6.66513	0.974113	0.0	0.0	10.1117	1.29731	16.9762	2.49249	5.6708	0.791446	0.0	0.0	11.6956	1.37739	0.0	0.0	5.86309	0.780251	4.71073	0.68648	9.06709	1.58795	23.9305	2.18703	9.61157	1.16499	14.358	1.85307			-0.649326589889	0.133222105582	0.896407262059	1.58422768038	0.123559767383	0.814615541513	2.23355427027
ENST00000360466	UBE2J2	protein_coding	1	ubiquitin conjugating enzyme E2, J2 [Source:HGNC Symbol;Acc:HGNC:19268]	38.3866	7.19323	157.399	23.5156	89.3805	16.9874	54.3838	9.5419	126.171	22.7605	106.995	21.8111	111.485	17.6321	86.3223	15.657	74.4084	12.8099	83.896	13.3134	109.327	15.8326	299.394	32.9605	122.877	20.1328	110.681	19.8459	112.927	24.4373	221.091	24.8822	192.779	28.7387	141.534	22.4758	0.792516986359	0.999981692554	0.182113318823	0.863913176568	0.998782587437	-0.0491397819876	0.913485245392	0.999977047849	-0.23125310081
ENST00000400930	UBE2J2	protein_coding	1	ubiquitin conjugating enzyme E2, J2 [Source:HGNC Symbol;Acc:HGNC:19268]	8.13501	1.57615	28.971	4.45931	1.62962	0.318956	4.3915e-08	7.93353e-09	0.0	0.0	0.0	0.0	0.0	0.0	22.9538	4.28891	11.0005	1.95046	14.2847	2.33474	17.3775	2.5906	1.77078e-08	2.00694e-09	0.0	0.0	0.0	0.0	19.798	4.41365	34.8706	4.04079	6.81699	1.04617	21.1488	3.45757			-29.5771494635	0.796570044455	0.998782587437	-0.0263591760025			29.5507902875
ENST00000467339	UBE2J2	processed_transcript	1	ubiquitin conjugating enzyme E2, J2 [Source:HGNC Symbol;Acc:HGNC:19268]	29.4439	16.807	0.0	0.0	9.73215	4.53825	9.01838	3.85131	26.661	11.9169	0.0	0.0	13.5183	5.24575	22.6709	10.2569	14.7077	6.24287	62.4324	24.4673	11.3994	3.97425	10.918	2.90265	9.95116e-09	3.96217e-09	8.66313	3.75705	12.5772	6.80042	7.67642	2.10277	16.2452	5.83922	32.3888	12.4402	0.950547479249	0.999981692554	-0.436896164487	0.389575118866	0.985236863162	0.0268031485115	0.315460987222	0.967996839238	0.463699312999
ENST00000473215	UBE2J2	nonsense_mediated_decay	1	ubiquitin conjugating enzyme E2, J2 [Source:HGNC Symbol;Acc:HGNC:19268]	0.0	0.0	22.1376	3.37995	37.0996	7.20345	31.3674	5.62185	0.0	0.0	7.93617	1.65313	34.732	5.61186	19.4625	3.60727	19.5895	3.44561	0.0	0.0	1.66796	0.246703	6.88568	0.774253	15.9475	2.66902	0.0	0.0	0.0	0.0	0.0	0.0	8.86631	1.34997	0.0	0.0	0.876146659248	0.999981692554	-0.540787992022	0.370003389747	0.985236863162	0.259014280658	0.288884153254	0.964524515344	0.799802272679
ENST00000435198	UBE2J2	protein_coding	1	ubiquitin conjugating enzyme E2, J2 [Source:HGNC Symbol;Acc:HGNC:19268]	0.0	0.0	5.47848	0.810252	0.0	0.0	6.12236	1.0636	0.0	0.0	8.1243	1.63956	0.0	0.0	0.0	0.0	0.0	0.0	0.0	0.0	0.0	0.0	6.08704	0.663552	0.0	0.0	0.0	0.0	0.0	0.0	6.27139	0.698836	13.6079	2.00872	8.33533	1.31066	0.430306672749	0.999981692554	1.73820432574			-inf			-inf
ENST00000509720	UBE2J2	protein_coding	1	ubiquitin conjugating enzyme E2, J2 [Source:HGNC Symbol;Acc:HGNC:19268]	36.4748	24.9461	2.14937	0.91674	12.259	6.47758	0.0	0.0	0.0	0.0	0.0	0.0	0.0	0.0	0.279942	0.144054	33.3261	16.0465	34.6367	15.4039	13.0105	5.11816	38.8693	11.6681	85.1155	38.3191	53.8143	26.3611	38.1881	23.4938	43.9197	13.6079	21.3673	8.66912	50.5947	21.9497			-inf	0.337780530247	0.985236863162	-0.998186063112			inf
ENST00000491779	UBE2J2	processed_transcript	1	ubiquitin conjugating enzyme E2, J2 [Source:HGNC Symbol;Acc:HGNC:19268]	10.0216	4.17788	0.0	0.0	0.0	0.0	0.0	0.0	0.0	0.0	0.0	0.0	0.0	0.0	0.0	0.0	0.0	0.0	0.0	0.0	0.0	0.0	0.0	0.0	0.0	0.0	0.0	0.0	0.0	0.0	0.0	0.0	0.0	0.0	0.0	0.0			-inf			-inf
ENST00000466752	UBE2J2	nonsense_mediated_decay	1	ubiquitin conjugating enzyme E2, J2 [Source:HGNC Symbol;Acc:HGNC:19268]	0.0	0.0	0.0	0.0	0.0	0.0	0.0	0.0	0.0	0.0	0.0	0.0	0.0	0.0	0.0	0.0	0.0	0.0	0.0	0.0	0.0	0.0	4.401	0.588937	0.0	0.0	0.0	0.0	0.0	0.0	4.49733	0.615966	0.0	0.0	0.0	0.0
ENST00000477894	UBE2J2	nonsense_mediated_decay	1	ubiquitin conjugating enzyme E2, J2 [Source:HGNC Symbol;Acc:HGNC:19268]	3.05007	0.884114	4.29741	0.93918	3.95951	1.09349	4.85087	1.23363	0.0	0.0	2.22804	0.663012	0.0	0.0	0.0	0.0	7.50652	1.88066	0.0	0.0	0.0	0.0	9.81174	1.5618	0.0	0.0	6.80471	1.765	0.0	0.0	3.53691	0.576956	3.00549	0.647494	0.0	0.0			-0.62093116357			-0.63313950155			-0.0122083379798
ENST00000471154	UBE2J2	retained_intron	1	ubiquitin conjugating enzyme E2, J2 [Source:HGNC Symbol;Acc:HGNC:19268]	24.5383	44.9589	8.77801	6.67028	0.0	0.0	0.0	0.0	0.0	0.0	0.0	0.0	0.0	0.0	0.0	0.0	23.7345	19.8751	29.5116	22.8785	0.0	0.0	0.0	0.0	20.3418	15.6111	6.05554	5.02459	10.9236	11.9133	0.0	0.0	0.0	0.0	24.3423	17.8882			-inf	0.58077884687	0.985553301304	-1.37722456547			inf
ENST00000502382	UBE2J2	protein_coding	1	ubiquitin conjugating enzyme E2, J2 [Source:HGNC Symbol;Acc:HGNC:19268]	0.0	0.0	0.0	0.0	0.0	0.0	0.0	0.0	0.0	0.0	0.0	0.0	0.0	0.0	1.84082	0.799165	0.0	0.0	0.0	0.0	0.0	0.0	0.0	0.0	1.60151	0.612945	0.0	0.0	0.0	0.0	3.63668	0.957467	5.95582	2.05886	0.0	0.0						inf			inf
ENST00000461142	UBE2J2	retained_intron	1	ubiquitin conjugating enzyme E2, J2 [Source:HGNC Symbol;Acc:HGNC:19268]	2.21981	0.56606	1.29374	0.25342	3.53764	0.877578	0.0	0.0	0.0	0.0	0.0	0.0	1.18694	0.245023	0.0	0.0	8.65697	1.94725	0.0	0.0	0.0	0.0	0.0	0.0	1.1909	0.254166	0.0	0.0	1.14545	0.324764	1.25931	0.184675	1.24567	0.241489	0.0	0.0			-inf			0.369391593414			inf
ENST00000488418	UBE2J2	protein_coding	1	ubiquitin conjugating enzyme E2, J2 [Source:HGNC Symbol;Acc:HGNC:19268]	0.0	0.0	3.13688	0.705371	3.16773	0.899568	7.35824	1.92378	5.2602	1.42257	3.15548	0.965963	6.22105	1.47013	7.38198	2.0118	8.78391	2.26325	3.10439	0.737712	15.1651	3.26026	8.76483	1.43397	2.10875	0.514563	8.23635	2.19588	4.2608	1.38618	54.2502	9.09777	14.7947	3.27587	24.9127	5.88238			1.42594343191	0.164039628784	0.942292582528	1.83983362919	0.7293310564	0.986523350306	0.413890197277
ENST00000434139	RP5-902P8	lincRNA	1		0.0	0.0	0.0	0.0	0.0	0.0	1.0	1.27771	0.0	0.0	0.0	0.0	0.0	0.0	0.0	0.0	0.0	0.0	0.0	0.0	0.0	0.0	0.0	0.0	0.0	0.0	0.0	0.0	0.0	0.0	0.0	0.0	0.0	0.0	0.0	0.0			inf						-inf
ENST00000453732	RP5-902P8	lincRNA	1		0.0	0.0	1.0	0.582467	0.0	0.0	1.0	0.646677	0.0	0.0	0.0	0.0	0.0	0.0	0.0	0.0	0.0	0.0	1.0	0.601137	4.0	2.09183	5.0	1.99925	0.0	0.0	0.0	0.0	3.0	2.51458	2.0	0.829603	2.0	1.07976	0.0	0.0			0.150868984397			-inf			-inf
ENST00000379116	SCNN1D	protein_coding	1	sodium channel, non voltage gated 1 delta subunit [Source:HGNC Symbol;Acc:HGNC:10601]	0.0	0.0	0.0	0.0	0.0	0.0	0.0	0.0	0.0	0.0	3.35635	0.21076	0.0	0.0	0.0	0.0	0.0	0.0	12.5494	0.615829	0.0	0.0	2.35842	0.0811546	7.94795	0.405798	0.0	0.0	0.0	0.0	14.79	0.518293	9.86149	0.459852	12.1164	0.600951			inf						-inf
ENST00000379101	SCNN1D	nonsense_mediated_decay	1	sodium channel, non voltage gated 1 delta subunit [Source:HGNC Symbol;Acc:HGNC:10601]	0.0	0.0	4.6974	0.294915	3.91682	0.315474	0.0	0.0	0.0	0.0	3.32681	0.285734	0.0	0.0	1.56803	0.119751	0.0	0.0	0.0	0.0	0.0	0.0	4.1061	0.192793	0.0	0.0	0.0	0.0	0.0	0.0	0.805802	0.0385549	0.0	0.0	0.0	0.0			-1.09505624782			-2.34969125971			-1.25463501188
ENST00000338555	SCNN1D	protein_coding	1	sodium channel, non voltage gated 1 delta subunit [Source:HGNC Symbol;Acc:HGNC:10601]	1.0	0.0460907	0.0	0.0	0.0	0.0	7.0	0.332948	0.0	0.0	0.0	0.0	0.0	0.0	0.0	0.0	0.0	0.0	7.45061	0.318183	3.48929	0.137758	6.85748	0.205483	0.0	0.0	0.0	0.0	4.40859	0.255268	20.9233	0.638354	6.54081	0.265611	12.6962	0.548325			2.85274929019			-inf			-inf
ENST00000616713	SCNN1D	protein_coding	1	sodium channel, non voltage gated 1 delta subunit [Source:HGNC Symbol;Acc:HGNC:10601]	0.0	0.0	0.0	0.0	0.0	0.0	0.0	0.0	0.0	0.0	0.0	0.0	0.0	0.0	0.0	0.0	0.0	0.0	0.0	0.0	0.0	0.0	14.23	0.520668	0.0	0.0	0.0	0.0	0.0	0.0	0.0	0.0	0.0	0.0	0.0	0.0
ENST00000400928	SCNN1D	protein_coding	1	sodium channel, non voltage gated 1 delta subunit [Source:HGNC Symbol;Acc:HGNC:10601]	0.0	0.0	0.0	0.0	0.0	0.0	0.0	0.0	0.0	0.0	0.0	0.0	0.0	0.0	0.0	0.0	0.0	0.0	0.0	0.0	0.0	0.0	1.54859e-07	5.97228e-09	0.0	0.0	8.14895	0.511491	0.00749833	0.000559813	0.0	0.0	0.0	0.0	0.0	0.0
ENST00000470022	SCNN1D	protein_coding	1	sodium channel, non voltage gated 1 delta subunit [Source:HGNC Symbol;Acc:HGNC:10601]	0.0	0.0	0.0	0.0	0.0831793	0.0286216	0.0	0.0	0.277286	0.0910584	0.0	0.0	0.212698	0.0609044	0.0	0.0	0.0	0.0	0.0	0.0	1.87782	0.487143	0.0	0.0	0.0	0.0	0.710376	0.228771	1.25885	0.49821	0.0	0.0	0.0	0.0	0.0	0.0			1.66968778616			1.08944213487			-0.580245651291
ENST00000325425	SCNN1D	protein_coding	1	sodium channel, non voltage gated 1 delta subunit [Source:HGNC Symbol;Acc:HGNC:10601]	0.0	0.0	0.0	0.0	0.0	0.0	0.0	0.0	3.72271	0.237333	0.316844	0.0227766	4.01587	0.225437	0.0	0.0	11.0	0.670708	0.0	0.0	39.7434	2.06042	13.4146	0.527937	10.0521	0.587094	15.1407	0.969809	11.9667	0.911855	3.81491	0.152937	0.0	0.0	2.76836	0.157044			inf			inf			1.78461253869
ENST00000467651	SCNN1D	processed_transcript	1	sodium channel, non voltage gated 1 delta subunit [Source:HGNC Symbol;Acc:HGNC:10601]	0.0	0.0	0.0	0.0	0.0	0.0	0.0	0.0	0.0	0.0	0.0	0.0	0.0	0.0	0.0	0.0	0.0	0.0	0.0	0.0	0.0	0.0	0.00603916	0.00928126	0.0	0.0	0.0	0.0	0.0	0.0	0.0	0.0	0.646464	1.32656	0.419078	0.942381
ENST00000379099	SCNN1D	protein_coding	1	sodium channel, non voltage gated 1 delta subunit [Source:HGNC Symbol;Acc:HGNC:10601]	0.0	0.0	0.302602	0.0525757	0.0	0.0	0.0	0.0	1.0	0.209521	0.0	0.0	0.771429	0.141554	2.43197	0.512701	0.0	0.0	0.0	0.0	1.88951	0.316806	0.0273708	0.00348987	0.0	0.0	0.0	0.0	2.35838	0.593293	8.66607	1.13055	1.95123	0.33683	0.0	0.0			1.99462679206			3.63738498636			1.6427581943
ENST00000354700	ACAP3	protein_coding	1	ArfGAP with coiled-coil, ankyrin repeat and PH domains 3 [Source:HGNC Symbol;Acc:HGNC:16754]	43.8182	1.78609	105.544	3.7373	56.2729	2.56316	101.678	4.29357	82.8648	3.56427	47.902	2.32237	71.0312	2.69235	51.8126	2.23312	50.3062	2.07029	55.8477	2.11676	229.487	8.04549	225.774	6.00718	72.9852	2.88044	76.0413	3.29252	68.0591	3.49671	133.854	3.62556	95.6043	3.4474	121.187	4.64722	0.519858223805	0.999981692554	0.332171086239	0.755927074121	0.998782587437	-0.209043534355	0.297757825311	0.967425427814	-0.541214620594
ENST00000492936	ACAP3	retained_intron	1	ArfGAP with coiled-coil, ankyrin repeat and PH domains 3 [Source:HGNC Symbol;Acc:HGNC:16754]	0.0	0.0	12.3077	0.315558	0.0	0.0	0.0	0.0	3.9816	0.124068	0.0	0.0	10.5694	0.290354	12.4074	0.387285	15.3504	0.457749	0.0	0.0	38.7877	0.986422	38.7087	0.746994	11.4503	0.327662	8.44272	0.265119	17.0403	0.634004	29.4743	0.578815	14.9378	0.390702	7.46279	0.207547			-1.34677413983	0.0380394554808	0.599473152291	1.8472082948	0.0239783996373	0.425788540829	3.19398243464
ENST00000467278	ACAP3	retained_intron	1	ArfGAP with coiled-coil, ankyrin repeat and PH domains 3 [Source:HGNC Symbol;Acc:HGNC:16754]	0.0	0.0	19.7561	1.01918	7.62713	0.505331	8.0055	0.491421	14.4742	0.906253	0.0	0.0	9.38166	0.517249	8.25904	0.518409	14.8107	0.886913	3.68125	0.203053	11.0628	0.563335	6.38913	0.246974	0.0	0.0	6.85313	0.431154	0.0	0.0	19.9618	0.785991	29.4468	1.54246	9.07317	0.505545	0.981570178438	0.999981692554	-0.125318661015	0.451124932031	0.985236863162	0.33469031744	0.445296605633	0.967996839238	0.460008978455
ENST00000353662	ACAP3	protein_coding	1	ArfGAP with coiled-coil, ankyrin repeat and PH domains 3 [Source:HGNC Symbol;Acc:HGNC:16754]	0.0	0.0	0.0	0.0	0.0	0.0	6.19317	0.459372	3.98771	0.301962	0.0	0.0	0.0	0.0	0.0	0.0	0.0	0.0	0.0	0.0	1.18175e-06	7.26726e-08	0.0	0.0	2.91974	0.202368	6.24811	0.47483	0.0	0.0	0.0	0.0	7.43125	0.470126	4.07872	0.274519			inf						-inf
ENST00000470659	ACAP3	retained_intron	1	ArfGAP with coiled-coil, ankyrin repeat and PH domains 3 [Source:HGNC Symbol;Acc:HGNC:16754]	0.00300087	0.00268292	2.89791	1.47939	0.0	0.0	0.0	0.0	2.47663	1.49819	3.62969	2.50109	0.0	0.0	1.89103	1.16251	0.0	0.0	1.91095	1.01158	2.26565	1.05133	0.0	0.0	3.88764	2.0713	2.70186	1.56373	0.0	0.0	4.37931	1.60669	4.80819	2.30232	0.0	0.0			1.43212385957			-0.350373305498			-1.78249716507
ENST00000379037	ACAP3	processed_transcript	1	ArfGAP with coiled-coil, ankyrin repeat and PH domains 3 [Source:HGNC Symbol;Acc:HGNC:16754]	0.0	0.0	2.34102	0.937968	4.83321	2.40493	0.0	0.0	2.74508	1.31073	0.0	0.0	0.0	0.0	0.0	0.0	0.0	0.0	1.45672	0.609624	6.15254	2.28398	0.0	0.0	9.96406	4.22876	0.0	0.0	0.848476	0.490548	10.5337	3.07616	2.71593	1.03965	2.22912	0.91212			-1.35072880306			-inf			-inf
ENST00000476572	ACAP3	retained_intron	1	ArfGAP with coiled-coil, ankyrin repeat and PH domains 3 [Source:HGNC Symbol;Acc:HGNC:16754]	0.0	0.0	0.0	0.0	0.0	0.0	4.8759	1.14447	0.0	0.0	0.0	0.0	2.60812	0.552864	0.0	0.0	0.0	0.0	0.0	0.0	0.0	0.0	1.35441	0.199103	0.0	0.0	0.0	0.0	2.28429	0.665344	0.0	0.0	0.0	0.0	0.0	0.0			inf			inf			-1.04968310792
ENST00000493992	ACAP3	retained_intron	1	ArfGAP with coiled-coil, ankyrin repeat and PH domains 3 [Source:HGNC Symbol;Acc:HGNC:16754]	0.0	0.0	0.0	0.0	0.0	0.0	0.0	0.0	0.0	0.0	0.8471	0.913781	4.16255	3.34005	1.68126	1.6215	1.14355	1.01263	0.0	0.0	0.0	0.0	0.0	0.0	0.0	0.0	0.0	0.0	0.0	0.0	0.0	0.0	0.0	0.0	0.0	0.0			inf			inf			2.70882035581
ENST00000472541	ACAP3	retained_intron	1	ArfGAP with coiled-coil, ankyrin repeat and PH domains 3 [Source:HGNC Symbol;Acc:HGNC:16754]	2.62092	0.230027	5.1529	0.381904	2.60816	0.247712	3.4741	0.305451	24.341	2.18691	1.52407	0.154474	11.9146	0.941671	11.2156	1.01087	6.5828	0.565372	8.95142	0.708267	17.3529	1.26416	17.2427	0.953859	12.0239	0.987761	8.85512	0.797408	0.0	0.0	19.3216	1.08967	15.8549	1.18833	3.53222	0.281703			1.62245870765	0.354088660524	0.985236863162	1.55041888091	0.603260009214	0.974786011177	-0.072039826735
ENST00000354980	ACAP3	nonsense_mediated_decay	1	ArfGAP with coiled-coil, ankyrin repeat and PH domains 3 [Source:HGNC Symbol;Acc:HGNC:16754]	1.55784	0.707039	3.44763e-05	1.08535e-05	6.79543	2.67849	0.0	0.0	0.0	0.0	0.0	0.0	2.9093	0.954261	0.0	0.0	0.0	0.0	1.34354	0.444303	3.31654	0.982181	8.58663	1.93757	3.71005	1.25175	0.0	0.0	6.77966	3.08373	9.35003	2.16943	0.0	0.0	0.0542206	0.0176687			-inf			-1.82693008535			inf
ENST00000478065	ACAP3	retained_intron	1	ArfGAP with coiled-coil, ankyrin repeat and PH domains 3 [Source:HGNC Symbol;Acc:HGNC:16754]	0.0	0.0	0.0	0.0	1.07326	0.0816288	0.0	0.0	0.0	0.0	2.13039	0.172742	1.65695	0.10487	0.0	0.0	1.2055	0.0828841	3.11378	0.197208	10.7059	0.625392	4.69044	0.208017	5.35875	0.352763	5.42752	0.391782	1.98812	0.170897	9.55519	0.431774	7.60754	0.457161	4.72327	0.301956			1.08146874434			1.20169425836			0.120225514023
ENST00000479108	ACAP3	retained_intron	1	ArfGAP with coiled-coil, ankyrin repeat and PH domains 3 [Source:HGNC Symbol;Acc:HGNC:16754]	0.0	0.0	0.0	0.0	0.0	0.0	0.0	0.0	0.0	0.0	0.0	0.0	0.0	0.0	0.0	0.0	0.0	0.0	0.0	0.0	0.374722	0.141905	0.0	0.0	0.0	0.0	0.53239	0.250966	0.0	0.0	0.0	0.0	3.75237	1.46537	1.70889	0.713437
ENST00000379031	PUSL1	protein_coding	1	pseudouridylate synthase-like 1 [Source:HGNC Symbol;Acc:HGNC:26914]	8.24656	1.18594	36.8109	4.32635	29.7899	4.46773	46.6115	6.46101	33.8776	4.81565	27.9667	4.48915	24.7191	3.08501	15.5425	2.21927	22.1415	3.00579	28.4863	3.56376	87.0874	9.97985	89.9935	7.83623	42.0553	5.445	47.6914	6.76208	22.454	3.82429	65.6035	5.83293	57.1257	6.73725	38.2708	4.8058	0.358891883916	0.999981692554	0.659684681422	0.975671742331	0.998782587437	-0.264182077122	0.259811731843	0.948877629339	-0.923866758544
ENST00000470520	PUSL1	processed_transcript	1	pseudouridylate synthase-like 1 [Source:HGNC Symbol;Acc:HGNC:26914]	0.0	0.0	0.0	0.0	0.0	0.0	5.16152	1.30843	0.0	0.0	0.0	0.0	0.0	0.0	0.0	0.0	0.0	0.0	0.0	0.0	4.29053	0.894664	0.0	0.0	0.0	0.0	0.0	0.0	1.9624	0.618514	0.0	0.0	4.9936	1.0724	0.0	0.0			inf						-inf
ENST00000463758	PUSL1	retained_intron	1	pseudouridylate synthase-like 1 [Source:HGNC Symbol;Acc:HGNC:26914]	0.0	0.0	0.0	0.0	0.0	0.0	0.0	0.0	1.7369	0.356036	0.0	0.0	0.0	0.0	3.33522	0.687818	3.35246	0.655517	0.0	0.0	1.27301	0.208922	0.0	0.0	0.0	0.0	1.20642	0.245252	0.0	0.0	0.0	0.0	0.0	0.0	1.80911	0.325714			inf			inf			1.91572409854
ENST00000467712	PUSL1	protein_coding	1	pseudouridylate synthase-like 1 [Source:HGNC Symbol;Acc:HGNC:26914]	0.0	0.0	0.0	0.0	0.0	0.0	1.04467e-05	2.25803e-06	0.0	0.0	0.0	0.0	0.0	0.0	0.0	0.0	0.106846	0.0227073	0.0	0.0	0.0	0.0	0.0	0.0	0.0	0.0	0.0	0.0	0.0	0.0	0.0	0.0	3.72513	0.683074	0.0	0.0			inf			inf			13.2958038991
ENST00000493657	PUSL1	retained_intron	1	pseudouridylate synthase-like 1 [Source:HGNC Symbol;Acc:HGNC:26914]	1.75344	0.170309	2.18908	0.178557	0.0	0.0	0.0	0.0	5.51437	0.545042	0.0	0.0	4.04708	0.351768	1.85539	0.184013	0.0	0.0	4.2083	0.366272	1.84318	0.147572	10.2829	0.625246	3.64502	0.329199	0.0	0.0	3.58358	0.423818	10.9666	0.679983	2.03491	0.16763	2.87038	0.251631			0.643694404463			0.618970419563			-0.0247239848995
ENST00000470030	CPSF3L	retained_intron	1	cleavage and polyadenylation specific factor 3-like [Source:HGNC Symbol;Acc:HGNC:26052]	0.0	0.0	0.0	0.0	6.87743	0.528729	20.5369	1.46237	6.16435	0.448021	28.3817	2.3263	6.65397	0.425691	0.0	0.0	6.27831	0.436339	0.0	0.0	0.0	0.0	13.2303	0.593067	8.79751	0.585379	14.3644	1.04805	0.0	0.0	0.0	0.0	7.70726	0.468136	1.5832	0.102303	0.0567519853319	0.999981692554	3.00233754694	0.599797616779	0.9861941534	0.705209619677	0.169576105855	0.882429806568	-2.29712792726
ENST00000545578	CPSF3L	protein_coding	1	cleavage and polyadenylation specific factor 3-like [Source:HGNC Symbol;Acc:HGNC:26052]	4.09606e-05	3.02741e-06	0.0	0.0	0.0	0.0	0.0	0.0	0.0	0.0	0.0	0.0	0.0	0.0	0.0	0.0	35.705	2.60608	0.0	0.0	0.0	0.0	0.0	0.0	0.0	0.0	0.0	0.0	0.0	0.0	0.0	0.0	0.0	0.0	0.0	0.0			-inf			19.7153658694			inf
ENST00000618806	CPSF3L	protein_coding	1	cleavage and polyadenylation specific factor 3-like [Source:HGNC Symbol;Acc:HGNC:26052]	0.0	0.0	41.6504	4.0463	0.0	0.0	0.0	0.0	0.903299	0.106251	0.0	0.0	1.35606e-05	1.40171e-06	15.015	1.773	0.0	0.0	35.9479	3.72253	0.0	0.0	21.8475	1.57799	17.1485	1.84055	1.37279e-07	1.6143e-08	0.0	0.0	0.0152051	0.00112055	31.7231	3.10382	2.46175e-07	2.56379e-08			-5.25105496328			-1.19040961107			4.06064535221
ENST00000435064	CPSF3L	protein_coding	1	cleavage and polyadenylation specific factor 3-like [Source:HGNC Symbol;Acc:HGNC:26052]	0.000477061	3.74017e-05	249.135	16.5864	137.747	11.7606	243.116	19.2207	185.665	14.9903	121.825	11.0943	188.494	13.3922	89.6549	7.26004	74.8591	5.77871	104.633	7.44069	213.767	14.0086	264.73	13.1723	134.125	9.90826	114.165	9.24643	72.5134	7.00136	318.719	16.1628	85.9746	5.79623	43.5253	3.12205	0.300931614739	0.999981692554	0.676481868061	0.449777350091	0.985236863162	-0.10096968419	0.282773451866	0.962206409354	-0.777451552251
ENST00000497304	CPSF3L	retained_intron	1	cleavage and polyadenylation specific factor 3-like [Source:HGNC Symbol;Acc:HGNC:26052]	10.2196	2.24035	0.0	0.0	6.36617	1.38764	0.0	0.0	0.0	0.0	0.0	0.0	3.66877	0.665465	0.0	0.0	0.0	0.0	0.0	0.0	8.31706	1.3787	0.0	0.0	0.0	0.0	0.0	0.0	2.88799	0.718057	5.9169	0.763088	0.0	0.0	4.50411	0.819117			-inf			-2.44673578432			inf
ENST00000323275	CPSF3L	retained_intron	1	cleavage and polyadenylation specific factor 3-like [Source:HGNC Symbol;Acc:HGNC:26052]	0.0	0.0	0.0	0.0	0.0	0.0	0.0	0.0	0.0	0.0	0.0	0.0	0.0	0.0	0.0	0.0	0.00445569	0.000298752	0.0	0.0	0.0	0.0	0.0	0.0	0.0	0.0	0.0	0.0	0.0	0.0	0.0	0.0	0.0	0.0	0.0	0.0						inf			inf
ENST00000462432	CPSF3L	processed_transcript	1	cleavage and polyadenylation specific factor 3-like [Source:HGNC Symbol;Acc:HGNC:26052]	19.9417	1.13481	56.3589	2.7589	30.7771	1.93543	32.1296	1.87219	36.5458	2.17159	19.3206	1.29441	35.3278	1.84873	44.4156	2.64562	55.2923	3.14254	26.3881	1.38141	42.1128	2.03589	53.5849	1.96641	22.7049	1.23638	19.4073	1.1591	20.1758	1.43273	49.2848	1.84209	32.2601	1.60424	37.0524	1.95988	0.890842769868	0.999981692554	-0.126932396005	0.51618611401	0.985236863162	0.389702191973	0.358289191201	0.967996839238	0.516634587978
ENST00000478641	CPSF3L	retained_intron	1	cleavage and polyadenylation specific factor 3-like [Source:HGNC Symbol;Acc:HGNC:26052]	5.61622	0.295154	12.0351	0.54552	0.0	0.0	10.9823	0.592839	21.0589	1.1589	0.0	0.0	28.8885	1.40031	26.9446	1.48624	23.1662	1.21949	7.59903	0.368442	30.5929	1.37039	25.5913	0.870126	5.67697	0.286393	9.24749	0.511715	0.0	0.0	47.1301	1.63191	19.9653	0.919923	8.39045	0.411195	0.77942918571	0.999981692554	1.05916947703	0.0795357952403	0.783572950529	2.28812932203	0.147946722619	0.855644777146	1.22895984499
ENST00000421495	CPSF3L	protein_coding	1	cleavage and polyadenylation specific factor 3-like [Source:HGNC Symbol;Acc:HGNC:26052]	0.0	0.0	0.0	0.0	18.095	1.79657	19.8988	1.82871	1.87694	0.176311	15.6784	1.66158	13.6909	1.13115	0.0	0.0	0.0	0.0	3.13215	0.259098	0.0	0.0	0.0	0.0	2.08874	0.179348	5.38635	0.506938	9.26248	1.04093	0.0	0.0	0.0	0.0	4.79295	0.399504	0.217050122364	0.999981692554	1.02919813197			-0.667454892852	0.186771457744	0.90132702997	-1.69665302482
ENST00000458452	CPSF3L	nonsense_mediated_decay	1	cleavage and polyadenylation specific factor 3-like [Source:HGNC Symbol;Acc:HGNC:26052]	0.0	0.0	10.603	0.581953	5.53585	0.390095	0.0	0.0	0.0	0.0	0.0	0.0	0.0	0.0	0.0	0.0	0.0	0.0	0.0	0.0	0.0	0.0	0.0	0.0	0.0	0.0	0.0	0.0	0.0	0.0	0.0	0.0	0.0	0.0	10.0788	0.597155			-inf			-inf
ENST00000419704	CPSF3L	protein_coding	1	cleavage and polyadenylation specific factor 3-like [Source:HGNC Symbol;Acc:HGNC:26052]	1.453e-06	1.39756e-07	0.0	0.0	0.0	0.0	0.0	0.0	0.0	0.0	0.0	0.0	0.0	0.0	0.0	0.0	0.0	0.0	0.0	0.0	0.0	0.0	0.0	0.0	0.0	0.0	0.0	0.0	0.0	0.0	0.0	0.0	0.0	0.0	0.0	0.0			-inf			-inf
ENST00000532772	CPSF3L	nonsense_mediated_decay	1	cleavage and polyadenylation specific factor 3-like [Source:HGNC Symbol;Acc:HGNC:26052]	0.0163246	0.00177752	0.0	0.0	0.0	0.0	0.0	0.0	0.0	0.0	0.0	0.0	0.0	0.0	0.0	0.0	0.0	0.0	0.0	0.0	0.0	0.0	0.0	0.0	0.0	0.0	0.0	0.0	0.0	0.0	0.0	0.0	0.0	0.0	0.0	0.0			-inf			-inf
ENST00000450926	CPSF3L	protein_coding	1	cleavage and polyadenylation specific factor 3-like [Source:HGNC Symbol;Acc:HGNC:26052]	0.0	0.0	7.7566	0.611555	0.0	0.0	1.5665e-07	1.46424e-08	11.144	1.06485	0.0	0.0	26.5675	2.2327	0.0	0.0	0.0	0.0	0.0	0.0	18.8925	1.46284	0.0	0.0	1.2094e-08	1.0562e-09	0.0	0.0	0.0	0.0	0.00069026	4.13856e-05	1.13479	0.0904027	14.7445	1.24997			0.800096081484			1.86823525634			1.06813917486
ENST00000527098	CPSF3L	nonsense_mediated_decay	1	cleavage and polyadenylation specific factor 3-like [Source:HGNC Symbol;Acc:HGNC:26052]	36.7892	3.12176	0.0	0.0	0.0	0.0	0.0	0.0	0.0	0.0	0.0	0.0	0.0	0.0	0.0	0.0	49.0894	4.08407	0.0	0.0	0.0	0.0	0.0	0.0	0.0	0.0	0.0	0.0	0.0	0.0	0.0	0.0	0.0	0.0	0.0	0.0			-inf			0.387647966277			inf
ENST00000485710	CPSF3L	retained_intron	1	cleavage and polyadenylation specific factor 3-like [Source:HGNC Symbol;Acc:HGNC:26052]	7.24668	1.71257	1.19247	0.218681	3.83801	0.892423	0.0	0.0	0.0	0.0	0.0	0.0	0.0	0.0	0.26304	0.0585171	0.0	0.0	0.0	0.0	0.75716	0.133757	0.0	0.0	0.0	0.0	0.0	0.0	0.0	0.0	0.0	0.0	4.50302	0.819065	0.0	0.0			-inf			-5.59257145143			inf
ENST00000461514	CPSF3L	retained_intron	1	cleavage and polyadenylation specific factor 3-like [Source:HGNC Symbol;Acc:HGNC:26052]	0.0	0.0	0.0	0.0	0.0	0.0	0.0	0.0	0.0	0.0	0.0	0.0	0.0	0.0	0.0	0.0	0.0	0.0	0.0	0.0	0.0	0.0	0.0	0.0	0.0	0.0	4.04724	0.851497	2.70044e-06	6.88366e-07	1.09806e-08	1.45113e-09	0.0	0.0	0.0	0.0
ENST00000525164	CPSF3L	retained_intron	1	cleavage and polyadenylation specific factor 3-like [Source:HGNC Symbol;Acc:HGNC:26052]	0.0	0.0	2.92457	0.591265	0.0	0.0	6.93192	1.63432	0.0	0.0	1.78756	0.492324	0.0	0.0	2.21181	0.542228	2.40021	0.556964	0.0	0.0	4.34629	0.843558	5.80524	0.857175	0.0	0.0	2.51391	0.604794	0.0	0.0	2.80953	0.424884	0.0	0.0	0.0	0.0			1.84670176226			0.894566625023			-0.952135137234
ENST00000528879	CPSF3L	nonsense_mediated_decay	1	cleavage and polyadenylation specific factor 3-like [Source:HGNC Symbol;Acc:HGNC:26052]	0.0	0.0	0.0	0.0	0.0	0.0	5.48008e-05	6.2916e-06	0.0	0.0	0.0	0.0	0.0	0.0	0.0	0.0	8.84667	0.993509	0.0	0.0	18.4248	1.75063	0.0654881	0.00472662	0.0	0.0	9.79994	1.15157	0.0	0.0	0.0	0.0	0.0	0.0	38.2871	3.98454			inf			inf			17.2687465594
ENST00000525769	CPSF3L	retained_intron	1	cleavage and polyadenylation specific factor 3-like [Source:HGNC Symbol;Acc:HGNC:26052]	1.6885	0.569532	1.76604	0.438097	0.0	0.0	4.18576	1.20358	0.0	0.0	0.0	0.0	0.0	0.0	0.0	0.0	0.0	0.0	0.0	0.0	9.0093	2.12776	0.0	0.0	0.0	0.0	0.0	0.0	7.07108	2.53695	0.000101478	1.87165e-05	0.0	0.0	0.0	0.0			0.256367489415			-inf			-inf
ENST00000531377	CPSF3L	nonsense_mediated_decay	1	cleavage and polyadenylation specific factor 3-like [Source:HGNC Symbol;Acc:HGNC:26052]	0.383214	0.101379	0.0	0.0	0.0	0.0	0.0	0.0	0.0	0.0	0.0	0.0	0.0	0.0	0.0	0.0	0.0	0.0	0.0	0.0	0.0	0.0	9.98448	1.47426	0.0	0.0	9.16061e-07	2.20385e-07	0.0	0.0	0.0	0.0	0.0	0.0	0.0	0.0			-inf			-inf
ENST00000527383	CPSF3L	nonsense_mediated_decay	1	cleavage and polyadenylation specific factor 3-like [Source:HGNC Symbol;Acc:HGNC:26052]	3.56086	1.2796	0.0	0.0	0.0	0.0	0.0	0.0	0.0	0.0	0.0	0.0	0.0	0.0	0.0	0.0	4.94504	1.47661	0.0	0.0	0.0	0.0	0.0	0.0	0.0	0.0	0.0	0.0	7.2834	2.75201	0.0	0.0	5.56504	1.42286	8.13135	2.21815			-inf			0.206595936416			inf
ENST00000531292	CPSF3L	retained_intron	1	cleavage and polyadenylation specific factor 3-like [Source:HGNC Symbol;Acc:HGNC:26052]	0.0	0.0	1.47148	0.358964	0.0	0.0	5.30453	1.50076	5.30158	1.55389	0.0	0.0	0.0	0.0	4.69219	1.38669	0.662145	0.184825	3.44652	0.887391	0.0	0.0	7.00552	1.23945	4.91949	1.29885	6.78554	1.95663	13.6682	4.82273	5.10496	0.926425	0.0	0.0	0.0	0.0			3.08909601583			2.13024497209			-0.958851043739
ENST00000467408	CPSF3L	retained_intron	1	cleavage and polyadenylation specific factor 3-like [Source:HGNC Symbol;Acc:HGNC:26052]	6.54144	2.5282	16.4128	4.54949	12.7828	4.45238	12.6627	4.05298	12.0413	4.00327	14.2187	5.3571	2.87216	0.83249	5.13006	1.7214	4.86719	1.53991	0.0	0.0	0.336967	0.0884606	13.6444	2.72787	10.5647	3.15485	10.8672	3.54178	0.0	0.0	18.0842	3.71279	22.2053	6.00606	9.92843	2.86577	0.861362199073	0.999981692554	0.218268325298	0.497375155744	0.985236863162	-1.49388874449	0.370315672132	0.967996839238	-1.71215706979
ENST00000434694	CPSF3L	protein_coding	1	cleavage and polyadenylation specific factor 3-like [Source:HGNC Symbol;Acc:HGNC:26052]	0.0	0.0	0.0006417	9.49056e-05	0.0	0.0	0.0	0.0	0.0	0.0	0.0	0.0	0.0	0.0	0.0	0.0	0.0	0.0	0.0	0.0	0.0	0.0	0.0	0.0	4.86815	0.78976	0.0	0.0	0.0	0.0	0.0	0.0	0.0	0.0	0.0	0.0			-inf			-inf
ENST00000531020	CPSF3L	retained_intron	1	cleavage and polyadenylation specific factor 3-like [Source:HGNC Symbol;Acc:HGNC:26052]	0.0	0.0	0.888865	0.304471	1.97695	0.845635	0.0	0.0	0.0	0.0	0.0	0.0	0.0	0.0	0.0	0.0	0.0	0.0	1.19771	0.43017	0.0	0.0	0.0	0.0	0.0	0.0	0.0	0.0	0.0	0.0	0.0	0.0	0.0	0.0	2.24745	0.7934			-inf			-inf
ENST00000533916	CPSF3L	retained_intron	1	cleavage and polyadenylation specific factor 3-like [Source:HGNC Symbol;Acc:HGNC:26052]	0.0	0.0	0.0	0.0	1.42219	0.948152	3.09707	1.88002	0.0	0.0	0.0	0.0	2.83277	1.57158	0.0	0.0	0.0	0.0	0.0	0.0	0.0	0.0	8.61843	3.2388	0.0	0.0	0.0	0.0	0.0	0.0	0.0	0.0	0.0	0.0	2.41758	1.314			0.987557745755			0.729025449336			-0.258532296419
ENST00000488042	CPSF3L	retained_intron	1	cleavage and polyadenylation specific factor 3-like [Source:HGNC Symbol;Acc:HGNC:26052]	3.37665	0.570119	1.30535	0.177565	10.3401	1.79164	0.0	0.0	4.08516e-08	6.71451e-09	2.72445	0.505878	0.0	0.0	0.273925	0.0452509	10.5129	1.64951	8.51238	1.23103	0.0	0.0	0.0	0.0	5.0111	0.748966	0.0	0.0	0.0	0.0	0.0	0.0	0.0	0.0	0.000881794	0.000127774			-2.32758306076			-0.583362734902			1.74422032586
ENST00000526797	CPSF3L	nonsense_mediated_decay	1	cleavage and polyadenylation specific factor 3-like [Source:HGNC Symbol;Acc:HGNC:26052]	0.0	0.0	0.0	0.0	0.0	0.0	0.0	0.0	7.21833	2.30459	0.0	0.0	0.0	0.0	0.0	0.0	0.0	0.0	0.0	0.0	0.0	0.0	0.0	0.0	0.0	0.0	0.0	0.0	0.0	0.0	0.0	0.0	0.0	0.0	7.61843	2.11427			inf						-inf
ENST00000526332	CPSF3L	protein_coding	1	cleavage and polyadenylation specific factor 3-like [Source:HGNC Symbol;Acc:HGNC:26052]	0.0	0.0	27.9425	8.85986	10.3063	4.09068	5.24962	1.91202	9.08651	3.44841	0.0	0.0	0.344752	0.113869	7.19667	2.75983	4.25516	1.53544	9.54438	3.17851	9.37398	2.79491	39.5828	8.99272	23.6283	8.02691	8.14974	3.01914	0.0	0.0	23.4035	5.46762	15.1273	4.6483	4.40272	1.4445	0.725138545674	0.999981692554	-1.27259161562	0.737839270544	0.997308560546	-1.55444339101	0.970085737879	0.999977047849	-0.281851775384
ENST00000430786	CPSF3L	nonsense_mediated_decay	1	cleavage and polyadenylation specific factor 3-like [Source:HGNC Symbol;Acc:HGNC:26052]	0.0226608	0.00566183	0.0	0.0	0.0	0.0	0.0	0.0	0.0	0.0	0.0	0.0	4.91837	0.997906	0.0	0.0	0.0	0.0	0.0	0.0	0.0	0.0	0.0	0.0	0.0	0.0	0.0	0.0	0.0	0.0	0.0	0.0	0.0	0.0	0.0	0.0			-inf			7.46149168176			inf
ENST00000527719	CPSF3L	protein_coding	1	cleavage and polyadenylation specific factor 3-like [Source:HGNC Symbol;Acc:HGNC:26052]	28.4079	8.51731	0.0	0.0	0.0	0.0	0.0	0.0	0.0	0.0	0.0	0.0	0.0	0.0	0.0	0.0	0.0	0.0	0.0	0.0	0.0	0.0	0.0	0.0	0.0	0.0	0.0	0.0	0.0	0.0	0.0	0.0	0.0	0.0	0.0	0.0			-inf			-inf
ENST00000530031	CPSF3L	protein_coding	1	cleavage and polyadenylation specific factor 3-like [Source:HGNC Symbol;Acc:HGNC:26052]	0.00218493	0.000594991	0.0	0.0	0.0	0.0	0.0	0.0	0.0	0.0	0.0	0.0	0.0	0.0	0.0	0.0	0.0	0.0	0.0	0.0	0.0	0.0	0.0	0.0	0.0	0.0	0.0	0.0	0.0	0.0	0.0	0.0	0.0	0.0	0.0	0.0			-inf			-inf
ENST00000526113	CPSF3L	retained_intron	1	cleavage and polyadenylation specific factor 3-like [Source:HGNC Symbol;Acc:HGNC:26052]	0.0	0.0	3.79871	1.17078	3.88195	1.49895	2.72046	0.964248	0.0	0.0	0.0	0.0	1.96102	0.630124	0.0	0.0	4.58006	1.60751	0.0	0.0	0.0	0.0	0.0	0.0	0.369378	0.122122	0.0	0.0	2.0	0.890703	0.0	0.0	0.0	0.0	4.98732	1.59277			-1.46921769043			-0.254719763729			1.2144979267
ENST00000526904	CPSF3L	retained_intron	1	cleavage and polyadenylation specific factor 3-like [Source:HGNC Symbol;Acc:HGNC:26052]	0.0	0.0	0.0	0.0	0.0	0.0	0.0	0.0	0.0	0.0	0.0	0.0	1.61339	0.570007	3.73797	1.53585	0.0	0.0	1.08521	0.386828	8.27529	2.6342	0.0	0.0	0.0	0.0	0.0	0.0	0.0	0.0	5.00888	1.2507	1.97474	0.647935	0.0	0.0						inf			inf
ENST00000525603	CPSF3L	retained_intron	1	cleavage and polyadenylation specific factor 3-like [Source:HGNC Symbol;Acc:HGNC:26052]	0.0	0.0	0.0	0.0	2.17641	0.630647	0.0	0.0	0.0	0.0	0.0	0.0	0.0	0.0	0.475427	0.132253	0.0	0.0	0.0	0.0	0.0	0.0	0.0	0.0	0.0	0.0	3.15963	0.859289	0.0	0.0	0.0	0.0	3.70594	0.836987	0.0	0.0			-inf			-2.25353224473			inf
ENST00000429572	CPSF3L	protein_coding	1	cleavage and polyadenylation specific factor 3-like [Source:HGNC Symbol;Acc:HGNC:26052]	4.55688	0.79658	14.7036	2.06381	17.4578	3.11994	25.5895	4.22321	14.0724	2.38611	29.0372	5.56262	33.8962	5.04097	15.43	2.62986	36.3277	5.8796	9.21809	1.37514	23.6702	3.22584	29.0997	3.01439	2.76015	0.425414	10.5876	1.78618	10.0483	2.04314	15.5587	1.64706	14.031	1.96826	21.1961	3.16695	0.352407941266	0.999981692554	1.02526212646	0.233335184626	0.985236863162	1.18004163285	0.797548339412	0.993343691643	0.15477950639
ENST00000498173	CPSF3L	retained_intron	1	cleavage and polyadenylation specific factor 3-like [Source:HGNC Symbol;Acc:HGNC:26052]	0.0	0.0	0.0	0.0	0.0	0.0	0.0	0.0	0.0	0.0	0.0	0.0	0.0	0.0	1.24857e-06	1.4063e-07	0.0	0.0	0.0	0.0	2.89794	0.26302	0.0	0.0	0.0	0.0	0.0	0.0	0.0	0.0	0.0	0.0	0.0	0.0	0.0	0.0						inf			inf
ENST00000496353	CPSF3L	retained_intron	1	cleavage and polyadenylation specific factor 3-like [Source:HGNC Symbol;Acc:HGNC:26052]	1.55035	0.105886	2.64123	0.154114	5.41918	0.405836	8.04106	0.55779	0.0	0.0	0.0	0.0	8.45474	0.526892	7.8111	0.554469	5.52971	0.374349	0.0	0.0	2.70607	0.155661	4.13449	0.180557	0.0	0.0	0.0	0.0	1.50646	0.127495	9.39364	0.417969	1.87964	0.111227	3.40939	0.214626			-0.255444805196	0.484392558894	0.985236863162	1.12848419652	0.117030160071	0.799439752893	1.38392900172
ENST00000493534	CPSF3L	processed_transcript	1	cleavage and polyadenylation specific factor 3-like [Source:HGNC Symbol;Acc:HGNC:26052]	0.0	0.0	0.0	0.0	0.0	0.0	0.0239668	0.00504947	5.53123	1.20113	0.0	0.0	6.25658	1.18955	0.0	0.0	0.0	0.0	0.0	0.0	8.35853	1.45129	0.0	0.0	0.0	0.0	0.0	0.0	0.0	0.0	0.356795	0.0482178	0.0	0.0	0.0	0.0			inf			inf			-0.0200286714552
ENST00000534345	CPSF3L	protein_coding	1	cleavage and polyadenylation specific factor 3-like [Source:HGNC Symbol;Acc:HGNC:26052]	0.0	0.0	17.0242	6.96886	0.0	0.0	20.8149	9.67106	10.8513	5.29123	2.31379	1.28231	8.32477	3.51884	3.84321	1.89878	0.00110262	0.000510187	5.50855	2.35388	9.01435	3.41367	38.9207	11.2445	30.3415	13.1406	7.98332	3.76329	2.59073	1.53009	17.4524	5.20126	21.7728	8.5027	0.0	0.0	0.196161788049	0.999981692554	1.22096564237			-0.363127613248	0.377974968403	0.967996839238	-1.58409325562
ENST00000532952	CPSF3L	processed_transcript	1	cleavage and polyadenylation specific factor 3-like [Source:HGNC Symbol;Acc:HGNC:26052]	0.0	0.0	0.0	0.0	0.0	0.0	2.59914	0.654684	0.0	0.0	0.0	0.0	0.0	0.0	0.0	0.0	0.0	0.0	0.0	0.0	0.0	0.0	0.295141	0.0465348	0.0	0.0	0.0	0.0	0.0	0.0	0.0	0.0	0.0	0.0	0.0	0.0			inf						-inf
ENST00000490853	CPSF3L	processed_transcript	1	cleavage and polyadenylation specific factor 3-like [Source:HGNC Symbol;Acc:HGNC:26052]	0.0	0.0	0.754049	0.183949	0.0	0.0	0.0	0.0	0.0	0.0	1.62066	0.537916	0.0	0.0	1.17156	0.346232	3.96426	1.10655	0.0	0.0	0.0	0.0	0.0	0.0	0.0	0.0	0.0	0.0	0.0	0.0	1.71	0.310323	0.0	0.0	0.0	0.0			1.54807506827			2.98144049429			1.43336542602
ENST00000531019	CPSF3L	nonsense_mediated_decay	1	cleavage and polyadenylation specific factor 3-like [Source:HGNC Symbol;Acc:HGNC:26052]	3.24597	1.63857	2.79963	0.956505	0.0	0.0	0.0	0.0	1.54869	0.632492	0.0	0.0	0.573392	0.203591	0.0	0.0	3.46108	1.34328	1.78658	0.640049	2.33974	0.748407	0.0	0.0	0.0	0.0	0.0	0.0	0.0	0.0	0.694034	0.174154	0.0	0.0	3.11554	1.09716			-2.03665709709			-0.7464233449			1.29023375219
ENST00000498476	CPSF3L	protein_coding	1	cleavage and polyadenylation specific factor 3-like [Source:HGNC Symbol;Acc:HGNC:26052]	0.00392279	0.00194712	0.0	0.0	0.0	0.0	0.0	0.0	0.0	0.0	0.0	0.0	0.0	0.0	0.0	0.0	0.0	0.0	0.0	0.0	0.0	0.0	0.0	0.0	0.0	0.0	0.0	0.0	0.0	0.0	0.0	0.0	0.0	0.0	0.0	0.0			-inf			-inf
ENST00000470679	CPSF3L	nonsense_mediated_decay	1	cleavage and polyadenylation specific factor 3-like [Source:HGNC Symbol;Acc:HGNC:26052]	0.0	0.0	0.0	0.0	0.0	0.0	0.0	0.0	1.69457	0.635609	0.0	0.0	1.40226	0.457831	0.0	0.0	0.767891	0.273881	0.0	0.0	0.0	0.0	0.0	0.0	0.0	0.0	1.36841	0.501231	0.0	0.0	9.72451e-07	2.24606e-07	0.0	0.0	0.0	0.0			inf			inf			0.203136366211
ENST00000525285	CPSF3L	nonsense_mediated_decay	1	cleavage and polyadenylation specific factor 3-like [Source:HGNC Symbol;Acc:HGNC:26052]	0.0	0.0	0.0	0.0	0.0	0.0	0.0	0.0	1.30065	0.493607	1.0971	0.472258	0.0	0.0	0.0	0.0	0.0	0.0	0.0	0.0	0.0	0.0	0.0	0.0	0.0	0.0	1.18799	0.440101	0.0	0.0	1.14719	0.268011	2.49217	0.765793	0.0	0.0			inf						-inf
ENST00000530233	CPSF3L	retained_intron	1	cleavage and polyadenylation specific factor 3-like [Source:HGNC Symbol;Acc:HGNC:26052]	0.0	0.0	2.03206	0.620507	0.0	0.0	0.0	0.0	0.0	0.0	0.0	0.0	0.0	0.0	1.0	0.369414	0.0	0.0	0.0	0.0	0.0	0.0	0.0	0.0	0.0	0.0	0.0	0.0	0.0	0.0	0.0	0.0	0.0	0.0	0.0	0.0			-inf			-0.74820894322			inf
ENST00000444968	RP5-890O3	sense_intronic	1		2.0	2.26583	12.0	7.08322	6.0	4.32079	0.0	0.0	4.0	2.78635	3.0	2.38453	5.0	2.99632	8.0	5.67628	7.0	4.60923	6.0	3.65326	8.0	4.23406	13.0	5.26119	7.0	4.26672	11.0	7.27213	4.0	3.39728	9.0	3.77949	6.0	3.27847	11.0	6.4405			-1.40251462701	0.843669521612	0.998782587437	-0.0415424187723	0.235687189444	0.934787248879	1.36097220823
ENST00000464957	CPTP	processed_transcript	1	ceramide-1-phosphate transfer protein [Source:HGNC Symbol;Acc:HGNC:28116]	0.0	0.0	0.0	0.0	0.0	0.0	0.0	0.0	0.0	0.0	1.78388	0.342824	3.38319	0.504726	0.0	0.0	0.0	0.0	0.0	0.0	0.0	0.0	1.81897	0.189012	0.0	0.0	0.0	0.0	0.0	0.0	0.0	0.0	0.0	0.0	0.0	0.0			inf			inf			0.55803229484
ENST00000343938	CPTP	protein_coding	1	ceramide-1-phosphate transfer protein [Source:HGNC Symbol;Acc:HGNC:28116]	19.0	1.45728	69.0	4.49861	38.0	3.17761	82.0863	6.35651	45.1076	3.56675	32.6294	2.91005	53.6168	3.73099	16.8706	1.33789	42.0	3.17535	52.1194	3.62989	210.255	13.4966	138.181	6.73474	80.4152	5.81866	74.0	5.87059	43.0	4.06586	150.0	7.45061	110.891	7.32301	76.0	5.33976	0.409240814272	0.999981692554	0.490653603226	0.855001871278	0.998782587437	-0.147783059486	0.252395414881	0.942913621495	-0.638436662712
ENST00000488011	CPTP	protein_coding	1	ceramide-1-phosphate transfer protein [Source:HGNC Symbol;Acc:HGNC:28116]	0.0	0.0	0.0	0.0	0.0	0.0	3.91367	0.970369	2.89244	0.741127	2.58676	0.750055	0.0	0.0	3.12938	0.807742	0.0	0.0	3.8806	0.873863	1.74542	0.356068	0.0	0.0	2.58481	0.598207	0.0	0.0	0.0	0.0	0.0	0.0	4.10913	0.863299	0.0	0.0			inf			inf			-1.60760116857
ENST00000339381	TAS1R3	protein_coding	1	taste 1 receptor member 3 [Source:HGNC Symbol;Acc:HGNC:15661]	0.0	0.0	6.0	0.242532	1.0	0.0519705	2.0	0.0963429	4.0	0.196354	2.0	0.110671	5.0	0.216239	6.0	0.29517	6.0	0.281768	0.0	0.0	4.0	0.159933	3.0	0.0910407	0.0	0.0	3.0	0.148161	1.0	0.0586454	5.0	0.154494	1.0	0.041126	1.0	0.0437391			0.45381639792	0.220032172402	0.985236863162	1.42936296291	0.518816587835	0.9690716264	0.975546564987
ENST00000378891	DVL1	protein_coding	1	dishevelled segment polarity protein 1 [Source:HGNC Symbol;Acc:HGNC:3084]	20.5045	1.13932	86.68	4.14647	103.76	6.37697	125.54	7.14953	109.005	6.32994	50.3431	3.29603	89.7617	4.59073	60.8148	3.53997	66.3238	3.68391	205.91	10.5345	524.674	24.7918	558.001	20.0141	316.714	16.8561	246.729	14.4027	156.952	10.8917	593.436	21.6782	371.536	18.0584	314.243	16.246	0.351170065942	0.999981692554	0.524446523432	0.658246323923	0.990306720386	0.0186627630734	0.471749568387	0.967996839238	-0.505783760359
ENST00000378888	DVL1	protein_coding	1	dishevelled segment polarity protein 1 [Source:HGNC Symbol;Acc:HGNC:3084]	19.0671	0.948319	20.1105	0.864155	1.74762	0.096527	14.3823	0.736242	23.0198	1.20109	39.3738	2.31597	30.3627	1.39556	0.0	0.0	18.4256	0.919667	17.633	0.810617	82.103	3.48806	0.0	0.0	0.0	0.0	13.9578	0.732484	48.6209	3.03105	39.5099	1.29733	47.2232	2.0636	8.23784	0.382872	0.478549239548	0.999981692554	1.15576543675	0.786584366634	0.998782587437	0.278335793204	0.305999606505	0.967996839238	-0.877429643546
ENST00000610709	DVL1	protein_coding	1	dishevelled segment polarity protein 1 [Source:HGNC Symbol;Acc:HGNC:3084]	0.0	0.0	9.67174	0.607217	0.0	0.0	0.0	0.0	1.43253	0.109092	0.0	0.0	0.0	0.0	0.0301801	0.00230485	7.83479	0.570503	0.0	0.0	0.0	0.0	0.0	0.0	13.1124	0.913954	0.0	0.0	0.0	0.0	0.0	0.0	19.5029	1.24077	24.4263	1.65329			-2.47666687289			-0.0841609178095			2.39250595508
ENST00000632445	DVL1	protein_coding	1	dishevelled segment polarity protein 1 [Source:HGNC Symbol;Acc:HGNC:3084]	0.0	0.0	6.63195	1.40751	0.0	0.0	1.47411	0.364355	5.42376	1.38531	0.0	0.0	0.0	0.0	0.0	0.0	5.07091e-08	1.23432e-08	0.0	0.0	0.0	0.0	0.0	0.0	9.50385	2.19264	4.18497	1.0552	9.4177	2.89231	9.57387	1.51787	0.936959	0.19624	0.123335	0.0275415			0.313933550247			-26.7648534668			-27.078787017
ENST00000631679	DVL1	protein_coding	1	dishevelled segment polarity protein 1 [Source:HGNC Symbol;Acc:HGNC:3084]	0.0	0.0	11.9059	2.55551	2.50048	0.678474	12.6039	3.14969	7.54008	1.94749	4.28307	1.25193	6.41245	1.4479	9.3887	2.44295	0.0	0.0	4.2309	0.960369	39.2077	8.06084	53.4527	8.36192	17.2725	4.02887	2.29099	0.583991	8.72242	2.70912	38.7508	6.21152	14.403	3.04961	23.2817	5.256	0.378222809466	0.999981692554	0.973241832055	0.845562978581	0.998782587437	0.266772821466	0.462768943674	0.967996839238	-0.70646901059
ENST00000634054	DVL1	retained_intron	1	dishevelled segment polarity protein 1 [Source:HGNC Symbol;Acc:HGNC:3084]	0.0	0.0	0.0	0.0	1.64813	0.414268	0.0	0.0	0.0	0.0	0.0	0.0	0.0	0.0	0.0	0.0	0.0	0.0	0.0	0.0	4.31136	0.822248	5.2127	0.756278	0.0	0.0	0.0	0.0	3.28738	0.944614	0.0	0.0	0.0	0.0	7.29664	1.52755			-inf			-inf
ENST00000633096	DVL1	retained_intron	1	dishevelled segment polarity protein 1 [Source:HGNC Symbol;Acc:HGNC:3084]	0.428389	0.195625	0.0	0.0	0.0	0.0	0.0	0.0	0.0	0.0	0.0	0.0	0.0	0.0	0.0	0.0	0.0	0.0	0.0	0.0	0.0	0.0	5.0115	1.13597	0.0	0.0	0.0	0.0	0.0	0.0	2.29931	0.535941	0.0	0.0	0.0	0.0			-inf			-inf
ENST00000472445	DVL1	retained_intron	1	dishevelled segment polarity protein 1 [Source:HGNC Symbol;Acc:HGNC:3084]	0.0	0.0	0.0	0.0	2.34388	0.816393	0.0	0.0	1.57845	0.524775	0.0	0.0	1.46308	0.42407	5.76633	1.9349	2.41579	0.764323	3.22646	0.941836	11.704	3.07254	5.32206	1.06402	6.39757	1.91045	1.83726	0.598788	0.0	0.0	9.42969	1.93597	7.39811	2.00103	6.39142	1.84484			-0.637564819947			1.93573219929			2.57329701924
ENST00000474033	MXRA8	retained_intron	1	matrix-remodelling associated 8 [Source:HGNC Symbol;Acc:HGNC:7542]	0.0	0.0	3.0	0.393122	0.0	0.0	0.0	0.0	11.0	1.74216	0.0	0.0	0.323569	0.0449658	0.350032	0.0557092	1.38422	0.209303	14.067	1.96037	14.741	1.87876	56.6191	5.4843	31.8613	4.59064	21.0904	3.32683	15.7228	2.98509	38.3956	3.79942	17.3478	2.2757	21.2224	2.96482			2.14782811953			-0.342811275455			-2.49063939499
ENST00000342753	MXRA8	protein_coding	1	matrix-remodelling associated 8 [Source:HGNC Symbol;Acc:HGNC:7542]	1.0	0.0751073	0.0	0.0	0.0	0.0	0.0	0.0	0.0	0.0	0.0	0.0	0.0	0.0	0.0	0.0	1.96132	0.145358	0.0	0.0	39.2272	2.46875	7.91555	0.378231	0.0	0.0	0.0	0.0	2.76204	0.255994	16.8352	0.819789	6.65639	0.430964	19.8596	1.36798			-inf			0.952585433215			inf
ENST00000309212	MXRA8	protein_coding	1	matrix-remodelling associated 8 [Source:HGNC Symbol;Acc:HGNC:7542]	0.0	0.0	0.0	0.0	0.0	0.0	0.0	0.0	0.0	0.0	0.0	0.0	0.0	0.0	0.0	0.0	0.0	0.0	1.13657	0.0760583	14.3584	0.885875	0.0	0.0	0.0	0.0	0.0	0.0	1.33282e-08	1.21074e-09	0.0	0.0	27.1595	1.72383	8.44491	0.570251
ENST00000445648	MXRA8	protein_coding	1	matrix-remodelling associated 8 [Source:HGNC Symbol;Acc:HGNC:7542]	0.0	0.0	0.0	0.0	2.0	0.18431	0.0	0.0	0.0	0.0	0.0	0.0	0.0	0.0	0.0	0.0	0.0	0.0	2.90736e-07	2.23194e-08	9.0263e-06	6.38161e-07	6.6503	0.357025	7.20598	0.574447	0.0	0.0	2.41754	0.252058	7.64385	0.418318	0.0	0.0	0.0	0.0			-inf			-inf
ENST00000477278	MXRA8	protein_coding	1	matrix-remodelling associated 8 [Source:HGNC Symbol;Acc:HGNC:7542]	1.0	0.0600129	0.0	0.0	0.0	0.0	0.0	0.0	0.0	0.0	2.97626	0.209872	3.65816	0.201455	1.64997	0.103445	1.65446	0.0989595	5.65934	0.311799	0.0	0.0	4.0666	0.157014	3.24771	0.186088	0.0	0.0	0.0	0.0	3.20523	0.126059	4.34202	0.227176	0.0	0.0			1.80616515088			2.75050892445			0.944343773563
ENST00000473097	MXRA8	retained_intron	1	matrix-remodelling associated 8 [Source:HGNC Symbol;Acc:HGNC:7542]	0.0	0.0	2.0	0.325265	0.0	0.0	3.0	0.57197	0.0	0.0	0.0	0.0	0.420344	0.0722756	0.0	0.0	0.0	0.0	0.0	0.0	2.32921	0.366294	2.57474	0.307869	0.0	0.0	5.63723	1.09795	3.09766	0.729552	13.4353	1.64305	0.0	0.0	4.47304	0.771575			0.814323889042			-2.17003500467			-2.98435889372
ENST00000478517	MXRA8	retained_intron	1	matrix-remodelling associated 8 [Source:HGNC Symbol;Acc:HGNC:7542]	0.0	0.0	0.0	0.0	1.0	0.244866	0.0	0.0	0.0	0.0	0.0	0.0	0.0	0.0	1.0	0.234446	0.0	0.0	0.0	0.0	2.52209e-08	4.68792e-09	5.17371	0.73151	0.0	0.0	0.0	0.0	0.0	0.0	0.0	0.0	4.49429	0.8602	0.0	0.0			-inf			-0.0627368027748			inf
ENST00000476718	MXRA8	retained_intron	1	matrix-remodelling associated 8 [Source:HGNC Symbol;Acc:HGNC:7542]	0.0	0.0	0.0	0.0	0.0	0.0	0.0	0.0	0.0	0.0	0.0237406	0.00510364	0.59793	0.0996729	0.0	0.0	0.0	0.0	1.1371	0.190234	6.34413	0.967664	0.0	0.0	4.68497	0.808764	7.27234	1.37365	0.0	0.0	3.48483	0.413245	0.0	0.0	6.87691e-07	1.15041e-07			inf			inf			4.28760283138
ENST00000464351	MXRA8	retained_intron	1	matrix-remodelling associated 8 [Source:HGNC Symbol;Acc:HGNC:7542]	0.0	0.0	0.0	0.0	0.0	0.0	0.0	0.0	0.0	0.0	0.0	0.0	0.0	0.0	0.0	0.0	0.0	0.0	0.0	0.0	0.0	0.0	0.0	0.0	0.0	0.0	0.0	0.0	0.0	0.0	0.0	0.0	0.0	0.0	1.0	0.543521
ENST00000460473	MXRA8	retained_intron	1	matrix-remodelling associated 8 [Source:HGNC Symbol;Acc:HGNC:7542]	0.0	0.0	0.0	0.0	0.0	0.0	0.0	0.0	0.0	0.0	0.0	0.0	0.0	0.0	0.0	0.0	0.0	0.0	0.0	0.0	0.0	0.0	0.0	0.0	0.0	0.0	3.0	2.45173	0.0	0.0	0.0	0.0	0.0	0.0	0.0	0.0
ENST00000338370	AURKAIP1	protein_coding	1	aurora kinase A interacting protein 1 [Source:HGNC Symbol;Acc:HGNC:24114]	16.5888	3.01344	7.99397	1.1615	6.73723	1.24578	7.43095	1.26867	19.4778	3.41789	0.0	0.0	6.73723	1.03668	4.77921	0.843111	0.229866	0.0384975	0.0	0.0	10.7929	1.52123	2.37317	0.254264	6.78102	1.08114	0.0	0.0	1.11412	0.234486	14.7712	1.61762	17.0438	2.47281	0.0	0.0	0.499612184615	0.999981692554	-0.209955135338	0.364351356616	0.985236863162	-1.49866477833	0.797519137275	0.993343691643	-1.288709643
ENST00000338338	AURKAIP1	protein_coding	1	aurora kinase A interacting protein 1 [Source:HGNC Symbol;Acc:HGNC:24114]	13.814	2.58858	24.8795	3.71703	25.245	4.79799	46.658	8.18637	5.85642	1.05647	28.5622	5.82247	39.6707	6.27422	7.13253	1.29369	17.9719	3.09398	19.8901	3.15635	74.8341	10.8374	51.0522	5.62039	25.4137	4.16391	32.7831	5.87824	14.249	3.08348	31.9224	3.59264	62.0602	9.25169	34.6388	5.50069	0.967246326341	0.999981692554	0.44020285787	0.848984366499	0.998782587437	-0.0585642989912	0.818980109423	0.996471880703	-0.498767156861
ENST00000321751	AURKAIP1	protein_coding	1	aurora kinase A interacting protein 1 [Source:HGNC Symbol;Acc:HGNC:24114]	34.6364	9.46676	315.654	65.6224	192.587	50.6457	279.054	67.6026	160.641	40.2006	115.814	32.7943	203.613	44.5582	88.3999	22.2818	131.471	31.3578	95.4187	20.9874	271.571	54.1438	332.591	50.4502	112.963	25.5445	136.009	33.6159	95.0823	28.6061	297.101	46.1671	160.026	32.8563	148.828	32.5778	0.570745772067	0.999981692554	0.161186249178	0.948331927497	0.998782587437	-0.356622084312	0.279722584842	0.961507011978	-0.51780833349
ENST00000378853	AURKAIP1	protein_coding	1	aurora kinase A interacting protein 1 [Source:HGNC Symbol;Acc:HGNC:24114]	32.9609	7.88997	24.2149	4.49045	20.8043	4.89077	87.6281	18.9924	62.1664	13.8935	18.6234	4.70712	7.61472	1.48965	0.0	0.0	6.9327	1.47744	13.6912	2.69022	70.1636	12.5292	44.3065	6.01766	26.8425	5.43143	36.82	8.14705	23.7843	6.38506	19.9413	2.77231	21.1614	3.89088	20.1535	3.94935	0.541760698151	0.999981692554	1.12209732836	0.118437460145	0.868694878605	-2.54124689573	0.0113958609174	0.300588042028	-3.66334422409
ENST00000489799	AURKAIP1	processed_transcript	1	aurora kinase A interacting protein 1 [Source:HGNC Symbol;Acc:HGNC:24114]	0.0	0.0	2.66452	0.660981	5.6265	1.75876	3.22934	0.928572	6.70675	1.99851	0.0	0.0	1.36414	0.354839	1.12264	0.337346	1.84523	0.523596	0.0	0.0	7.63813	1.80393	1.25216	0.225124	0.0	0.0	1.38818	0.406778	3.04749	1.09337	5.26405	0.970901	5.70824	1.38873	0.0	0.0			0.274610527231			-0.992969257195			-1.26757978443
ENST00000496905	AURKAIP1	processed_transcript	1	aurora kinase A interacting protein 1 [Source:HGNC Symbol;Acc:HGNC:24114]	0.0	0.0	2.59302	0.768722	0.0	0.0	0.0	0.0	3.15208	1.11966	3.0	1.20816	0.0	0.0	2.56571	0.920368	6.5489	2.21284	0.0	0.0	0.0	0.0	2.42483	0.516829	0.0	0.0	0.0	0.0	2.72279	1.16658	0.0	0.0	0.0	0.0	4.37925	1.34777			1.59844564279			2.02710668456			0.428661041765
ENST00000435351	RP5-890O3	processed_pseudogene	1	NADH:ubiquinone oxidoreductase subunit B4 pseudogene 8 [Source:HGNC Symbol;Acc:HGNC:45256]	0.0	0.0	1.0	0.644976	0.0	0.0	0.0	0.0	0.0	0.0	0.0	0.0	1.0	0.651493	0.0	0.0	0.0	0.0	0.0	0.0	0.0	0.0	0.0	0.0	0.0	0.0	0.0	0.0	0.0	0.0	0.0	0.0	0.0	0.0	0.0	0.0			-inf			0.0145041999045			inf
ENST00000480479	CCNL2	retained_intron	1	cyclin L2 [Source:HGNC Symbol;Acc:HGNC:20570]	8.848	0.517599	47.1117	2.36849	19.4512	1.25605	23.1464	1.3849	30.3653	1.85291	16.6128	1.14299	54.2657	2.91605	39.6026	2.42255	32.3299	1.88689	8.68298	0.466783	31.8337	1.58012	23.4488	0.88353	4.45511	0.249103	14.2585	0.874391	5.20995	0.379952	34.6273	1.32894	31.8588	1.62667	10.1836	0.553081	0.806993475729	0.999981692554	0.0808183840395	0.234295401338	0.985236863162	0.802719460304	0.286338370195	0.964524515344	0.721901076265
ENST00000482621	CCNL2	nonsense_mediated_decay	1	cyclin L2 [Source:HGNC Symbol;Acc:HGNC:20570]	0.0	0.0	0.0	0.0	0.0	0.0	0.0	0.0	0.0	0.0	2.06545	0.196902	0.0	0.0	0.0	0.0	0.0	0.0	0.0	0.0	5.22899	0.358534	26.427	1.37589	0.0	0.0	0.0	0.0	6.23096	0.629811	0.0	0.0	7.84823e-05	5.53625e-06	0.0	0.0			inf						-inf
ENST00000463260	CCNL2	retained_intron	1	cyclin L2 [Source:HGNC Symbol;Acc:HGNC:20570]	4.45206	0.391898	15.4572	1.14882	4.78593	0.455815	2.77112	0.244321	7.80388	0.703101	0.0	0.0	9.33417	0.739782	19.0268	1.71972	8.6661	0.746379	0.0	0.0	5.48062	0.400368	2.76683	0.153485	1.98253	0.163317	2.08347	0.188139	0.0	0.0	2.42716	0.137264	5.67994	0.426893	5.09257	0.407273			-1.07541783986	0.622973626746	0.988398832711	0.68322395671	0.121773706512	0.809773685244	1.75864179657
ENST00000400809	CCNL2	protein_coding	1	cyclin L2 [Source:HGNC Symbol;Acc:HGNC:20570]	0.0	0.0	17.4396	1.076	9.65209	0.76407	0.0	0.0	0.0	0.0	0.0	0.0	0.0	0.0	0.0	0.0	7.6228	0.545527	7.04549	0.464467	64.7763	3.93753	39.9112	1.84194	23.4479	1.60639	16.8488	1.26565	7.47268	0.668697	27.7408	1.30458	30.2146	1.88942	14.8438	0.987526			-inf	0.398030251585	0.985236863162	-1.75403814303			inf
ENST00000496007	CCNL2	retained_intron	1	cyclin L2 [Source:HGNC Symbol;Acc:HGNC:20570]	222.617	7.87207	13.9251	0.429179	66.8683	2.65222	23.2117	0.853661	0.0	0.0	131.555	5.55216	32.358	1.06801	0.0	0.0	0.097357	0.00348855	8.56379	0.282608	0.0	0.0	2.94435e-06	6.82414e-08	37.9627	1.30492	1.77663e-06	6.70074e-08	90.7893	4.06027	0.0	0.0	0.000762689	2.39573e-05	0.0	0.0	0.406478719468	0.999981692554	-0.773932458425	0.0353265041521	0.582338928734	-3.35368604569	0.407552458785	0.967996839238	-2.57975358727
ENST00000482365	CCNL2	retained_intron	1	cyclin L2 [Source:HGNC Symbol;Acc:HGNC:20570]	0.0	0.0	265.598	14.287	61.2981	4.23384	84.6394	5.41596	233.845	15.2651	106.499	7.83927	331.393	19.0474	437.14	28.6094	315.75	19.7126	102.232	5.87901	58.8327	3.12254	136.434	5.49709	37.3686	2.23452	109.39	7.17345	0.0	0.0	136.61	5.60709	143.278	7.82256	136.894	7.95049	0.298858665523	0.999981692554	0.622841142334	0.116838282773	0.865426805821	1.86294391804	0.00296109458423	0.138038377181	1.24010277571
ENST00000408952	CCNL2	protein_coding	1	cyclin L2 [Source:HGNC Symbol;Acc:HGNC:20570]	0.0	0.0	0.0	0.0	6.01061	0.600608	0.0	0.0	0.0	0.0	0.0	0.0	0.0	0.0	0.0	0.0	0.0	0.0	0.0	0.0	0.0	0.0	4.76169	0.277061	0.0	0.0	0.0	0.0	0.0	0.0	0.0	0.0	0.0	0.0	0.0	0.0			-inf			-inf
ENST00000481223	CCNL2	nonsense_mediated_decay	1	cyclin L2 [Source:HGNC Symbol;Acc:HGNC:20570]	0.0	0.0	8.61224e-08	4.29216e-09	1.41447e-08	9.05509e-10	18.6933	1.10883	92.5197	5.59681	1.33809	0.0912662	286.911	15.2846	426.848	25.8848	64.7936	3.74893	26.6881	1.42231	0.0	0.0	25.6007	0.956321	10.3485	0.573644	0.0	0.0	8.27324	0.598124	75.2102	2.8616	57.6829	2.91991	86.3999	4.65212			30.2843663047	2.58213219802e-07	0.000231186902796	33.0087204778	0.0398715574017	0.537908053721	2.72435417307
ENST00000418865	CCNL2	retained_intron	1	cyclin L2 [Source:HGNC Symbol;Acc:HGNC:20570]	146.754	7.7043	395.709	17.9181	184.737	10.7498	206.423	11.1316	442.126	24.3059	234.374	14.5261	624.781	30.2539	630.803	34.7588	579.018	30.4488	159.451	7.72314	282.548	12.6437	261.364	8.87757	173.235	8.73051	189.463	10.4733	117.382	7.71084	388.758	13.4473	219.121	10.086	156.856	7.67927	0.327539947448	0.999981692554	0.458041239477	0.000281889095265	0.0374174996162	1.39208281491	0.00114164864845	0.0734948514543	0.934041575429
ENST00000488340	CCNL2	nonsense_mediated_decay	1	cyclin L2 [Source:HGNC Symbol;Acc:HGNC:20570]	0.0	0.0	0.0	0.0	0.0	0.0	0.0	0.0	0.0	0.0	6.88526	0.866511	0.0	0.0	0.0	0.0	0.0	0.0	0.0	0.0	0.0	0.0	0.0	0.0	0.0	0.0	0.0	0.0	0.0	0.0	0.0	0.0	0.0	0.0	9.86062	0.974112			inf						-inf
ENST00000469113	CCNL2	processed_transcript	1	cyclin L2 [Source:HGNC Symbol;Acc:HGNC:20570]	0.0	0.0	0.0	0.0	0.0	0.0	0.0	0.0	0.0	0.0	0.0	0.0	3.41711	0.869743	0.0	0.0	0.0	0.0	0.0	0.0	0.0	0.0	0.0	0.0	0.0	0.0	0.0	0.0	3.14375	1.10317	0.0	0.0	0.0	0.0	0.0	0.0						inf			inf
ENST00000480646	CCNL2	retained_intron	1	cyclin L2 [Source:HGNC Symbol;Acc:HGNC:20570]	1.71884	0.710575	6.24573	1.82701	8.41411	3.08827	0.0	0.0	3.31646	1.16265	0.0	0.0	6.19893	1.89335	15.0146	5.31499	5.12551	1.70939	0.0	0.0	8.20271	2.26624	0.0	0.0	0.0	0.0	2.71345	0.930995	3.83735	1.62239	0.0	0.0	3.24474	0.923729	0.0	0.0			-2.2746555109	0.684126788516	0.992386360148	0.664604150865	0.0832281073238	0.718343129522	2.93925966177
ENST00000471930	CCNL2	processed_transcript	1	cyclin L2 [Source:HGNC Symbol;Acc:HGNC:20570]	0.0	0.0	35.7694	6.91437	40.5468	9.9285	20.0038	4.5147	32.3709	7.53816	0.0	0.0	56.638	11.5409	67.5217	15.8302	52.163	11.5811	31.791	6.50813	11.1967	2.08119	10.5975	1.49838	5.85763	1.23415	1.99227	0.45893	18.6903	5.22964	21.5579	3.12086	41.0694	7.86061	28.2979	5.77314	0.912522784791	0.999981692554	-0.482762471028	0.180279459473	0.95963983644	1.20956682081	0.106544969706	0.778870959394	1.69232929184
ENST00000408918	CCNL2	protein_coding	1	cyclin L2 [Source:HGNC Symbol;Acc:HGNC:20570]	49.6179	7.90966	179.993	23.2409	57.2191	9.41722	89.253	13.5709	193.708	30.2326	141.682	24.9769	238.707	32.6929	178.089	27.9298	190.238	28.348	80.68	11.0803	95.24	11.9649	112.572	10.7478	67.1244	9.53232	88.7669	13.8014	37.5678	7.02828	165.105	16.1027	87.1065	11.2632	70.3654	9.68923	0.132841518948	0.999981692554	0.761663150271	0.00344875084407	0.181439690832	1.13299594745	0.133771208381	0.833616719407	0.37133279718
ENST00000473872	CCNL2	retained_intron	1	cyclin L2 [Source:HGNC Symbol;Acc:HGNC:20570]	0.0	0.0	0.0	0.0	3.97744	1.66381	2.41146	0.925091	1.9591	0.784186	2.83634	1.28826	6.19786	2.15749	3.81875	1.54539	0.0	0.0	4.86513	1.70844	13.2499	4.15749	5.1262	1.2259	4.96334	1.77573	2.30191	0.897753	3.41166	1.64951	6.09256	1.49919	8.61408	2.78591	3.0489	1.0531			0.849286868339			1.15415710328			0.304870234941
ENST00000425598	CCNL2	nonsense_mediated_decay	1	cyclin L2 [Source:HGNC Symbol;Acc:HGNC:20570]	0.0	0.0	0.0	0.0	0.0	0.0	0.0	0.0	0.0	0.0	0.0	0.0	0.0	0.0	0.0	0.0	0.0	0.0	0.0	0.0	0.0	0.0	0.0	0.0	0.0	0.0	0.0	0.0	0.0	0.0	3.6525	0.717969	0.0	0.0	0.0	0.0
ENST00000463895	CCNL2	retained_intron	1	cyclin L2 [Source:HGNC Symbol;Acc:HGNC:20570]	0.0	0.0	1.07924	0.6399	2.96988	2.14777	0.0	0.0	0.0	0.0	0.0	0.0	0.0	0.0	2.21713	1.5801	1.15246	0.762106	0.0	0.0	0.0	0.0	0.0	0.0	7.25383	4.43971	1.18245	0.784908	0.0	0.0	1.21594	0.512743	3.15648	1.73172	0.0	0.0			-inf			-0.251191819054			inf
ENST00000497013	CCNL2	protein_coding	1	cyclin L2 [Source:HGNC Symbol;Acc:HGNC:20570]	0.0	0.0	0.0	0.0	0.0	0.0	0.0	0.0	0.0	0.0	0.0	0.0	0.0	0.0	1.72723	0.715155	0.0	0.0	0.0	0.0	0.0	0.0	0.0	0.0	0.0	0.0	0.0	0.0	0.0	0.0	0.0	0.0	0.0	0.0	0.0	0.0						inf			inf
ENST00000448629	RP4-758J18	antisense	1		3.31982	0.909042	6.74483	1.40441	0.0	0.0	0.0	0.0	7.70768	1.93187	0.0	0.0	0.0	0.0	2.63665	0.665627	3.27715	0.782859	0.0	0.0	4.24159	0.846936	9.81598	1.49123	0.0	0.0	0.0	0.0	0.0	0.0	0.0	0.0	1.2481e-08	2.56646e-09	5.29835	1.16155			-0.260049150712			-0.67550142522			-0.415452274507
ENST00000444362	RP4-758J18	antisense	1		20.4613	2.03532	23.2612	1.94044	54.4202	5.81224	34.3478	3.39484	32.7042	3.30559	6.89149e-08	7.8597e-09	0.00146742	0.00013042	6.49279	0.658538	0.0996227	0.00962374	0.0	0.0	30.9826	2.53606	45.0877	2.80292	23.292	2.15083	29.5087	2.98633	10.246	1.23925	5.16992	0.327761	1.02745e-05	8.6532e-07	0.0	0.0	0.379179876221	0.999981692554	-0.54676041625	0.0253773548499	0.504343158263	-3.87246324685	0.26703619157	0.955364695814	-3.3257028306
ENST00000418833	RP4-758J18	retained_intron	1		7.61633	0.582357	25.7999	1.67712	13.9467	1.16283	6.1885	0.477817	7.48937	0.59046	0.0	0.0	23.32	1.61799	0.0	0.0	25.5794	1.92822	5.78754	0.401893	12.8031	0.819455	12.5432	0.609552	5.35738	0.386515	0.0	0.0	11.5354	1.08752	21.9031	1.08476	9.80146	0.645382	0.0	0.0	0.233155661749	0.999981692554	-1.67968340276	0.544274640631	0.985236863162	0.0513087890861	0.614138080159	0.974943395819	1.73099219185
ENST00000576232	RP4-758J18	antisense	1		0.0	0.0	0.00152525	0.000476758	1.63309	0.639269	0.0	0.0	0.0	0.0	0.0	0.0	0.0	0.0	0.0	0.0	0.0	0.0	0.0	0.0	0.0	0.0	0.0	0.0	0.0	0.0	0.0	0.0	0.0	0.0	5.59696	1.28979	2.26422	0.686408	0.0	0.0			-inf			-inf
ENST00000570344	RP4-758J18	antisense	1		0.0	0.0	1.21363	0.454577	0.0	0.0	0.0	0.0	0.0	0.0	0.0	0.0	0.0	0.0	0.0	0.0	2.20124	0.934343	3.01836	1.1829	0.0	0.0	0.739648	0.196641	0.0	0.0	0.0	0.0	0.0	0.0	0.0	0.0	3.82455	1.37471	0.0	0.0			-inf			1.03942757397			inf
ENST00000447725	RP4-758J18	antisense	1		0.000137544	1.28546e-05	38.0501	2.99285	0.0	0.0	0.0	0.0	0.0	0.0	19.8326	2.13303	14.9268	1.25147	0.0	0.0	10.8425	0.987947	22.6327	1.89992	42.9727	3.31955	0.0	0.0	0.0	0.0	7.30656e-06	6.97753e-07	7.99584	0.911927	22.3293	1.33564	6.76283	0.537497	0.0	0.0			-0.48862191347	0.663796326727	0.991063273941	-0.418402973811	0.60593987085	0.974943395819	0.0702189396587
ENST00000572242	RP4-758J18	retained_intron	1		0.0	0.0	4.0286e-07	2.57823e-08	0.0	0.0	11.4637	0.871525	8.69678	0.675068	11.1908	0.979728	10.0165	0.68427	20.8706	1.6247	0.0	0.0	0.0	0.0	0.0	0.0	10.75	0.514409	10.0431	0.713452	11.6984	0.911169	0.0	0.0	0.000750444	3.65954e-05	19.2705	1.24945	14.501	1.0003	0.0223407970444	0.999981692554	26.5460817518			26.4162932176	0.492584644375	0.967996839238	-0.129788534256
ENST00000453521	RP4-758J18	antisense	1		11.6024	2.85562	17.9288	3.40596	0.0	0.0	0.0	0.0	0.401973	0.0920088	5.97661	1.5473	14.7353	2.95174	0.0	0.0	0.0	0.0	9.56137	1.92405	0.0	0.0	19.0635	2.65039	3.30747	0.68516	4.79295	1.08563	7.22272	1.98621	0.0	0.0	4.0764	0.767213	4.20061	0.842656	0.407587105919	0.999981692554	-1.93343909842	0.468547165068	0.985236863162	-1.08496109274			0.848478005671
ENST00000344843	MRPL20	protein_coding	1	mitochondrial ribosomal protein L20 [Source:HGNC Symbol;Acc:HGNC:14478]	196.911	62.7123	408.512	96.6252	380.067	113.403	390.253	107.158	290.021	82.452	218.91	70.4649	280.196	69.5717	174.401	49.9819	198.241	53.6819	298.945	74.667	517.891	116.867	635.127	109.088	365.22	93.59	279.489	78.2335	237.726	81.3381	461.821	81.3401	546.096	126.932	361.697	89.6665	0.967979746561	0.999981692554	-0.0686017754338	0.0414695315446	0.615886705163	-0.654794343714	0.0192641230545	0.382819747465	-0.58619256828
ENST00000493287	MRPL20	processed_transcript	1	mitochondrial ribosomal protein L20 [Source:HGNC Symbol;Acc:HGNC:14478]	6.09712	3.63408	34.3459	13.2784	16.1283	7.75389	32.6807	14.3828	89.6344	41.3274	88.436	46.3201	63.4914	25.4011	0.00149478	0.000697843	37.1705	16.2705	50.2543	20.3119	1.09611e-06	3.93598e-07	5.0673	1.38778	23.3728	9.58971	34.1403	15.2535	12.297	6.86151	51.7707	14.6146	49.4373	18.3039	36.4977	14.442	0.204152638382	0.999981692554	2.04838033015	0.791881038944	0.998782587437	0.75654323498	0.226794686931	0.930739692315	-1.29183709517
ENST00000487659	MRPL20	retained_intron	1	mitochondrial ribosomal protein L20 [Source:HGNC Symbol;Acc:HGNC:14478]	3.96445	0.40916	16.4744	1.42276	3.05108	0.337261	15.4626	1.58155	19.1056	1.99891	4.53635	0.535568	32.0397	2.94719	28.7015	3.01355	17.7832	1.77809	4.24785	0.391322	15.6355	1.32424	19.0142	1.22311	5.59191	0.534356	6.93292	0.72602	4.15216	0.519891	25.6341	1.6818	7.05946	0.615194	4.59531	0.426192	0.507995242369	0.999981692554	0.924102357591	0.0945890236447	0.822632741103	1.83496502922	0.257476897867	0.947686348024	0.910862671626
ENST00000492508	MRPL20	protein_coding	1	mitochondrial ribosomal protein L20 [Source:HGNC Symbol;Acc:HGNC:14478]	4.0	1.78273	16.3414	5.07198	9.1272	3.54841	10.9503	3.90747	11.6059	4.31298	1.03192	0.434906	10.9823	3.55301	4.30271	1.61542	8.93758	3.15849	4.36286	1.42288	14.9229	4.36057	12.1557	2.70628	7.81513	2.60123	8.92868	3.24126	3.18842	1.42992	14.1092	3.22944	1.14187	0.343856	7.77356	2.49922	0.711940920991	0.999981692554	-0.26535120713	0.906361385148	0.998782587437	-0.32116140337	0.777692079125	0.9912016905	-0.0558101962393
ENST00000482352	MRPL20	protein_coding	1	mitochondrial ribosomal protein L20 [Source:HGNC Symbol;Acc:HGNC:14478]	8.02741	1.50046	1.62525	0.242267	5.33192	1.01112	2.6535	0.464542	6.63788	1.19476	0.0	0.0	9.29008	1.46603	6.58471	1.19164	10.5708	1.81577	3.97582	0.629512	10.5511	1.52464	2.63589	0.28955	0.0	0.0	0.0	0.0	2.63657	0.56927	11.7828	1.32314	5.26649	0.783383	4.00465	0.634546	0.516067939977	0.999981692554	-0.730871920715	0.514789832579	0.985236863162	0.699936258846	0.165578938413	0.87764993957	1.43080817956
ENST00000477686	MRPL20	processed_transcript	1	mitochondrial ribosomal protein L20 [Source:HGNC Symbol;Acc:HGNC:14478]	0.0	0.0	6.94111	6.03786	1.29435	1.33883	0.0	0.0	0.0	0.0	1.08618	1.26181	0.0	0.0	0.0	0.0	0.0	0.0	4.21415	3.71338	0.0	0.0	0.0	0.0	0.0	0.0	1.50888	1.41029	0.0	0.0	1.88188	1.12499	0.0	0.0	1.43191	1.1853			-2.54747891924			-inf			-inf
ENST00000582431	RN7SL657P	misc_RNA	1	RNA, 7SL, cytoplasmic 657, pseudogene [Source:HGNC Symbol;Acc:HGNC:46673]	0.0	0.0	0.759969	0.767047	0.0	0.0	0.0	0.0	0.0	0.0	0.0	0.0	0.0	0.0	0.00857635	0.0103085	0.0	0.0	0.0	0.0	0.0	0.0	0.0	0.0	0.0	0.0	0.0	0.0	0.0	0.0	0.0	0.0	0.0	0.0	0.0	0.0			-inf			-6.21740865495			inf
ENST00000607307	RP4-758J18	lincRNA	1		75.9499	8.88949	94.3165	9.16278	111.316	13.8271	75.449	8.66847	136.641	16.0725	86.4013	11.4711	83.3113	8.61159	67.3768	7.95602	69.5939	7.82132	25.8331	2.67511	60.0923	5.71375	70.5997	5.09923	42.7189	4.58504	38.8551	4.56909	25.7752	3.62983	58.0671	4.2793	35.933	3.51573	49.2854	5.13284	0.707450387231	0.999981692554	0.183847529248	0.398584850022	0.985236863162	-0.386396653994	0.154736940323	0.86494360974	-0.570244183243
ENST00000520296	ANKRD65	protein_coding	1	ankyrin repeat domain 65 [Source:HGNC Symbol;Acc:HGNC:42950]	2.0	0.215558	7.12732	0.641071	1.0568	0.121622	2.01273	0.214307	3.59539	0.3917	4.0816	0.501822	0.0	0.0	5.42362	0.593043	2.13905	0.222692	3.26917	0.313585	4.61527	0.406839	2.26428	0.151603	2.0	0.198947	0.0	0.0	2.0	0.260797	2.73319	0.18667	2.17504	0.197283	6.12471	0.59126			0.179458624996			-0.26210412608			-0.441562751077
ENST00000427211	ANKRD65	protein_coding	1	ankyrin repeat domain 65 [Source:HGNC Symbol;Acc:HGNC:42950]	0.0	0.0	0.0	0.0	0.0	0.0	0.0	0.0	0.0	0.0	0.0	0.0	0.0	0.0	5.28198	0.468211	0.0	0.0	0.0	0.0	0.0	0.0	0.0	0.0	0.0	0.0	0.0	0.0	0.0	0.0	0.0	0.0	0.0	0.0	0.0	0.0						inf			inf
ENST00000442470	ANKRD65	protein_coding	1	ankyrin repeat domain 65 [Source:HGNC Symbol;Acc:HGNC:42950]	0.0	0.0	0.0	0.0	0.0	0.0	0.0	0.0	0.0	0.0	0.0	0.0	0.0	0.0	1.0	0.224637	0.0	0.0	0.0	0.0	0.0	0.0	0.0	0.0	0.0	0.0	0.0	0.0	0.0	0.0	0.0	0.0	0.0	0.0	0.0	0.0						inf			inf
ENST00000417917	RP4-758J18	lincRNA	1		0.0	0.0	0.0	0.0	0.0	0.0	1.0	0.323338	0.0	0.0	0.0	0.0	0.0	0.0	0.0	0.0	0.0	0.0	0.0	0.0	0.0	0.0	0.0	0.0	0.0	0.0	0.0	0.0	0.0	0.0	0.0	0.0	0.0	0.0	0.0	0.0			inf						-inf
ENST00000495558	VWA1	protein_coding	1	von Willebrand factor A domain containing 1 [Source:HGNC Symbol;Acc:HGNC:30910]	3.79927	0.999748	1.05017	0.211345	0.30952	0.0788449	0.500363	0.117445	0.0	0.0	0.611861	0.167752	2.87704	0.609869	0.612676	0.149516	2.10415	0.486068	0.0	0.0	1.0	0.193233	0.501832	0.0737712	0.0	0.0	0.0	0.0	0.0	0.0	0.0	0.0	0.0	0.0	0.0	0.0			-2.17727090211			-0.0506310340793			2.12663986803
ENST00000338660	VWA1	protein_coding	1	von Willebrand factor A domain containing 1 [Source:HGNC Symbol;Acc:HGNC:30910]	3.20073	0.251071	22.6743	1.51033	6.72374	0.574349	9.25324	0.731925	6.31472	0.510097	6.83206	0.622491	16.2569	1.1556	13.8333	1.12075	14.1251	1.09092	2.0	0.142295	3.0	0.196694	6.52894	0.325025	1.0	0.0739102	4.0	0.324128	4.0	0.386405	8.15271	0.413645	1.0	0.0674515	4.0	0.287061	0.985934635198	0.999981692554	-0.325087011849	0.504980270972	0.985236863162	0.527693538417	0.44913783913	0.967996839238	0.852780550266
ENST00000476993	VWA1	protein_coding	1	von Willebrand factor A domain containing 1 [Source:HGNC Symbol;Acc:HGNC:30910]	0.0	0.0	5.09549	0.154915	6.96674	0.272586	14.5234	0.526914	3.68528	0.136135	2.55608	0.106415	2.36016	0.0768461	2.55399	0.0945214	11.7708	0.416069	0.0	0.0	0.0	0.0	3.20293	0.0732327	0.0	0.0	0.0	0.0	0.0	0.0	1.84729	0.0429892	0.0	0.0	0.0	0.0	0.483818850814	0.999981692554	0.84792603575	0.618923631516	0.988226096903	0.458505114683			-0.389420921067
ENST00000471398	VWA1	protein_coding	1	von Willebrand factor A domain containing 1 [Source:HGNC Symbol;Acc:HGNC:30910]	0.0	0.0	3.18006	1.4205	0.0	0.0	1.72296	0.869359	0.0	0.0	0.0	0.0	0.505937	0.232543	0.0	0.0	0.0	0.0	0.0	0.0	0.0	0.0	0.7663	0.24013	0.0	0.0	0.0	0.0	1.0	0.644116	0.0	0.0	0.0	0.0	0.0	0.0			-0.708374868401			-2.61082941385			-1.90245454545
ENST00000378785	ATAD3C	protein_coding	1	ATPase family, AAA domain containing 3C [Source:HGNC Symbol;Acc:HGNC:32151]	6.99357	0.287994	6.21001	0.222096	6.69141	0.307825	8.22922	0.350956	7.61103	0.330644	3.38042	0.165527	3.34694	0.128127	6.95529	0.30277	9.47935	0.394006	1.84168	0.0705007	1.80128	0.0637779	5.20531	0.139876	6.48672	0.258555	3.30713	0.14462	3.24199	0.168232	2.114	0.0578299	3.40866	0.124135	5.50103	0.213049	0.96993443551	0.999981692554	0.050627350354	0.938039665267	0.998782587437	0.0122735613446	0.978061321843	0.999977047849	-0.0383537890093
ENST00000484537	ATAD3C	retained_intron	1	ATPase family, AAA domain containing 3C [Source:HGNC Symbol;Acc:HGNC:32151]	0.0	0.0	1.42217	0.546626	0.0	0.0	0.198122	0.0867118	0.0	0.0	0.0	0.0	0.0	0.0	0.0	0.0	0.0	0.0	0.0	0.0	0.0	0.0	0.486465	0.132502	0.0	0.0	0.0	0.0	0.0	0.0	0.0	0.0	0.0	0.0	0.0	0.0			-2.65625384442			-inf			-inf
ENST00000308647	ATAD3B	protein_coding	1	ATPase family, AAA domain containing 3B [Source:HGNC Symbol;Acc:HGNC:24007]	40.0735	2.71198	56.315	3.2572	59.2707	4.40009	80.6875	5.54852	81.2889	5.70447	41.2594	3.26515	127.598	7.88264	64.519	4.53985	79.0427	5.3044	70.165	4.33734	221.961	12.6573	189.446	8.20163	94.8395	6.09426	127.98	9.01799	79.6688	6.68363	178.128	7.857	219.214	12.8596	158.641	9.90012	0.412940007132	0.999981692554	0.48554230193	0.105596485687	0.847700469254	0.773625120949	0.338172260603	0.967996839238	0.288082819019
ENST00000472194	ATAD3B	retained_intron	1	ATPase family, AAA domain containing 3B [Source:HGNC Symbol;Acc:HGNC:24007]	2.12046	0.0775319	23.5646	0.750412	11.5104	0.471667	32.254	1.22547	17.8456	0.690447	8.2594	0.360155	11.4703	0.391133	10.5876	0.410416	15.5183	0.574498	0.0	0.0	15.5782	0.491494	33.8305	0.810008	6.32563	0.224629	2.12806	0.0829154	2.08135	0.0961742	30.8443	0.7517	15.8603	0.514662	13.7381	0.474061	0.439353284574	0.999981692554	0.808466446886	0.702325254913	0.99409924654	0.0824499984039	0.644176753109	0.977674831457	-0.726016448482
ENST00000378736	ATAD3B	processed_transcript	1	ATPase family, AAA domain containing 3B [Source:HGNC Symbol;Acc:HGNC:24007]	0.0	0.0	5.95302	3.12345	0.0	0.0	0.0	0.0	0.0	0.0	0.0	0.0	0.0	0.0	2.33201	1.47295	0.0	0.0	0.0	0.0	0.0	0.0	0.0	0.0	3.86663	2.11332	0.0	0.0	0.0	0.0	0.0	0.0	0.0	0.0	0.0	0.0			-inf			-1.08443197729			inf
ENST00000485748	ATAD3B	retained_intron	1	ATPase family, AAA domain containing 3B [Source:HGNC Symbol;Acc:HGNC:24007]	6.37187	0.317549	28.4459	1.22472	9.77991	0.541229	4.44953	0.228218	8.45195	0.441852	7.99431	0.471143	25.9858	1.19671	13.9937	0.733208	15.2602	0.763157	9.0025	0.414665	12.9046	0.549301	18.3972	0.594385	4.34133	0.208098	3.99297	0.209952	0.0	0.0	7.24806	0.238457	8.04196	0.352105	10.415	0.485001	0.621593674468	0.999981692554	-0.868439628739	0.666016314004	0.99136167698	0.370246693147	0.293799922802	0.966350886641	1.23868632189
ENST00000474481	ATAD3B	retained_intron	1	ATPase family, AAA domain containing 3B [Source:HGNC Symbol;Acc:HGNC:24007]	2.14493	0.102292	14.6843	0.605792	2.16232	0.114682	1.62143	0.079706	4.93721	0.24734	3.51013	0.19823	4.87305	0.215071	3.24785	0.163065	6.26107	0.300064	1.7751	0.0783542	3.68085	0.15018	7.23217	0.223961	4.9983	0.229631	1.5755	0.0794004	3.16978	0.189719	1.86679	0.058863	3.20953	0.134693	0.0	0.0			-0.647406508255			-0.27877139277			0.368635115485
ENST00000378756	ATAD3A	protein_coding	1	ATPase family, AAA domain containing 3A [Source:HGNC Symbol;Acc:HGNC:25567]	27.6971	1.83754	57.6998	3.27428	10.3244	0.752064	169.731	11.4529	71.2659	4.90694	0.0	0.0	47.401	2.8733	43.3139	2.99029	17.0152	1.12039	14.4823	0.8784	154.012	8.61845	199.013	8.45467	63.9879	4.03476	26.691	1.84557	16.9262	1.39319	81.7014	3.53621	140.269	8.07468	48.1828	2.95064	0.856926074141	0.999981692554	1.48023016941	0.842290542571	0.998782587437	0.252192863331	0.746909373873	0.987990194651	-1.22803730608
ENST00000378755	ATAD3A	protein_coding	1	ATPase family, AAA domain containing 3A [Source:HGNC Symbol;Acc:HGNC:25567]	0.0	0.0	0.0	0.0	25.1645	1.74375	1.83502e-06	1.17801e-07	3.46737e-05	2.27082e-06	0.0	0.0	0.0	0.0	0.0	0.0	0.0	0.0	0.0	0.0	0.0	0.0	0.0	0.0	0.0	0.0	0.0	0.0	0.0	0.0	0.0	0.0	0.0	0.0	6.88597	0.401216			-19.4775838252			-inf			-inf
ENST00000339113	ATAD3A	protein_coding	1	ATPase family, AAA domain containing 3A [Source:HGNC Symbol;Acc:HGNC:25567]	73.1472	5.23177	194.416	11.8569	146.074	11.4308	160.6	11.6399	145.314	10.7507	136.962	11.4276	142.652	9.28942	89.6181	6.64868	115.149	8.14606	91.8325	5.98444	233.048	14.0047	162.167	7.39874	112.783	7.63831	114.689	8.5169	81.2583	7.18767	228.947	10.6437	185.623	11.4753	172.203	11.3255	0.433277941524	0.999981692554	0.245852701944	0.672345667986	0.991710951275	-0.243862564357	0.173309253826	0.886431713941	-0.489715266302
ENST00000536055	ATAD3A	protein_coding	1	ATPase family, AAA domain containing 3A [Source:HGNC Symbol;Acc:HGNC:25567]	21.9172	1.56609	59.5041	3.62564	44.2878	3.46251	53.8442	3.89893	47.6561	3.52247	38.1408	3.17941	47.7072	3.10382	22.8739	1.69543	37.1673	2.62695	29.5717	1.92533	76.2914	4.58044	52.5519	2.39545	40.5903	2.74649	34.2798	2.54332	23.8645	2.10898	68.3424	3.17431	57.3442	3.5418	53.5797	3.52064	0.595078153827	0.999981692554	0.292695468905	0.806385733266	0.998782587437	-0.220782960327	0.369281719692	0.967996839238	-0.513478429233
ENST00000439513	ATAD3A	retained_intron	1	ATPase family, AAA domain containing 3A [Source:HGNC Symbol;Acc:HGNC:25567]	0.0	0.0	7.81015	4.28489	0.0	0.0	0.940621	0.575398	0.602017	0.390611	0.0	0.0	1.42129	0.794724	0.0	0.0	1.69546	1.04078	0.0	0.0	1.14429	0.566919	1.17393	0.444506	0.0	0.0	3.56757	2.20608	0.0	0.0	0.0	0.0	2.15564	1.1023	0.000696554	0.00038147			-2.14914963315			-1.2230819101			0.926067723047
ENST00000429957	ATAD3A	retained_intron	1	ATPase family, AAA domain containing 3A [Source:HGNC Symbol;Acc:HGNC:25567]	0.0	0.0	4.85895	1.91206	0.0	0.0	0.0	0.0	0.0	0.0	4.03121	2.14869	3.88825	1.58232	0.0	0.0	0.0	0.0	0.0	0.0	8.17836	2.98556	4.74911	1.32238	0.0	0.0	0.0	0.0	0.0	0.0	11.1301	3.19523	0.0	0.0	0.0	0.0			0.168329558997			-0.273086403159			-0.441415962156
ENST00000400830	ATAD3A	protein_coding	1	ATPase family, AAA domain containing 3A [Source:HGNC Symbol;Acc:HGNC:25567]	0.0	0.0	8.6161	2.58327	0.0	0.0	5.46386	1.88599	6.29096	2.25958	0.618077	0.251709	0.0	0.0	0.0	0.0	1.06312	0.363206	0.0	0.0	8.48987	2.40094	26.224	5.6496	8.81822	2.83939	1.7958	0.630785	1.80237	0.780947	13.6871	3.03045	0.0	0.0	0.0	0.0	0.460203748406	0.999981692554	0.767412632108			-2.83033849932			-3.59775113143
ENST00000378733	TMEM240	protein_coding	1	transmembrane protein 240 [Source:HGNC Symbol;Acc:HGNC:25186]	0.0	0.0	0.0	0.0	0.0	0.0	0.110692	0.0305531	0.0	0.0	0.0770888	0.0249471	0.1089	0.0271821	0.0656614	0.018919	0.101688	0.0276822	0.101014	0.0253641	0.540523	0.122604	0.0	0.0	0.0	0.0	0.0918786	0.0258518	0.0842735	0.0289892	0.0906978	0.016058	0.0977387	0.0228355	0.0984365	0.0245296			inf			inf			0.410801345476
ENST00000425828	TMEM240	protein_coding	1	transmembrane protein 240 [Source:HGNC Symbol;Acc:HGNC:25186]	0.0	0.0	0.0	0.0	0.0	0.0	0.889308	0.245896	0.0	0.0	0.922911	0.299202	0.8911	0.222815	0.934339	0.269693	0.898312	0.244977	0.898986	0.226131	4.45948	1.01326	0.0	0.0	0.0	0.0	0.908121	0.25596	0.915727	0.315567	0.909302	0.161272	0.902261	0.211167	0.901564	0.225052			inf			inf			0.436098079152
ENST00000624426	TMEM240	protein_coding	1	transmembrane protein 240 [Source:HGNC Symbol;Acc:HGNC:25186]	0.0	0.0	1.0	0.208549	0.0	0.0	1.0	0.243	0.0	0.0	0.0	0.0	0.0	0.0	1.0	0.252848	0.0	0.0	0.0	0.0	0.0	0.0	1.0	0.15215	0.0	0.0	0.0	0.0	0.0	0.0	0.0	0.0	0.0	0.0	1.0	0.219562			0.220569919362			0.277883972482			0.0573140531194
ENST00000291386	SSU72	protein_coding	1	SSU72 homolog, RNA polymerase II CTD phosphatase [Source:HGNC Symbol;Acc:HGNC:25016]	592.0	84.8888	952.719	111.674	919.889	137.597	840.062	116.14	750.177	106.355	655.298	104.908	980.917	122.099	844.575	120.275	937.215	126.895	734.018	91.5865	875.481	100.065	1126.21	97.8096	641.993	82.9028	757.455	107.118	526.109	89.3671	1287.67	114.19	912.908	107.386	782.285	97.9781	0.911522080192	0.999981692554	-0.0294706438224	0.311236144382	0.985236863162	0.144133968759	0.096962971787	0.756403571868	0.173604612581
ENST00000378726	SSU72	retained_intron	1	SSU72 homolog, RNA polymerase II CTD phosphatase [Source:HGNC Symbol;Acc:HGNC:25016]	0.0	0.0	3.31544	0.21116	3.30076	0.269672	3.34663	0.253212	5.11255	0.394945	1.64778	0.143566	4.25148	0.289047	6.53097	0.505968	3.27781	0.242112	1.57137	0.106919	1.73597	0.108889	1.64868	0.0785167	0.0	0.0	0.0	0.0	1.58846	0.146727	3.18375	0.154514	3.13315	0.202178	12.772	0.876829			0.719462850609			1.10898775066			0.389524900049
ENST00000378725	SSU72	retained_intron	1	SSU72 homolog, RNA polymerase II CTD phosphatase [Source:HGNC Symbol;Acc:HGNC:25016]	0.0	0.0	0.0	0.0	0.0	0.0	0.0	0.0	0.0	0.0	0.0	0.0	5.13841	1.55273	0.0	0.0	0.0	0.0	1.14623e-07	3.48956e-08	0.0	0.0	0.0	0.0	0.00553417	0.00172206	1.22629e-05	4.16354e-06	0.0	0.0	0.0	0.0	0.0	0.0	0.0	0.0						inf			inf
ENST00000359060	SSU72	protein_coding	1	SSU72 homolog, RNA polymerase II CTD phosphatase [Source:HGNC Symbol;Acc:HGNC:25016]	86.0286	3.25623	167.446	5.51564	114.84	4.86713	124.719	4.90078	86.9127	3.47806	57.0718	2.57412	175.33	6.18359	88.8587	3.56285	83.9606	3.21487	23.4109	0.825571	38.2244	1.24719	61.1484	1.51413	38.9858	1.43179	30.5453	1.23083	16.3043	0.779272	57.1581	1.44067	51.9589	1.74367	46.207	1.64899	0.289932992346	0.999981692554	-0.316417065132	0.745329983932	0.998265363069	-0.0735263322297	0.444357041282	0.967996839238	0.242890732902
ENST00000366221	RP5-832C2	lincRNA	1		6.99584	0.562441	11.4201	0.778733	25.3402	2.21559	14.2957	1.15736	19.2486	1.59164	10.3921	0.969274	11.1538	0.811542	5.05638	0.419363	11.2677	0.890777	4.11232	0.299491	3.03538	0.203675	6.10065	0.310824	1.01888	0.0770745	7.04122	0.583948	0.0	0.0	3.07022	0.159435	6.21119	0.428772	1.3676	0.100448	0.834512779839	0.999981692554	0.064067835296	0.654761095742	0.98989368196	-0.745356811469	0.476050040875	0.967996839238	-0.809424646765
ENST00000624594	AL645728	protein_coding	1		0.0	0.0	0.0	0.0	1.0	1.34387	0.0	0.0	0.0	0.0	0.0	0.0	2.00468	2.24186	0.0	0.0	0.0	0.0	0.0	0.0	1.00048	0.948545	2.01044	1.46693	0.0	0.0	0.0	0.0	0.0	0.0	1.00327	0.772415	0.0	0.0	1.00698	1.06646			-inf			0.738302602354			inf
ENST00000629197	Metazoa_SRP	misc_RNA	1	Metazoan signal recognition particle RNA [Source:RFAM;Acc:RF00017]	0.0	0.0	0.0	0.0	3.0	3.73733	0.0	0.0	0.0	0.0	0.0	0.0	0.0	0.0	0.0	0.0	1.0646	1.22413	1.10167	1.17512	0.0	0.0	0.0	0.0	0.0	0.0	0.0	0.0	0.0	0.0	0.0	0.0	0.0	0.0	0.0	0.0			-inf			-1.6102511796			inf
ENST00000422725	C1orf233	protein_coding	1	chromosome 1 open reading frame 233 [Source:HGNC Symbol;Acc:HGNC:42951]	8.0	0.648795	33.0	2.26899	14.0	1.23419	31.0	2.5304	12.0	1.00049	7.0	0.658313	17.0	1.24712	5.0	0.418132	3.0	0.239131	1.0	0.0734308	1.0	0.0676515	0.0	0.0	0.0	0.0	1.0	0.083615	0.0	0.0	0.0	0.0	0.0	0.0	0.0	0.0	0.946378960771	0.999981692554	0.0128780389552	0.332587134733	0.985236863162	-1.12447410147	0.342241704047	0.967996839238	-1.13735214043
ENST00000607222	RP11-345P4	antisense	1		37.0	3.07978	75.9372	5.35204	55.7237	5.03464	47.4222	3.96694	57.0	4.87094	34.0	3.27746	31.3629	2.35804	22.0	1.8858	29.6792	2.42469	4.0	0.301047	11.9642	0.829406	16.0	0.842234	8.0	0.625292	6.02874	0.516576	13.0	1.3287	8.52397	0.457371	9.0	0.64189	7.7097	0.585064	0.759119181828	0.999981692554	-0.152535759149	0.127240925209	0.888482684627	-1.01392997552	0.173754647278	0.886431713941	-0.861394216366
ENST00000520777	MIB2	protein_coding	1	mindbomb E3 ubiquitin protein ligase 2 [Source:HGNC Symbol;Acc:HGNC:30577]	0.0	0.0	8.56284	0.358398	0.0	0.0	0.0	0.0	0.0	0.0	0.0	0.0	0.0	0.0	0.0	0.0	0.0	0.0	0.0	0.0	3.49408e-05	1.44619e-06	0.0	0.0	0.0	0.0	0.0	0.0	0.0	0.0	0.0	0.0	0.0	0.0	0.0	0.0			-inf			-inf
ENST00000355826	MIB2	protein_coding	1	mindbomb E3 ubiquitin protein ligase 2 [Source:HGNC Symbol;Acc:HGNC:30577]	26.0743	1.27504	0.0	0.0	4.6369	0.251953	36.1634	1.82122	4.09379e-07	2.10124e-08	3.08911	0.178742	0.0	0.0	0.0	0.0	10.8652	0.533495	0.0	0.0	27.8428	1.16374	0.0	0.0	0.0	0.0	0.0	0.0	0.0	0.0	0.00245533	7.93155e-05	0.000385537	1.65749e-05	5.23395	0.239321			0.389279155105			-1.51714679353			-1.90642594863
ENST00000518681	MIB2	protein_coding	1	mindbomb E3 ubiquitin protein ligase 2 [Source:HGNC Symbol;Acc:HGNC:30577]	0.0	0.0	0.0	0.0	0.0	0.0	0.0	0.0	0.0	0.0	0.0	0.0	0.0	0.0	0.0	0.0	0.0	0.0	0.0	0.0	13.2807	0.587513	0.0	0.0	0.0	0.0	0.0	0.0	0.0	0.0	0.0	0.0	0.0	0.0	0.0	0.0
ENST00000505820	MIB2	protein_coding	1	mindbomb E3 ubiquitin protein ligase 2 [Source:HGNC Symbol;Acc:HGNC:30577]	0.0	0.0	0.0	0.0	4.09112e-07	2.21241e-08	1.74631	0.0875288	0.0	0.0	0.00405203	0.000233342	0.0	0.0	0.0	0.0	0.0	0.0	0.0	0.0	0.0	0.0	0.0	0.0	0.0	0.0	0.0	0.0	10.007	0.610748	12.9218	0.415438	0.0	0.0	0.0	0.0			21.9195485391			-inf			-inf
ENST00000479659	MIB2	retained_intron	1	mindbomb E3 ubiquitin protein ligase 2 [Source:HGNC Symbol;Acc:HGNC:30577]	0.0	0.0	3.48502	0.112801	4.56014	0.189918	8.14057	0.314345	9.06711	0.356551	11.9321	0.528829	4.60927	0.159745	11.578	0.456163	16.2604	0.611818	0.0	0.0	4.32366	0.138636	6.55124	0.159416	3.5368	0.127646	0.0	0.0	3.95423	0.185711	16.0972	0.398707	9.25454	0.305204	8.18138	0.286922	0.211550622154	0.999981692554	1.98665261721			2.0199374874	0.97150716539	0.999977047849	0.0332848701907
ENST00000489635	MIB2	nonsense_mediated_decay	1	mindbomb E3 ubiquitin protein ligase 2 [Source:HGNC Symbol;Acc:HGNC:30577]	0.0	0.0	0.0	0.0	22.6505	1.33996	77.4272	4.24472	41.3164	2.30924	55.2705	3.48274	56.47	2.77996	1.76074	0.098641	0.0	0.0	9.0587	0.446075	61.2131	2.7846	38.839	1.34109	25.6815	1.31575	26.2377	1.47446	0.0	0.0	0.0	0.0	18.5034	0.865812	0.0	0.0	0.00756051603227	0.999981692554	2.90502315912			1.10317789773	0.0483950858365	0.582698948146	-1.80184526139
ENST00000511502	MIB2	retained_intron	1	mindbomb E3 ubiquitin protein ligase 2 [Source:HGNC Symbol;Acc:HGNC:30577]	0.0	0.0	5.09878	0.213072	0.0	0.0	0.0	0.0	0.0	0.0	0.0	0.0	0.0	0.0	21.5702	1.097	14.2879	0.6936	0.0	0.0	0.0	0.0	7.31797	0.229534	0.0	0.0	0.0	0.0	0.0	0.0	17.2637	0.551368	0.0	0.0	15.12	0.683546			-inf	0.242039148136	0.985236863162	3.07103016667			inf
ENST00000477990	MIB2	retained_intron	1	mindbomb E3 ubiquitin protein ligase 2 [Source:HGNC Symbol;Acc:HGNC:30577]	0.0	0.0	1.09815	0.0546061	2.19356	0.140111	0.0	0.0	2.15078	0.129815	0.0	0.0	2.18891	0.116348	2.25965	0.13672	10.0556	0.580506	0.0	0.0	0.0	0.0	4.48886	0.167308	2.33936	0.129386	2.09556	0.127118	2.14079	0.154422	0.0	0.0	2.16006	0.109098	0.0	0.0			-0.584922491676			2.09793069254			2.68285318422
ENST00000514363	MIB2	nonsense_mediated_decay	1	mindbomb E3 ubiquitin protein ligase 2 [Source:HGNC Symbol;Acc:HGNC:30577]	1.16036	0.511012	13.6595	4.20014	1.68349	0.648586	0.0	0.0	3.19353	1.17592	1.52841	0.638216	3.38061	1.08382	1.87135	0.696091	1.16149	0.406733	0.288184	0.0931303	0.0	0.0	1.18687	0.261905	0.0	0.0	0.0	0.0	0.0	0.0	0.0	0.0	2.8117	0.839237	0.0	0.0			-1.56287986499			-1.29344411989			0.269435745104
ENST00000487053	MIB2	nonsense_mediated_decay	1	mindbomb E3 ubiquitin protein ligase 2 [Source:HGNC Symbol;Acc:HGNC:30577]	0.0	0.0	0.0	0.0	0.0487173	0.00267955	0.901821	0.0459719	0.0	0.0	0.0	0.0	0.0	0.0	0.0	0.0	0.0	0.0	0.0	0.0	0.238284	0.010081	0.0	0.0	0.0	0.0	0.0	0.0	0.0	0.0	19.7058	0.644346	0.0	0.0	8.61865	0.398898			4.1006896515			-inf			-inf
ENST00000502470	MIB2	nonsense_mediated_decay	1	mindbomb E3 ubiquitin protein ligase 2 [Source:HGNC Symbol;Acc:HGNC:30577]	0.0	0.0	0.0	0.0	0.0	0.0	0.0	0.0	0.0	0.0	0.0	0.0	0.0	0.0	0.0	0.0	0.0	0.0	0.0	0.0	1.85892	0.380993	0.0	0.0	0.0	0.0	0.0	0.0	0.0	0.0	0.0	0.0	0.0	0.0	0.0	0.0
ENST00000378712	MIB2	protein_coding	1	mindbomb E3 ubiquitin protein ligase 2 [Source:HGNC Symbol;Acc:HGNC:30577]	0.0	0.0	0.0	0.0	0.0	0.0	0.0	0.0	0.0	0.0	0.0	0.0	0.0	0.0	0.0	0.0	0.0	0.0	0.0	0.0	4.9014	0.234628	0.0	0.0	0.0	0.0	0.0	0.0	0.0	0.0	15.4381	0.571347	16.2157	0.798469	0.00790532	0.000414046
ENST00000507082	MIB2	retained_intron	1	mindbomb E3 ubiquitin protein ligase 2 [Source:HGNC Symbol;Acc:HGNC:30577]	1.08731	0.121973	0.0	0.0	4.82687	0.576493	0.0	0.0	4.06446	0.459606	1.30037	0.165956	4.01099	0.398644	0.857364	0.0973156	0.0	0.0	0.0	0.0	6.59288	0.602945	0.227076	0.0157742	2.68877	0.277526	0.0	0.0	0.157746	0.0213532	5.45773	0.386785	2.962	0.278736	3.22231	0.322753			-0.159037011434			-0.493967283698			-0.334930272263
ENST00000463492	MIB2	processed_transcript	1	mindbomb E3 ubiquitin protein ligase 2 [Source:HGNC Symbol;Acc:HGNC:30577]	0.0	0.0	2.31438	0.944467	0.0	0.0	1.95162	0.904111	0.787546	0.382856	2.13557	1.17993	0.0	0.0	0.0	0.0	0.0	0.0	0.0	0.0	0.0	0.0	0.364469	0.104995	2.05769	0.888564	0.0	0.0	0.944298	0.555996	0.0	0.0	0.0	0.0	2.64972	1.10303			1.38512518591			-inf			-inf
ENST00000510793	MIB2	protein_coding	1	mindbomb E3 ubiquitin protein ligase 2 [Source:HGNC Symbol;Acc:HGNC:30577]	2.80794e-07	6.57307e-08	0.0	0.0	0.0	0.0	0.0	0.0	0.0	0.0	0.0	0.0	0.0	0.0	0.0	0.0	0.0	0.0	0.0	0.0	0.0	0.0	0.0	0.0	0.0	0.0	0.0	0.0	0.0	0.0	0.0	0.0	0.0	0.0	0.0	0.0			-inf			-inf
ENST00000504599	MIB2	protein_coding	1	mindbomb E3 ubiquitin protein ligase 2 [Source:HGNC Symbol;Acc:HGNC:30577]	0.0	0.0	0.0	0.0	0.0	0.0	0.0	0.0	0.0	0.0	0.00028751	1.65252e-05	0.0	0.0	22.3448	1.1418	0.0	0.0	0.0	0.0	0.0	0.0	0.0	0.0	0.0	0.0	0.0	0.0	0.0	0.0	0.0	0.0	0.0	0.0	0.0	0.0			inf			inf			16.0762827095
ENST00000507229	MIB2	retained_intron	1	mindbomb E3 ubiquitin protein ligase 2 [Source:HGNC Symbol;Acc:HGNC:30577]	0.0	0.0	32.8421	1.79438	18.1051	1.27005	17.4972	1.13708	10.1549	0.673279	0.0	0.0	19.396	1.13223	0.869895	0.0578246	12.9933	0.823872	18.3869	1.07391	0.0	0.0	35.4626	1.45106	3.82937	0.232551	23.2799	1.55038	18.7411	1.48525	14.5688	0.607289	0.00020082	1.11347e-05	5.41673	0.319487	0.840982456699	0.999981692554	-0.759342933315	0.950218405175	0.998782587437	-0.60560764652	0.774607743179	0.990730372456	0.153735286795
ENST00000503789	MIB2	protein_coding	1	mindbomb E3 ubiquitin protein ligase 2 [Source:HGNC Symbol;Acc:HGNC:30577]	3.65409	1.68944	0.0	0.0	0.0	0.0	0.0	0.0	0.0	0.0	0.0	0.0	0.0	0.0	2.84595	1.09924	0.0	0.0	0.0	0.0	0.0	0.0	0.0	0.0	1.56795	0.53635	0.0	0.0	0.0549154	0.0253385	0.0	0.0	0.0	0.0	0.0	0.0			-inf			-0.620038706358			inf
ENST00000378708	MIB2	protein_coding	1	mindbomb E3 ubiquitin protein ligase 2 [Source:HGNC Symbol;Acc:HGNC:30577]	0.0	0.0	0.0	0.0	0.0	0.0	4.46974	0.24692	13.5797	0.764835	0.0	0.0	0.0	0.0	0.00780512	0.000440633	0.0	0.0	0.0	0.0	15.1649	0.695135	0.0	0.0	0.0007666	3.95768e-05	0.0	0.0	0.0	0.0	0.0	0.0	8.9262e-05	4.20873e-06	3.48555	0.174803			inf			inf			-11.1649948125
ENST00000506488	MIB2	nonsense_mediated_decay	1	mindbomb E3 ubiquitin protein ligase 2 [Source:HGNC Symbol;Acc:HGNC:30577]	0.0	0.0	0.0	0.0	0.0	0.0	0.0	0.0	0.0	0.0	0.0	0.0	0.0	0.0	0.0	0.0	0.0	0.0	0.0	0.0	0.0	0.0	0.0	0.0	0.0	0.0	0.0	0.0	0.0	0.0	0.0	0.0	0.0	0.0	11.1196	0.560585
ENST00000512004	MIB2	processed_transcript	1	mindbomb E3 ubiquitin protein ligase 2 [Source:HGNC Symbol;Acc:HGNC:30577]	0.0	0.0	0.0	0.0	1.29812	0.493432	0.0	0.0	0.0	0.0	0.0	0.0	0.0	0.0	0.0	0.0	1.61535	0.558056	0.0	0.0	0.0	0.0	0.0	0.0	0.0	0.0	0.0	0.0	0.0	0.0	0.0	0.0	0.0	0.0	0.0	0.0			-inf			0.17755862121			inf
ENST00000508455	MIB2	retained_intron	1	mindbomb E3 ubiquitin protein ligase 2 [Source:HGNC Symbol;Acc:HGNC:30577]	0.0	0.0	1.1055	0.371933	0.0	0.0	0.0	0.0	0.0	0.0	0.0	0.0	1.3314	0.465747	0.0	0.0	0.0	0.0	0.0	0.0	1.24597	0.392824	0.0	0.0	0.0	0.0	2.44204	0.956991	0.0	0.0	1.07709	0.266327	0.0	0.0	1.12814	0.391541			-inf			0.32450371872			inf
ENST00000514234	MIB2	protein_coding	1	mindbomb E3 ubiquitin protein ligase 2 [Source:HGNC Symbol;Acc:HGNC:30577]	0.0	0.0	11.4643	0.631586	17.9519	1.26973	0.0	0.0	4.90273e-06	3.27755e-07	0.0	0.0	1.35825e-06	7.99444e-08	13.589	0.910821	22.5286	1.44033	0.0	0.0	0.0263621	0.00143263	1.19378e-07	4.92504e-09	1.45864e-05	8.9313e-07	0.0	0.0	0.0	0.0	0.0	0.0	18.2787	1.02184	2.52543e-07	1.50184e-08			-22.4678772037	0.899915239439	0.998782587437	0.306368917668			22.7742461213
ENST00000467597	MIB2	retained_intron	1	mindbomb E3 ubiquitin protein ligase 2 [Source:HGNC Symbol;Acc:HGNC:30577]	5.52398	1.57356	17.991	3.87422	0.0	0.0	0.0	0.0	0.0	0.0	4.60606	1.35069	5.64741	1.27923	0.0	0.0	2.22479	0.549353	7.26619	1.65464	0.0	0.0	3.56481	0.559416	0.837361	0.195935	0.0	0.0	0.0	0.0	4.93036	0.792808	0.0	0.0	0.124756	0.028253			-2.0119718472	0.628695691618	0.988398832711	-1.57494233098			0.437029516216
ENST00000508148	MIB2	retained_intron	1	mindbomb E3 ubiquitin protein ligase 2 [Source:HGNC Symbol;Acc:HGNC:30577]	0.0	0.0	0.0	0.0	0.0	0.0	1.27989	0.468314	0.0	0.0	0.0	0.0	0.0	0.0	2.39375	0.922362	2.97171	1.07737	0.0	0.0	2.81461	0.84301	0.0	0.0	0.0	0.0	0.0	0.0	0.0	0.0	3.4737	0.815288	1.55225	0.479147	4.9742	1.63947			inf			inf			2.09425859351
ENST00000486072	MIB2	nonsense_mediated_decay	1	mindbomb E3 ubiquitin protein ligase 2 [Source:HGNC Symbol;Acc:HGNC:30577]	0.0	0.0	0.0	0.0	1.07223	0.436753	0.0	0.0	1.14209	0.444977	1.11045	0.490831	3.16292	1.07211	0.20855	0.0821273	2.16411	0.801553	0.0	0.0	0.995788	0.304478	0.0	0.0	0.0	0.0	0.0	0.0	0.0	0.0	0.383405	0.0918963	1.55203	0.489107	1.77356	0.596848			1.09939494915			2.16286217472			1.06346722558
ENST00000505370	MIB2	retained_intron	1	mindbomb E3 ubiquitin protein ligase 2 [Source:HGNC Symbol;Acc:HGNC:30577]	0.0	0.0	0.0	0.0	0.0	0.0	0.0	0.0	2.07591	0.510763	4.91004	1.36685	0.0	0.0	2.23743	0.554417	0.0	0.0	0.0	0.0	5.53639	1.08573	0.0	0.0	2.46395	0.547975	0.0	0.0	0.0	0.0	4.15586	0.635105	6.83269	1.37988	0.0	0.0			inf			inf			-1.75985633538
ENST00000473511	MIB2	retained_intron	1	mindbomb E3 ubiquitin protein ligase 2 [Source:HGNC Symbol;Acc:HGNC:30577]	0.0	0.0	0.0	0.0	0.0	0.0	0.0	0.0	0.0	0.0	0.0	0.0	0.0	0.0	0.186215	0.0255691	0.000433034	5.6544e-05	0.0	0.0	0.0	0.0	0.0	0.0	0.0	0.0	0.0	0.0	0.0	0.0	0.0	0.0	0.0	0.0	0.0	0.0						inf			inf
ENST00000464570	MIB2	retained_intron	1	mindbomb E3 ubiquitin protein ligase 2 [Source:HGNC Symbol;Acc:HGNC:30577]	0.0	0.0	3.44128	0.564525	5.24906	1.09385	0.0	0.0	1.47033	0.291012	2.11309	0.47277	3.43997	0.596537	0.321399	0.0639877	0.58968	0.111345	0.0	0.0	0.0	0.0	0.0	0.0	0.0	0.0	0.0	0.0	0.0	0.0	0.0	0.0	0.877028	0.143188	0.0	0.0			-1.11853744752			-1.10334104255			0.0151964049719
ENST00000483015	MIB2	protein_coding	1	mindbomb E3 ubiquitin protein ligase 2 [Source:HGNC Symbol;Acc:HGNC:30577]	0.0	0.0	0.0	0.0	0.0	0.0	0.0	0.0	0.0	0.0	0.0	0.0	0.0	0.0	0.0	0.0	1.29063	0.219493	0.0	0.0	0.0	0.0	0.0	0.0	0.0	0.0	0.0	0.0	0.0	0.0	0.0	0.0	0.0	0.0	2.23383	0.350485						inf			inf
ENST00000470373	MIB2	retained_intron	1	mindbomb E3 ubiquitin protein ligase 2 [Source:HGNC Symbol;Acc:HGNC:30577]	0.499961	0.254983	0.0	0.0	0.0	0.0	0.0	0.0	0.0	0.0	0.0	0.0	0.0	0.0	1.09813	0.457028	3.36725	1.31682	0.0	0.0	0.0	0.0	0.0	0.0	0.0	0.0	0.0	0.0	0.0	0.0	0.0	0.0	0.0	0.0	0.0	0.0			-inf			2.79840942192			inf
ENST00000472264	MMP23B	protein_coding	1	matrix metallopeptidase 23B [Source:HGNC Symbol;Acc:HGNC:7171]	0.0	0.0	0.0	0.0	0.0	0.0	0.0	0.0	0.0	0.0	0.0	0.0	0.0	0.0	1.0	0.405704	0.0	0.0	0.0	0.0	0.0	0.0	0.0	0.0	0.0	0.0	0.0	0.0	0.0	0.0	0.0	0.0	0.0	0.0	0.0	0.0						inf			inf
ENST00000512731	MMP23B	nonsense_mediated_decay	1	matrix metallopeptidase 23B [Source:HGNC Symbol;Acc:HGNC:7171]	0.0	0.0	0.0	0.0	0.0	0.0	1.0	0.114229	0.0	0.0	0.0	0.0	0.0	0.0	0.0	0.0	0.0	0.0	0.0	0.0	0.0	0.0	0.0	0.0	0.0	0.0	0.0	0.0	0.0	0.0	0.0	0.0	0.0	0.0	0.0	0.0			inf						-inf
ENST00000486400	MMP23B	retained_intron	1	matrix metallopeptidase 23B [Source:HGNC Symbol;Acc:HGNC:7171]	0.0	0.0	0.0	0.0	0.0	0.0	0.0	0.0	0.0	0.0	0.0	0.0	0.0	0.0	2.0	0.988125	0.0	0.0	0.0	0.0	0.0	0.0	0.0	0.0	0.0	0.0	0.0	0.0	1.0	0.590605	0.0	0.0	0.0	0.0	0.0	0.0						inf			inf
ENST00000341832	CDK11B	protein_coding	1	cyclin-dependent kinase 11B [Source:HGNC Symbol;Acc:HGNC:1729]	78.4336	4.24371	236.338	11.0186	122.549	7.34135	127.584	7.08267	154.82	8.76271	73.2424	4.6737	117.272	5.84611	145.982	8.28198	106.134	5.74603	56.7522	2.83	203.257	9.36256	179.557	6.27806	61.9705	3.215	135.78	7.72639	18.2607	1.23505	237.349	8.45162	128.382	6.08287	141.166	7.11427	0.778003810025	0.999981692554	-0.139590346456	0.813880537409	0.998782587437	-0.185665412553	0.919239035797	0.999977047849	-0.0460750660965
ENST00000407249	CDK11B	protein_coding	1	cyclin-dependent kinase 11B [Source:HGNC Symbol;Acc:HGNC:1729]	29.7641	1.82384	105.444	5.54344	174.668	11.7923	130.327	8.15176	202.31	12.9081	80.4715	5.78935	131.556	7.39094	29.0198	1.85626	35.72	2.1797	27.1044	1.52348	90.6726	4.70445	159.335	6.27565	105.491	6.16609	44.6663	2.86328	100.027	7.62807	40.183	1.61218	94.6629	5.0523	49.5837	2.81501	0.497903585954	0.999981692554	0.486813703687	0.725661141872	0.996825221035	-0.745631867526	0.390545616505	0.967996839238	-1.23244557121
ENST00000615951	CDK11B	nonsense_mediated_decay	1	cyclin-dependent kinase 11B [Source:HGNC Symbol;Acc:HGNC:1729]	74.9436	5.64023	403.0	25.8037	142.93	11.7392	243.044	18.4862	124.498	9.66853	167.052	14.6322	257.105	17.5724	228.323	17.7828	190.399	14.1382	205.117	14.0307	191.275	12.0609	274.267	13.1305	174.726	12.4183	106.62	8.30844	60.712	5.63786	232.303	11.3337	221.727	14.3831	110.196	7.60511	0.799626728737	0.999981692554	-0.0132976485526	0.427883266441	0.985236863162	0.196768336444	0.514511299573	0.9690716264	0.210065984996
ENST00000340677	CDK11B	protein_coding	1	cyclin-dependent kinase 11B [Source:HGNC Symbol;Acc:HGNC:1729]	77.9462	5.07598	0.0	0.0	0.0	0.0	0.932531	0.0618186	0.0	0.0	0.0	0.0	0.0	0.0	0.0	0.0	16.8721	1.09137	0.0	0.0	0.0110313	0.00060649	5.53047	0.230831	0.000115612	7.16184e-06	0.0	0.0	0.0	0.0	0.0	0.0	0.0	0.0	0.00110933	6.67417e-05			-6.35950159258			-2.21754609278			4.1419554998
ENST00000611150	CDK11B	nonsense_mediated_decay	1	cyclin-dependent kinase 11B [Source:HGNC Symbol;Acc:HGNC:1729]	0.0	0.0	1.46804e-07	8.87134e-09	0.0	0.0	8.14924	0.585282	0.0	0.0	0.0	0.0	0.0	0.0	0.0	0.0	0.0	0.0	0.0	0.0	0.0	0.0	3.37807e-07	1.52728e-08	0.0	0.0	0.0	0.0	0.0	0.0	0.0	0.0	0.0	0.0	0.0	0.0			25.9754046317			-inf			-inf
ENST00000629289	CDK11B	protein_coding	1	cyclin-dependent kinase 11B [Source:HGNC Symbol;Acc:HGNC:1729]	0.0	0.0	0.0	0.0	0.0	0.0	0.0	0.0	10.0373	0.691703	9.88041e-09	7.67826e-10	7.35738	0.446363	3.32238	0.229565	10.2257	0.6739	0.0	0.0	4.34372	0.24328	0.0	0.0	0.0	0.0	3.90287	0.270097	0.0	0.0	0.0	0.0	0.0	0.0	0.0	0.0			inf			inf	0.229965913059	0.931405228801	0.964550965237
ENST00000626918	CDK11B	protein_coding	1	cyclin-dependent kinase 11B [Source:HGNC Symbol;Acc:HGNC:1729]	0.0	0.0	0.0	0.0	0.0	0.0	0.0	0.0	0.0	0.0	3.90926	0.308157	0.0	0.0	3.37986	0.236891	0.0	0.0	0.0	0.0	0.0	0.0	0.0	0.0	0.0	0.0	0.0	0.0	0.0	0.0	0.0	0.0	0.0	0.0	0.0	0.0			inf			inf			-0.379442174774
ENST00000629312	CDK11B	protein_coding	1	cyclin-dependent kinase 11B [Source:HGNC Symbol;Acc:HGNC:1729]	0.0	0.0	0.0	0.0	0.0	0.0	0.0	0.0	0.0	0.0	0.0	0.0	0.0	0.0	0.0	0.0	3.40706	0.223959	0.0	0.0	0.0	0.0	0.0	0.0	0.0	0.0	0.13374	0.00923189	0.0	0.0	0.0	0.0	0.0	0.0	0.0	0.0						inf			inf
ENST00000341028	CDK11B	processed_transcript	1	cyclin-dependent kinase 11B [Source:HGNC Symbol;Acc:HGNC:1729]	236.31	56.0244	180.783	33.2449	96.8221	22.5748	124.787	26.8259	109.066	24.1736	104.298	26.143	135.14	26.2203	110.328	24.612	150.063	31.7171	153.822	29.976	113.949	20.1839	134.446	18.1126	155.44	31.1967	125.669	27.5812	91.923	24.472	156.767	21.617	113.483	20.6972	107.349	20.8661	0.299395586956	0.999981692554	-0.535891347296	0.494435194793	0.985236863162	-0.438159519114	0.613193764299	0.974943395819	0.0977318281813
ENST00000607013	RP11-345P4	antisense	1		0.0	0.0	0.0	0.0	0.0	0.0	0.0	0.0	0.0	0.0	0.0	0.0	0.0	0.0	0.0	0.0	0.0	0.0	0.0	0.0	0.0	0.0	0.0	0.0	0.0	0.0	0.0	0.0	0.0	0.0	0.0	0.0	0.0	0.0	3.32321	1.84097
ENST00000614300	SLC35E2B	protein_coding	1	solute carrier family 35 member E2B [Source:HGNC Symbol;Acc:HGNC:33941]	0.0	0.0	2.01768	0.13379	4.01624	0.341533	0.0	0.0	1.3453	0.108183	0.0	0.0	1.38823	0.0982382	2.36232	0.190529	2.49766	0.192036	0.0	0.0	0.0	0.0	0.0	0.0	4.08804	0.300797	4.36795	0.352364	0.0	0.0	3.07944	0.155543	4.54166	0.304975	0.0	0.0			-2.13543440244			0.0165382853094			2.15197268775
ENST00000617444	SLC35E2B	protein_coding	1	solute carrier family 35 member E2B [Source:HGNC Symbol;Acc:HGNC:33941]	65.3853	1.60981	169.968	3.67149	3.10497	0.0863922	76.1295	1.96476	4.99818	0.131244	0.0	0.0	65.4333	1.51503	4.02994	0.10599	107.797	2.70909	9.98438	0.231071	174.713	3.74628	80.8433	1.31532	109.731	2.64706	67.928	1.79834	96.8749	3.03688	141.273	2.33867	159.484	3.51696	124.123	2.91027	0.344743171851	0.999981692554	-1.35666047523	0.959836829428	0.998782587437	-0.309898270396	0.334208394316	0.967996839238	1.04676220483
ENST00000611123	SLC35E2B	protein_coding	1	solute carrier family 35 member E2B [Source:HGNC Symbol;Acc:HGNC:33941]	374.546	9.76412	741.19	16.9375	503.843	14.8287	495.789	13.5339	557.068	15.4736	454.907	14.2384	285.785	6.99925	318.188	8.85279	202.431	5.38139	481.998	11.7999	454.687	10.3116	715.955	12.3203	332.208	8.47638	391.795	10.9708	223.267	7.40416	441.909	7.73769	243.625	5.6822	232.841	5.77425	0.865678142223	0.999981692554	0.0583983740329	0.000554425266245	0.0580646020809	-0.967827548335	3.11179761421e-05	0.00590875452862	-1.02622592237
ENST00000480991	SLC35E2B	retained_intron	1	solute carrier family 35 member E2B [Source:HGNC Symbol;Acc:HGNC:33941]	3.18558	0.181489	2.01797	0.098894	3.32453	0.209296	0.0	0.0	0.0	0.0	0.0	0.0	6.20594	0.325121	0.0	0.0	1.85525	0.10556	1.96134	0.10279	2.20151	0.106546	4.88369	0.179414	0.0	0.0	0.0	0.0	0.0	0.0	0.0	0.0	0.0	0.0	0.0	0.0			-inf			-0.185216648263			inf
ENST00000481276	SLC35E2B	retained_intron	1	solute carrier family 35 member E2B [Source:HGNC Symbol;Acc:HGNC:33941]	0.0	0.0	1.19416	0.0775118	0.0	0.0	0.0	0.0	2.2469	0.176885	2.42101	0.214966	0.0	0.0	0.0	0.0	1.23614	0.093046	0.0	0.0	0.0	0.0	1.22879	0.0596276	1.15163	0.0829647	0.0	0.0	0.0	0.0	0.0	0.0	0.0	0.0	0.0	0.0			2.33781731803			0.263528175274			-2.07428914276
ENST00000596308	RP11-345P4	antisense	1		2.0	0.254348	3.62112	0.379988	3.47966	0.466518	0.0	0.0	3.0	0.381007	0.0	0.0	0.0	0.0	0.0	0.0	2.34823	0.284893	0.0	0.0	1.15071	0.118013	5.6264	0.438371	2.76972	0.320751	1.0	0.126857	3.0	0.456291	0.0	0.0	0.0	0.0	3.51316	0.394704			-1.53073373636			-1.95013106587			-0.41939732951
ENST00000597891	RP11-345P4	transcribed_processed_pseudogene	1		0.0	0.0	0.0	0.0	0.0	0.0	0.0	0.0	0.0	0.0	0.0	0.0	1.66888	0.671455	0.0	0.0	0.0	0.0	1.84961e-08	7.51866e-09	0.0	0.0	0.0	0.0	0.0	0.0	0.0	0.0	0.0	0.0	0.0	0.0	0.0	0.0	1.99645e-08	7.94351e-09						inf			inf
ENST00000356200	CDK11A	protein_coding	1	cyclin-dependent kinase 11A [Source:HGNC Symbol;Acc:HGNC:1730]	1.90624	0.117977	26.8273	1.42397	0.0	0.0	9.26621	0.585133	10.4613	0.673875	47.7759	3.4702	75.0106	4.25456	7.28617	0.470547	28.4845	1.75486	14.2548	0.808924	33.9409	1.77778	0.0	0.0	0.0	0.0	0.0	0.0	0.0	0.0	0.0	0.0	14.634	0.788488	6.4076	0.367252	0.27172504117	0.999981692554	1.61684541819	0.168091580582	0.946004857078	2.07123328843	0.800390508794	0.99366100416	0.454387870237
ENST00000463652	CDK11A	retained_intron	1	cyclin-dependent kinase 11A [Source:HGNC Symbol;Acc:HGNC:1730]	0.0	0.0	0.0	0.0	0.0	0.0	0.0	0.0	0.0	0.0	0.0	0.0	0.0	0.0	0.0	0.0	0.0	0.0	0.0	0.0	0.0	0.0	0.0	0.0	0.0	0.0	1.76332	0.32294	0.0	0.0	0.0	0.0	0.0	0.0	0.0	0.0
ENST00000356937	CDK11A	retained_intron	1	cyclin-dependent kinase 11A [Source:HGNC Symbol;Acc:HGNC:1730]	0.0	0.0	0.0	0.0	0.0	0.0	5.85369	0.435211	0.0	0.0	0.0	0.0	0.0	0.0	0.0	0.0	0.0	0.0	0.0	0.0	0.0	0.0	0.0	0.0	0.0	0.0	0.0	0.0	0.0	0.0	0.0	0.0	0.0	0.0	0.0	0.0			inf						-inf
ENST00000378638	CDK11A	protein_coding	1	cyclin-dependent kinase 11A [Source:HGNC Symbol;Acc:HGNC:1730]	0.0414537	0.00282991	0.0	0.0	1.0207e-05	7.64057e-07	1.557e-08	1.07958e-09	0.0	0.0	0.0	0.0	0.0	0.0	0.0	0.0	0.0	0.0	0.0	0.0	0.0	0.0	0.0	0.0	0.0	0.0	0.0	0.0	0.0	0.0	0.0	0.0	0.0	0.0	0.0	0.0			-21.3222440512			-inf			-inf
ENST00000509982	CDK11A	nonsense_mediated_decay	1	cyclin-dependent kinase 11A [Source:HGNC Symbol;Acc:HGNC:1730]	0.0	0.0	0.000121144	7.47091e-06	1.27116e-07	1.00579e-08	0.0	0.0	0.0	0.0	0.012202	0.00102947	4.25685e-07	2.80288e-08	5.37198e-08	4.02997e-09	0.000722663	5.16936e-05	0.0	0.0	0.00523082	0.000317817	0.0	0.0	0.0	0.0	0.0	0.0	0.0	0.0	0.0	0.0	0.165753	0.0103603	0.0532742	0.00354259			7.10446113291			2.78958326857			-4.31487786434
ENST00000404249	CDK11A	protein_coding	1	cyclin-dependent kinase 11A [Source:HGNC Symbol;Acc:HGNC:1730]	5.55451e-06	3.75732e-07	1.81909e-07	1.05168e-08	94.8883	7.04118	154.671	10.6314	121.725	8.53835	0.0	0.0	0.462799	0.0285779	42.0982	2.96093	0.0	0.0	0.0	0.0	11.3176	0.645108	0.0	0.0	0.0	0.0	8.29953	0.584566	2.75886	0.231348	1.34172e-05	5.91557e-07	3.11437e-08	1.82617e-09	35.7219	2.2283	0.441231996031	0.999981692554	1.44494231418			-1.23590927977	0.38853758303	0.967996839238	-2.68085159395
ENST00000460465	CDK11A	nonsense_mediated_decay	1	cyclin-dependent kinase 11A [Source:HGNC Symbol;Acc:HGNC:1730]	85.1684	6.08278	219.93	13.3944	35.5923	2.7814	16.3013	1.17986	0.142468	0.0105257	61.9028	5.15783	130.153	8.46387	102.028	7.55891	111.009	7.84236	12.0748	0.785796	28.8659	1.73228	79.1136	3.60456	36.3206	2.45647	21.1746	1.57029	5.75382	0.50825	63.1759	2.933	8.53949	0.527192	0.000453856	2.98086e-05	0.137952277058	0.999981692554	-1.8099385039	0.770750586202	0.998782587437	0.100543241707	0.0712259984816	0.67791465169	1.91048174561
ENST00000357760	CDK11A	protein_coding	1	cyclin-dependent kinase 11A [Source:HGNC Symbol;Acc:HGNC:1730]	0.0	0.0	6.14129	0.355518	0.0	0.0	0.0	0.0	11.1189	0.780956	0.0	0.0	0.0	0.0	0.0	0.0	6.91191	0.464249	4.37931	0.270949	0.0	0.0	10.164	0.440408	6.86165	0.441303	0.0	0.0	3.32576	0.279251	5.77038	0.254745	6.18131	0.362924	0.0	0.0			1.13531866164			0.38497619673			-0.750342464909
ENST00000478901	CDK11A	retained_intron	1	cyclin-dependent kinase 11A [Source:HGNC Symbol;Acc:HGNC:1730]	1.14812	0.252064	0.0	0.0	4.14832	0.905369	3.87544	0.78019	4.98263	1.0332	7.90821	1.85402	8.61972	1.5655	6.26911	1.30794	6.37926	1.26177	1.14386	0.208584	0.0	0.0	2.32598	0.293575	1.16339	0.218677	0.0	0.0	0.0	0.0	7.13691	0.921599	2.4218	0.413844	3.61659	0.658543			1.66383287889	0.183738408152	0.961588904644	1.83703191319	0.838073818169	0.997939799893	0.173199034303
ENST00000468397	CDK11A	retained_intron	1	cyclin-dependent kinase 11A [Source:HGNC Symbol;Acc:HGNC:1730]	0.0	0.0	0.0	0.0	0.0	0.0	0.0	0.0	0.0	0.0	3.09271	0.826657	4.48907	0.928039	0.0	0.0	0.0	0.0	0.0	0.0	0.0	0.0	0.0	0.0	0.0	0.0	0.0	0.0	0.0	0.0	0.0	0.0	0.0	0.0	0.0	0.0			inf			inf			0.166896590126
ENST00000491311	CDK11A	retained_intron	1	cyclin-dependent kinase 11A [Source:HGNC Symbol;Acc:HGNC:1730]	0.0	0.0	0.0	0.0	0.0	0.0	0.0	0.0	0.0	0.0	0.0	0.0	0.0	0.0	0.0	0.0	1.93413	0.628714	0.0	0.0	0.0	0.0	0.0	0.0	0.0	0.0	2.23159	0.74676	0.0	0.0	0.0	0.0	0.0	0.0	0.0	0.0						inf			inf
ENST00000495016	CDK11A	processed_transcript	1	cyclin-dependent kinase 11A [Source:HGNC Symbol;Acc:HGNC:1730]	0.0	0.0	0.0	0.0	1.6367	2.03896	2.73911	3.05614	0.0	0.0	0.193192	0.273525	2.78417	2.8863	1.46232	1.85455	0.0	0.0	0.0	0.0	0.226928	0.20071	0.0	0.0	0.0	0.0	0.0	0.0	0.712967	1.08612	0.0	0.0	0.0	0.0	0.0	0.0			0.707543560943			1.217312274			0.509768713058
ENST00000489300	CDK11A	retained_intron	1	cyclin-dependent kinase 11A [Source:HGNC Symbol;Acc:HGNC:1730]	0.0	0.0	1.70381	0.542837	0.0	0.0	1.9111	0.699277	5.86853	2.23771	0.0	0.0	0.0	0.0	6.61397	2.54851	0.625474	0.22676	0.0	0.0	0.0	0.0	4.05885	0.926332	0.0	0.0	0.0	0.0	0.0	0.0	0.0	0.0	0.0	0.0	0.0	0.0			2.43574591594			2.35403717104			-0.0817087449061
ENST00000492390	CDK11A	retained_intron	1	cyclin-dependent kinase 11A [Source:HGNC Symbol;Acc:HGNC:1730]	0.0	0.0	12.9179	2.09828	0.0	0.0	5.13153	0.977185	5.92322	1.16092	0.0	0.0	11.5547	1.98435	31.8963	6.28807	25.2385	4.71936	13.2979	2.29228	10.5705	1.66034	0.0	0.0	5.37277	0.955335	0.0	0.0	3.08873	0.726557	9.64444	1.17804	14.1335	2.28549	5.18834	0.89389	0.646126514241	0.999981692554	0.0271254961943	0.022846151525	0.480780925682	2.63031999466	0.088807596376	0.734179904331	2.60319449847
ENST00000474916	CDK11A	retained_intron	1	cyclin-dependent kinase 11A [Source:HGNC Symbol;Acc:HGNC:1730]	0.0	0.0	0.0	0.0	0.0	0.0	0.0	0.0	0.0	0.0	8.75221	2.67022	4.19052	0.987	0.0	0.0	0.0	0.0	0.0	0.0	1.55151	0.332464	0.0	0.0	0.0	0.0	0.0	0.0	0.0	0.0	4.87633	0.815072	0.0	0.0	1.70301	0.4008			inf			inf			-1.43583662097
ENST00000479362	CDK11A	protein_coding	1	cyclin-dependent kinase 11A [Source:HGNC Symbol;Acc:HGNC:1730]	122.121	40.7284	64.7684	15.9176	45.8835	14.2123	24.1847	6.89159	38.212	11.2822	36.1146	12.0754	67.6807	17.4454	83.3028	24.8006	37.7715	10.6201	25.9101	6.71998	13.8119	3.23305	26.9729	4.80621	18.7747	4.99253	28.6512	8.32069	33.1915	11.7982	23.4096	4.27884	43.4527	10.4774	37.4884	9.64208	0.0850237007017	0.999981692554	-1.22804034236	0.682656475722	0.992386360148	-0.422593952209	0.140547394985	0.844517322004	0.805446390153
ENST00000498810	CDK11A	retained_intron	1	cyclin-dependent kinase 11A [Source:HGNC Symbol;Acc:HGNC:1730]	0.0	0.0	0.0	0.0	0.0	0.0	0.0	0.0	0.0	0.0	2.90035	1.2635	0.0	0.0	0.0	0.0	0.0	0.0	0.0	0.0	0.0	0.0	0.0	0.0	0.0	0.0	0.0	0.0	1.9967	0.925746	0.0	0.0	0.0	0.0	2.02347	0.671536			inf						-inf
ENST00000487462	CDK11A	retained_intron	1	cyclin-dependent kinase 11A [Source:HGNC Symbol;Acc:HGNC:1730]	4.50478	3.67343	0.923452	0.443996	0.0	0.0	0.0	0.0	0.0	0.0	1.91482	1.24377	1.66704	0.822091	0.0	0.0	2.72584	1.47367	0.0	0.0	0.0	0.0	0.0	0.0	0.252371	0.127143	0.0	0.0	0.0	0.0	0.0	0.0	1.71048	0.775206	0.0	0.0			-1.72702299692			-0.842770263313			0.884252733603
ENST00000401096	CDK11A	protein_coding	1	cyclin-dependent kinase 11A [Source:HGNC Symbol;Acc:HGNC:1730]	0.0	0.0	4.7526	2.18191	1.13783	0.645166	2.49985	1.29433	1.35162	0.737261	1.28117	0.795136	2.36314	1.11504	1.16087	0.642525	0.0	0.0	1.16233	0.55521	0.0	0.0	0.0	0.0	1.28347	0.619227	0.0	0.0	0.0	0.0	0.0	0.0	0.0	0.0	0.0	0.0			-0.000178110404593			-0.685732622063			-0.685554511658
ENST00000598846	RP1-283E3	processed_transcript	1		13.126	0.403826	29.6634	0.797662	15.2074	0.526464	13.8671	0.445197	10.0664	0.328959	8.57076	0.315633	11.538	0.332392	23.2426	0.760885	17.5283	0.548154	14.302	0.411895	25.641	0.683753	29.3843	0.594601	17.0848	0.512668	14.9145	0.491103	11.2057	0.437262	21.5757	0.444308	27.5964	0.756848	12.9855	0.378688	0.616107601914	0.999981692554	-0.665014308109	0.924447011424	0.998782587437	-0.0741090367346	0.629105792325	0.97653325455	0.590905271374
ENST00000577672	RP1-283E3	processed_transcript	1		0.0	0.0	0.0	0.0	0.0	0.0	0.0	0.0	2.0	1.26702	0.0	0.0	0.0	0.0	1.0	0.644258	0.0	0.0	0.0	0.0	1.67938	0.813668	1.0	0.370232	0.0	0.0	0.0	0.0	0.0	0.0	0.0	0.0	0.0	0.0	0.0	0.0			inf			inf			-0.975728845892
ENST00000417099	RP1-283E3	processed_transcript	1		9.57757	0.915277	20.8466	1.67457	15.1433	1.55789	14.2936	1.36095	14.4924	1.41077	6.52742	0.716926	5.83077	0.499167	10.0416	0.980805	4.60082	0.428076	5.61102	0.480982	13.6661	1.07779	30.8603	1.84834	10.3241	0.918418	8.88992	0.866774	5.88792	0.68578	7.22869	0.441482	13.3972	1.0871	8.0712	0.696954	0.80637210205	0.999981692554	-0.249657206781	0.385921140117	0.985236863162	-1.12022695344	0.51637554394	0.9690716264	-0.870569746659
ENST00000424604	RP1-283E3	processed_transcript	1		0.0	0.0	1.0	0.459098	0.0	0.0	0.0	0.0	0.0	0.0	1.0	0.620631	0.0	0.0	0.0	0.0	1.0	0.517047	0.0	0.0	0.0	0.0	0.0	0.0	0.0	0.0	0.0	0.0	0.0	0.0	1.0	0.332112	0.0	0.0	0.0	0.0			0.434933612926			0.171493281521			-0.263440331405
ENST00000418950	RP1-283E3	transcribed_processed_pseudogene	1		0.0	0.0	0.0	0.0	0.0	0.0	0.0	0.0	0.300835	0.141543	0.0	0.0	0.0	0.0	0.403253	0.192159	0.0	0.0	1.00124	0.41292	2.45279	0.897894	0.0	0.0	0.0	0.0	0.921955	0.419996	4.2323	2.41061	0.456692	0.131479	0.000210043	7.9284e-05	1.06138	0.428219			inf			inf			0.441060145739
ENST00000355439	SLC35E2	protein_coding	1	solute carrier family 35 member E2 [Source:HGNC Symbol;Acc:HGNC:20863]	2.75001	0.223881	6.49124	0.44795	6.688	0.591731	11.0927	0.908729	2.70919	0.226698	10.574	0.998053	1.52104	0.111989	7.33414	0.615565	4.73071	0.378457	2.61088	0.192416	14.3005	0.97094	9.21483	0.475059	0.0	0.0	0.0	0.0	4.9384	0.494218	9.20699	0.483802	0.0	0.0	4.53908	0.337346	0.741673694167	0.999981692554	0.755712130612	0.854355641517	0.998782587437	-0.192130721468	0.593999238651	0.97380856669	-0.94784285208
ENST00000475229	SLC35E2	processed_transcript	1	solute carrier family 35 member E2 [Source:HGNC Symbol;Acc:HGNC:20863]	2.35854	0.348641	3.62899	0.437398	6.88871	1.05919	4.15343	0.590181	8.87638	1.29376	2.48337	0.408761	2.44546	0.312899	0.0	0.0	4.61979	0.643015	1.75378	0.22496	0.0	0.0	3.08434	0.275285	0.0	0.0	1.68296	0.244594	1.98165	0.346106	5.105	0.465294	0.0	0.0	3.52271	0.453428			0.313248977617			-0.948847136097			-1.26209611371
ENST00000246421	SLC35E2	protein_coding	1	solute carrier family 35 member E2 [Source:HGNC Symbol;Acc:HGNC:20863]	0.0	0.0	0.0	0.0	0.0	0.0	0.0	0.0	1.26723	0.159931	0.0151069	0.0021523	0.0	0.0	0.0	0.0	0.0	0.0	0.0	0.0	1.54593	0.157564	0.0	0.0	0.0	0.0	0.0	0.0	0.880545	0.133085	0.0	0.0	3.90625	0.409703	0.0	0.0			inf						-inf
ENST00000341426	NADK	protein_coding	1	NAD kinase [Source:HGNC Symbol;Acc:HGNC:29831]	43.5036	2.1666	97.921	4.21319	8.26888	0.457311	22.562	1.15647	53.6324	2.80198	0.00569941	0.000335675	25.9755	1.19546	49.5627	2.59518	0.381817	0.0190822	112.482	5.17768	0.0	0.0	45.1971	1.45931	12.4176	0.594843	60.7843	3.194	44.8905	2.80214	45.1241	1.4836	0.0	0.0	21.6709	1.00851	0.393077190809	0.999981692554	-0.788326774162	0.438422903405	0.985236863162	-0.843698935364	0.914869467978	0.999977047849	-0.0553721612019
ENST00000341991	NADK	protein_coding	1	NAD kinase [Source:HGNC Symbol;Acc:HGNC:29831]	158.289	8.26309	414.578	18.6702	372.091	21.5345	392.438	21.0481	352.976	19.2994	290.116	17.883	366.968	17.6734	206.163	11.2983	259.706	13.583	105.277	5.07148	342.796	15.2568	370.566	12.5187	244.449	12.2527	156.332	8.59517	115.109	7.52038	374.963	12.8998	319.453	14.6247	232.025	11.2979	0.358737270483	0.999981692554	0.264748705605	0.785982147939	0.998782587437	-0.187707820286	0.0680500060059	0.667578631188	-0.452456525892
ENST00000378625	NADK	protein_coding	1	NAD kinase [Source:HGNC Symbol;Acc:HGNC:29831]	0.0	0.0	0.0	0.0	0.0	0.0	0.0	0.0	0.0	0.0	0.0	0.0	9.3061	0.377199	0.0	0.0	0.0	0.0	0.0	0.0	4.93367	0.184922	0.0	0.0	4.9975	0.210886	0.0	0.0	0.0	0.0	0.0	0.0	0.0	0.0	1.0364	0.0424923						inf			inf
ENST00000342348	NADK	protein_coding	1	NAD kinase [Source:HGNC Symbol;Acc:HGNC:29831]	0.0	0.0	0.0	0.0	0.0	0.0	0.0	0.0	0.0	0.0	0.0	0.0	11.5769	1.04528	0.0	0.0	0.0	0.0	0.0	0.0	0.0	0.0	0.0	0.0	0.0	0.0	0.0	0.0	0.0	0.0	0.0	0.0	0.0	0.0	0.0	0.0						inf			inf
ENST00000498806	NADK	nonsense_mediated_decay	1	NAD kinase [Source:HGNC Symbol;Acc:HGNC:29831]	0.0	0.0	0.0	0.0	0.0	0.0	0.0	0.0	0.0	0.0	0.04656	0.0760162	0.0	0.0	0.0	0.0	0.0	0.0	0.0	0.0	2.05598	2.05263	4.64642	3.57284	1.86089	2.18752	0.0	0.0	0.0	0.0	3.74828	3.04739	0.0	0.0	0.0	0.0			inf						-inf
ENST00000469045	NADK	protein_coding	1	NAD kinase [Source:HGNC Symbol;Acc:HGNC:29831]	0.0	0.0	0.0	0.0	0.0	0.0	0.0	0.0	0.0	0.0	0.0	0.0	0.0	0.0	0.0	0.0	0.0	0.0	0.0	0.0	4.65405	0.814522	0.0	0.0	3.92422	0.7781	0.0	0.0	0.0	0.0	0.0	0.0	0.0	0.0	0.0	0.0
ENST00000480499	NADK	retained_intron	1	NAD kinase [Source:HGNC Symbol;Acc:HGNC:29831]	0.0	0.0	0.0	0.0	0.0	0.0	0.0	0.0	0.0	0.0	1.99092	0.922769	0.0	0.0	3.22453	1.33168	0.0	0.0	0.0	0.0	0.0	0.0	2.26725	0.552781	0.0	0.0	0.0	0.0	0.0	0.0	0.0	0.0	0.0	0.0	0.0	0.0			inf			inf			0.529206004095
ENST00000497747	NADK	retained_intron	1	NAD kinase [Source:HGNC Symbol;Acc:HGNC:29831]	0.0	0.0	0.0	0.0	0.0	0.0	0.0	0.0	0.0	0.0	0.0	0.0	0.0	0.0	0.0	0.0	0.0	0.0	0.0	0.0	2.43415	0.972074	0.0	0.0	0.0	0.0	0.0	0.0	0.0	0.0	0.0	0.0	0.0	0.0	0.0	0.0
ENST00000477235	NADK	retained_intron	1	NAD kinase [Source:HGNC Symbol;Acc:HGNC:29831]	2.20755	0.437419	10.9558	1.7204	0.0	0.0	0.0	0.0	0.0	0.0	3.49936	0.749608	3.71767	0.617549	0.0	0.0	0.683469	0.123602	3.17125	0.528673	4.28585	0.651454	9.20761	1.06407	0.0	0.0	0.0	0.0	0.0	0.0	1.95303	0.23079	4.40096	0.688653	5.22752	0.871453			-1.52536560022			-1.54173444703			-0.0163688468057
ENST00000489538	NADK	nonsense_mediated_decay	1	NAD kinase [Source:HGNC Symbol;Acc:HGNC:29831]	0.0	0.0	3.31677	1.4011	0.0	0.0	0.0	0.0	0.0	0.0	0.0	0.0	1.99257	0.868086	0.0	0.0	0.0	0.0	0.0	0.0	3.4887	1.36023	0.0	0.0	0.0	0.0	0.0	0.0	0.0	0.0	1.93834	0.595126	0.0	0.0	0.0	0.0			-inf			-0.690650047652			inf
ENST00000497615	NADK	retained_intron	1	NAD kinase [Source:HGNC Symbol;Acc:HGNC:29831]	0.0	0.0	0.0	0.0	0.0	0.0	0.0	0.0	2.89587	1.2295	0.0	0.0	0.0	0.0	0.0	0.0	0.0	0.0	0.0	0.0	0.0	0.0	0.0	0.0	0.0	0.0	0.0	0.0	0.0	0.0	10.9489	2.85307	2.63087	0.900277	0.0	0.0			inf						-inf
ENST00000497186	NADK	nonsense_mediated_decay	1	NAD kinase [Source:HGNC Symbol;Acc:HGNC:29831]	0.0	0.0	0.0	0.0	0.0	0.0	0.0	0.0	0.0	0.0	0.0	0.0	0.0	0.0	0.0	0.0	0.0	0.0	4.06979	1.08939	0.0	0.0	4.116	0.756336	0.0	0.0	0.0	0.0	0.0	0.0	0.0	0.0	0.0	0.0	0.0	0.0
ENST00000492845	NADK	retained_intron	1	NAD kinase [Source:HGNC Symbol;Acc:HGNC:29831]	0.0	0.0	0.0	0.0	3.64039	0.788465	0.0	0.0	3.18301	0.654968	0.0	0.0	3.10401	0.559452	0.0	0.0	0.0	0.0	0.0	0.0	3.79732	0.625538	0.0	0.0	0.0	0.0	0.0	0.0	0.0	0.0	4.32446	0.554198	0.0	0.0	4.0993	0.740821			-0.267622293016			-0.495032359325			-0.227410066309
ENST00000492768	NADK	processed_transcript	1	NAD kinase [Source:HGNC Symbol;Acc:HGNC:29831]	0.0	0.0	3.22809	0.612366	0.0	0.0	0.0	0.0	2.31276	0.528622	3.58353	0.926424	0.0	0.0	4.04957	0.931774	1.54114	0.335869	0.0	0.0	0.0	0.0	0.0	0.0	2.35078	0.486297	0.0	0.0	0.0	0.0	0.0	0.0	0.0	0.0	0.0	0.0			1.24859867504			1.04968241529			-0.198916259748
ENST00000460602	NADK	retained_intron	1	NAD kinase [Source:HGNC Symbol;Acc:HGNC:29831]	0.0	0.0	0.0	0.0	0.0	0.0	0.0	0.0	0.0	0.0	0.0	0.0	1.66974	0.287449	0.0	0.0	1.82563	0.342205	0.0	0.0	0.0	0.0	0.0	0.0	0.0	0.0	1.88341	0.367267	0.0	0.0	0.0	0.0	1.53548	0.248891	0.0	0.0						inf			inf
ENST00000464373	NADK	retained_intron	1	NAD kinase [Source:HGNC Symbol;Acc:HGNC:29831]	0.0	0.0	0.0	0.0	0.0	0.0	0.0	0.0	0.0	0.0	1.75757	0.564743	1.68995	0.418877	0.0	0.0	1.8618	0.503274	0.0	0.0	1.55463	0.350218	0.0	0.0	0.0	0.0	0.0	0.0	0.0	0.0	0.0	0.0	0.0	0.0	0.0	0.0			inf			inf			0.707408524331
ENST00000480542	NADK	processed_transcript	1	NAD kinase [Source:HGNC Symbol;Acc:HGNC:29831]	0.0	0.0	0.0	0.0	0.0	0.0	0.0	0.0	0.0	0.0	0.0	0.0	0.0	0.0	0.0	0.0	0.0	0.0	0.0	0.0	0.0	0.0	0.0	0.0	0.0	0.0	0.0	0.0	0.0	0.0	1.0	0.51587	0.0	0.0	0.940681	0.674075
ENST00000610897	GNB1	protein_coding	1	guanine nucleotide binding protein (G protein), beta polypeptide 1 [Source:HGNC Symbol;Acc:HGNC:4396]	0.0138005	0.000708706	72.9753	3.2346	62.8352	3.57949	264.484	13.9633	8.34737e-05	4.49228e-06	59.2499	3.59475	343.849	16.3002	3.40816e-06	1.83836e-07	3.68131e-05	1.89514e-06	1.35381e-06	6.41919e-08	4.63221e-07	2.02944e-08	151.05	5.02306	192.729	9.50909	68.8393	3.7256	74.7204	4.8048	191.323	6.479	58.6812	2.64446	1.72511e-06	8.26863e-08	0.840103511728	0.999981692554	1.36539004816	0.68251004144	0.992386360148	1.25814690136	0.578886702721	0.971804959126	-0.1072431468
ENST00000615252	GNB1	protein_coding	1	guanine nucleotide binding protein (G protein), beta polypeptide 1 [Source:HGNC Symbol;Acc:HGNC:4396]	7.32324e-05	3.89136e-06	0.0	0.0	0.0	0.0	0.0	0.0	4.02315e-06	2.23772e-07	1.35469e-08	8.49488e-10	0.0	0.0	0.0	0.0	0.0	0.0	1.02757e-05	5.03555e-07	0.0	0.0	0.0	0.0	0.0	0.0	3.57556e-08	1.99965e-09	0.130761	0.0086908	0.0	0.0	1.3387	0.0623395	62.2191	3.0817			-4.11470660181			-inf			-inf
ENST00000378609	GNB1	protein_coding	1	guanine nucleotide binding protein (G protein), beta polypeptide 1 [Source:HGNC Symbol;Acc:HGNC:4396]	2989.99	154.24	4261.6	189.72	3440.57	196.851	3552.83	188.385	3498.84	189.118	2861.64	174.377	3903.72	185.863	3143.34	170.293	3359.53	173.703	4541.45	216.277	5167.29	227.369	7686.48	256.719	4608.16	228.352	4197.26	228.143	3859.58	249.271	6843.44	232.756	5247.19	237.49	5283.44	254.341	0.954294185361	0.999981692554	0.0292301074714	0.904233047528	0.998782587437	-0.0295159987898	0.987933228735	0.999977047849	-0.0587461062612
ENST00000461893	GNB1	retained_intron	1	guanine nucleotide binding protein (G protein), beta polypeptide 1 [Source:HGNC Symbol;Acc:HGNC:4396]	0.0	0.0	8.46176	0.491571	4.51646	0.336754	2.42159	0.167248	1.14357	0.0806017	1.11497	0.0886228	1.17739	0.0730536	2.25824	0.159597	1.22288	0.0824239	1.0799	0.0670476	3.47045	0.198763	4.69312	0.204061	1.12225	0.0724283	0.0	0.0	2.17811	0.18353	2.35304	0.104242	2.23312	0.13157	2.19848	0.137795			-1.2997083341			-1.39450393475			-0.0947956006516
ENST00000471354	GNB1	retained_intron	1	guanine nucleotide binding protein (G protein), beta polypeptide 1 [Source:HGNC Symbol;Acc:HGNC:4396]	0.0	0.0	1.77528	0.173872	0.0	0.0	1.80609	0.209174	0.0	0.0	0.0	0.0	3.28615	0.342419	1.3995	0.1666	0.0	0.0	0.0	0.0	0.0	0.0	1.62113	0.118028	1.38374	0.149711	1.35381	0.160475	0.0	0.0	3.27989	0.243657	0.0	0.0	0.0	0.0			0.266677915381			1.54969388573			1.28301597035
ENST00000439272	GNB1	protein_coding	1	guanine nucleotide binding protein (G protein), beta polypeptide 1 [Source:HGNC Symbol;Acc:HGNC:4396]	0.0	0.0	2.65135	0.79673	2.01429	0.758901	0.0	0.0	0.0	0.0	0.0	0.0	5.90505	1.85136	0.0	0.0	2.28873	0.783661	3.39723	1.07341	11.6453	3.30039	11.3593	2.4525	2.11262	0.681728	3.85865	1.35831	4.39365	1.90802	6.47138	1.43594	0.0	0.0	0.0	0.0			-inf			0.760314569948			inf
ENST00000434686	GNB1	protein_coding	1	guanine nucleotide binding protein (G protein), beta polypeptide 1 [Source:HGNC Symbol;Acc:HGNC:4396]	0.0	0.0	0.0	0.0	0.0	0.0	0.0	0.0	0.0	0.0	0.0	0.0	0.0	0.0	0.0	0.0	0.0	0.0	0.0	0.0	3.73588	0.90006	3.64622	0.668782	0.0	0.0	0.0	0.0	0.0	0.0	0.0	0.0	6.86812	1.70458	4.7242	1.25081
ENST00000437146	GNB1	protein_coding	1	guanine nucleotide binding protein (G protein), beta polypeptide 1 [Source:HGNC Symbol;Acc:HGNC:4396]	0.0	0.0	6.53598	3.31107	0.0	0.0	4.07931e-08	2.31652e-08	0.0	0.0	0.0	0.0	0.0	0.0	0.0	0.0	0.0	0.0	0.0	0.0	0.0	0.0	0.0	0.0	0.0	0.0	0.0	0.0	0.0	0.0	0.518421	0.188836	7.40633	3.52151	0.0	0.0			-27.0907631323			-inf			-inf
ENST00000607589	GNB1	retained_intron	1	guanine nucleotide binding protein (G protein), beta polypeptide 1 [Source:HGNC Symbol;Acc:HGNC:4396]	2.0	0.951359	2.0	0.652939	2.06253	0.842138	5.46028	2.04516	3.01859	1.17895	5.0	2.21546	2.06159	0.700475	2.00463	0.791358	4.03404	1.49775	11.0686	3.79296	5.86227	1.79665	6.91519	1.6151	11.4892	4.01353	6.69183	2.54871	5.0	2.35807	11.6149	2.79049	1.11462	0.352081	3.41699	1.1526			1.15281106878			0.289262723462			-0.863548345315
ENST00000412228	RP1-140A9	antisense	1		1.0	0.227975	0.0	0.0	1.0	0.225457	1.0	0.207921	0.0	0.0	1.0	0.242278	1.0	0.187616	1.0	0.215615	0.0	0.0	0.0	0.0	2.0	0.342744	1.0	0.130329	1.0	0.194123	2.0	0.424625	1.0	0.257301	0.0	0.0	0.0	0.0	0.0	0.0			-0.010323357585			-0.169279653741			-0.158956296156
ENST00000307786	CALML6	protein_coding	1	calmodulin like 6 [Source:HGNC Symbol;Acc:HGNC:24193]	0.0	0.0	0.0	0.0	0.0	0.0	0.0	0.0	0.0	0.0	0.0	0.0	0.0	0.0	0.0	0.0	0.0	0.0	0.0	0.0	1.0	0.136707	0.0	0.0	0.0	0.0	0.0	0.0	0.0	0.0	0.0	0.0	0.0	0.0	0.0	0.0
ENST00000378604	CALML6	protein_coding	1	calmodulin like 6 [Source:HGNC Symbol;Acc:HGNC:24193]	0.0	0.0	0.0	0.0	0.0	0.0	0.0	0.0	0.0	0.0	0.0	0.0	0.0	0.0	0.0	0.0	0.0	0.0	0.0	0.0	0.0	0.0	0.0	0.0	1.0	0.236607	0.0	0.0	0.0	0.0	0.0	0.0	0.0	0.0	0.0	0.0
ENST00000482402	CALML6	retained_intron	1	calmodulin like 6 [Source:HGNC Symbol;Acc:HGNC:24193]	0.0	0.0	0.0	0.0	0.0	0.0	1.0	0.0911599	0.0	0.0	0.0	0.0	0.0	0.0	0.0	0.0	0.0	0.0	0.0	0.0	0.0	0.0	1.0	0.0573509	0.0	0.0	0.0	0.0	0.0	0.0	0.0	0.0	0.0	0.0	0.0	0.0			inf						-inf
ENST00000310991	TMEM52	protein_coding	1	transmembrane protein 52 [Source:HGNC Symbol;Acc:HGNC:27916]	0.0	0.0	2.0	0.344772	0.0	0.0	0.0	0.0	0.0	0.0	0.0	0.0	0.0	0.0	0.0	0.0	0.0	0.0	0.0	0.0	0.0	0.0	0.0	0.0	0.0	0.0	0.0	0.0	0.0	0.0	0.0	0.0	0.0	0.0	0.0	0.0			-inf			-inf
ENST00000470931	TMEM52	nonsense_mediated_decay	1	transmembrane protein 52 [Source:HGNC Symbol;Acc:HGNC:27916]	0.0	0.0	0.0	0.0	0.0	0.0	0.0	0.0	0.0	0.0	0.0	0.0	0.0	0.0	0.0	0.0	1.0	0.286394	0.0	0.0	0.0	0.0	0.0	0.0	0.0	0.0	1.0	0.295693	0.0	0.0	0.0	0.0	0.0	0.0	0.0	0.0						inf			inf
ENST00000412120	CFAP74	retained_intron	1	cilia and flagella associated protein 74 [Source:HGNC Symbol;Acc:HGNC:29368]	0.0	0.0	0.0	0.0	0.0	0.0	0.0	0.0	0.0	0.0	0.0	0.0	0.0	0.0	0.0	0.0	1.0	0.0846593	0.0	0.0	1.0	0.0718175	0.0	0.0	0.0	0.0	0.0	0.0	0.0	0.0	0.0	0.0	0.0	0.0	0.0	0.0						inf			inf
ENST00000270720	CFAP74	retained_intron	1	cilia and flagella associated protein 74 [Source:HGNC Symbol;Acc:HGNC:29368]	2.52869	0.0842396	1.0	0.0290721	0.0	0.0	0.0	0.0	1.76625	0.0623953	0.0	0.0	1.01948	0.0317457	1.71533	0.0607071	0.0	0.0	0.0	0.0	0.0	0.0	0.0	0.0	0.0	0.0	1.0	0.0355867	0.0	0.0	0.0	0.0	1.07472	0.0318539	2.01419	0.0634815			-0.860787568754			-0.293507915864			0.567279652891
ENST00000468610	CFAP74	retained_intron	1	cilia and flagella associated protein 74 [Source:HGNC Symbol;Acc:HGNC:29368]	0.0	0.0	0.0	0.0	0.0	0.0	0.0	0.0	0.0	0.0	0.0	0.0	0.0	0.0	0.0	0.0	1.0	0.0633292	0.0	0.0	0.0	0.0	0.0	0.0	0.0	0.0	0.0	0.0	0.0	0.0	0.0	0.0	0.0	0.0	0.0	0.0						inf			inf
ENST00000378592	CFAP74	retained_intron	1	cilia and flagella associated protein 74 [Source:HGNC Symbol;Acc:HGNC:29368]	0.0	0.0	1.00354	0.0669126	1.02542	0.0876805	0.0	0.0	0.236486	0.0191223	1.00384	0.0915552	2.00419	0.142608	0.493409	0.0400154	2.38707	0.184546	0.0	0.0	5.20611	0.341677	1.37991	0.0687636	0.0	0.0	0.0	0.0	1.01539	0.0981867	1.05371	0.0535157	0.0	0.0	1.01939	0.0732295			-0.482113966845			1.24796990069			1.73008386754
ENST00000378590	CFAP74	protein_coding	1	cilia and flagella associated protein 74 [Source:HGNC Symbol;Acc:HGNC:29368]	0.0	0.0	0.0	0.0	0.0	0.0	0.0	0.0	0.0	0.0	0.0	0.0	0.0	0.0	0.82365	0.470428	0.0	0.0	0.0	0.0	0.0	0.0	0.0	0.0	0.0	0.0	0.0	0.0	0.0	0.0	0.0	0.0	0.0	0.0	0.0	0.0						inf			inf
ENST00000443930	RP11-547D24	antisense	1		1.0	0.0873525	6.0	0.442701	0.0	0.0	0.0	0.0	1.00155	0.0895842	0.0	0.0	4.0	0.314738	2.0	0.179459	1.0	0.085505	0.0	0.0	0.0	0.0	0.0	0.0	0.0	0.0	0.0	0.0	0.0	0.0	1.17922	0.0662098	2.0	0.14924	2.0	0.158801			-2.56482177171			0.129173480126			2.69399525184
ENST00000378585	GABRD	protein_coding	1	gamma-aminobutyric acid (GABA) A receptor, delta [Source:HGNC Symbol;Acc:HGNC:4084]	0.0	0.0	3.0	0.224609	1.0	0.0959366	1.0	0.0888093	1.0	0.0907568	1.0	0.102387	0.0	0.0	0.0	0.0	1.0	0.0867568	0.0	0.0	0.0	0.0	0.0	0.0	0.0	0.0	0.0	0.0	0.0	0.0	0.0	0.0	0.0	0.0	0.0	0.0			-0.185074400472			-1.88548085986			-1.70040645938
ENST00000378567	PRKCZ	protein_coding	1	protein kinase C, zeta [Source:HGNC Symbol;Acc:HGNC:9412]	0.0	0.0	17.5369	1.0715	16.7587	1.31384	34.4168	2.49901	14.3709	1.06515	16.3653	1.36799	0.0	0.0	8.78387	0.65287	0.0	0.0	0.0	0.0	0.0	0.0	0.0	0.0	0.0	0.0	0.0	0.0	0.0	0.0	0.0	0.0	0.0	0.0	0.0	0.0	0.360608607328	0.999981692554	1.04802175787	0.39090202424	0.985236863162	-1.86932726391	0.0584519222413	0.626853172741	-2.91734902178
ENST00000468310	PRKCZ	protein_coding	1	protein kinase C, zeta [Source:HGNC Symbol;Acc:HGNC:9412]	0.0	0.0	0.0	0.0	0.0	0.0	0.0	0.0	0.0	0.0	0.0	0.0	0.0	0.0	2.67234	0.810582	0.0	0.0	0.0	0.0	0.0	0.0	0.0	0.0	0.0	0.0	0.0	0.0	0.0	0.0	0.0	0.0	0.0	0.0	0.0	0.0						inf			inf
ENST00000503297	PRKCZ	protein_coding	1	protein kinase C, zeta [Source:HGNC Symbol;Acc:HGNC:9412]	2.0	1.39354	0.0	0.0	0.0	0.0	0.0	0.0	0.0	0.0	0.0	0.0	0.0	0.0	0.0	0.0	0.0	0.0	0.0	0.0	0.0	0.0	0.0	0.0	0.0	0.0	0.0	0.0	0.0	0.0	0.0	0.0	0.0	0.0	0.0	0.0			-inf			-inf
ENST00000466651	PRKCZ	processed_transcript	1	protein kinase C, zeta [Source:HGNC Symbol;Acc:HGNC:9412]	0.0	0.0	0.0	0.0	0.875327	0.54128	0.0	0.0	2.21275	1.31873	0.984529	0.668242	0.0	0.0	0.0	0.0	1.0	0.564396	0.0	0.0	0.0	0.0	0.0	0.0	0.0	0.0	0.0	0.0	0.0	0.0	0.0	0.0	0.0	0.0	0.0	0.0			1.87612455521			0.0603326810262			-1.81579187419
ENST00000400921	PRKCZ	protein_coding	1	protein kinase C, zeta [Source:HGNC Symbol;Acc:HGNC:9412]	0.0	0.0	0.0	0.0	5.73672	0.456454	15.0879	1.11184	0.0	0.0	17.4379	1.47948	11.5394	0.764052	0.0	0.0	6.34286	0.45626	2.81218	0.186343	0.0	0.0	0.0	0.0	0.0	0.0	3.93784	0.297315	0.0	0.0	0.0	0.0	0.0	0.0	0.0	0.0	0.295456677046	0.999981692554	2.50514580138	0.437273511455	0.985236863162	1.41870866976	0.747493006208	0.987990194651	-1.08643713162
ENST00000495347	PRKCZ	protein_coding	1	protein kinase C, zeta [Source:HGNC Symbol;Acc:HGNC:9412]	0.0	0.0	0.0	0.0	1.79787e-05	5.58915e-06	0.0	0.0	0.0	0.0	0.0	0.0	0.0	0.0	0.0	0.0	0.0	0.0	0.0	0.0	0.0	0.0	0.0	0.0	0.0	0.0	0.0	0.0	0.0	0.0	0.0	0.0	0.0	0.0	0.0	0.0			-inf			-inf
ENST00000461106	PRKCZ	protein_coding	1	protein kinase C, zeta [Source:HGNC Symbol;Acc:HGNC:9412]	0.0	0.0	0.0	0.0	0.0	0.0	0.0	0.0	0.0	0.0	0.0	0.0	0.0	0.0	0.0	0.0	0.0	0.0	0.0	0.0	0.0	0.0	2.24749	0.12643	0.0	0.0	0.0	0.0	0.0	0.0	0.0	0.0	0.0	0.0	0.0	0.0
ENST00000461465	PRKCZ	protein_coding	1	protein kinase C, zeta [Source:HGNC Symbol;Acc:HGNC:9412]	3.99644	2.63609	14.1607	5.88782	0.0	0.0	0.000519576	0.000244998	8.13802	4.02925	2.4566	1.3826	0.0	0.0	2.62672	1.31798	8.43674	3.96321	0.0	0.0	0.0	0.0	2.56871	0.753007	0.0	0.0	0.0	0.0	0.0	0.0	0.0	0.0	0.0	0.0	0.0	0.0			-0.655328197427			-0.690652314648			-0.035324117221
ENST00000496325	PRKCZ	protein_coding	1	protein kinase C, zeta [Source:HGNC Symbol;Acc:HGNC:9412]	0.0	0.0	0.0	0.0	0.0	0.0	0.0	0.0	0.0	0.0	0.0	0.0	12.9716	4.45	0.0	0.0	0.0	0.0	0.0	0.0	0.0	0.0	0.0	0.0	0.0	0.0	0.0	0.0	0.0	0.0	0.0	0.0	0.0	0.0	0.0	0.0						inf			inf
ENST00000481140	PRKCZ	nonsense_mediated_decay	1	protein kinase C, zeta [Source:HGNC Symbol;Acc:HGNC:9412]	0.0	0.0	0.0	0.0	0.0	0.0	0.0	0.0	0.0	0.0	0.0	0.0	0.0	0.0	0.0	0.0	0.0	0.0	0.0	0.0	6.25193e-07	1.4304e-07	0.0	0.0	0.0	0.0	0.0	0.0	0.0	0.0	0.0	0.0	0.0	0.0	0.0	0.0
ENST00000400920	PRKCZ	protein_coding	1	protein kinase C, zeta [Source:HGNC Symbol;Acc:HGNC:9412]	0.0	0.0	0.0	0.0	20.9218	1.91976	42.9073	3.64507	0.0	0.0	0.0	0.0	0.0	0.0	0.0	0.0	35.2356	2.92358	0.0	0.0	0.0	0.0	0.0	0.0	0.0	0.0	0.0	0.0	0.0	0.0	0.0	0.0	0.0	0.0	0.0	0.0			0.925020557569			0.606810106554			-0.318210451016
ENST00000486681	PRKCZ	protein_coding	1	protein kinase C, zeta [Source:HGNC Symbol;Acc:HGNC:9412]	0.0	0.0	0.0	0.0	0.0	0.0	0.0	0.0	0.0	0.0	5.27968	1.18417	0.0	0.0	2.69667	0.538212	0.0	0.0	0.0	0.0	0.0	0.0	0.0	0.0	0.0	0.0	0.0	0.0	0.0	0.0	0.0	0.0	0.925653	0.151492	0.0	0.0			inf			inf			-1.13762974697
ENST00000470986	PRKCZ	protein_coding	1	protein kinase C, zeta [Source:HGNC Symbol;Acc:HGNC:9412]	0.0	0.0	0.0	0.0	10.482	3.21182	0.0	0.0	0.0	0.0	0.0	0.0	0.0	0.0	0.0	0.0	0.0	0.0	0.0	0.0	2.0	0.463216	0.0	0.0	0.0	0.0	0.0	0.0	0.0	0.0	1.0	0.18083	0.0	0.0	0.0	0.0			-inf			-inf
ENST00000470511	PRKCZ	protein_coding	1	protein kinase C, zeta [Source:HGNC Symbol;Acc:HGNC:9412]	0.0	0.0	0.0	0.0	0.0	0.0	0.0	0.0	0.0	0.0	0.396659	0.175756	10.8742	3.69478	0.0	0.0	0.0	0.0	1.33803	0.458513	0.0	0.0	0.0	0.0	0.0	0.0	0.0	0.0	0.0	0.0	0.0	0.0	0.0	0.0	0.0	0.0			inf			inf			4.39384261755
ENST00000419838	PRKCZ	processed_transcript	1	protein kinase C, zeta [Source:HGNC Symbol;Acc:HGNC:9412]	0.0	0.0	0.0	0.0	0.0	0.0	1.50814	1.17706	0.0	0.0	0.0	0.0	0.0	0.0	0.0	0.0	0.0	0.0	0.118182	0.086424	0.0	0.0	0.0	0.0	0.738639	0.536296	0.0	0.0	0.0	0.0	0.0	0.0	0.324717	0.210538	0.0	0.0			inf						-inf
ENST00000479263	PRKCZ	processed_transcript	1	protein kinase C, zeta [Source:HGNC Symbol;Acc:HGNC:9412]	26.2166	2.60782	50.3578	4.20083	22.7992	2.43502	8.4221	0.832415	63.9455	6.46331	17.9019	2.0417	38.8173	3.44996	23.5002	2.38353	18.0451	1.74319	0.0	0.0	0.0	0.0	0.0	0.0	0.0	0.0	1.17658	0.119072	1.35746	0.164184	0.0	0.0	3.39994	0.286343	0.0	0.0	0.803734817721	0.999981692554	0.0145589935846	0.866996239908	0.998782587437	-0.2868999392	0.921425319868	0.999977047849	-0.301458932785
ENST00000503672	PRKCZ	retained_intron	1	protein kinase C, zeta [Source:HGNC Symbol;Acc:HGNC:9412]	3.11268	0.482212	0.0	0.0	0.0	0.0	0.0	0.0	0.0	0.0	0.0	0.0	0.0	0.0	0.0	0.0	0.0	0.0	0.0	0.0	0.0	0.0	0.0	0.0	0.0	0.0	0.0	0.0	0.0	0.0	0.0	0.0	0.0	0.0	0.0	0.0			-inf			-inf
ENST00000478770	PRKCZ	nonsense_mediated_decay	1	protein kinase C, zeta [Source:HGNC Symbol;Acc:HGNC:9412]	10.6223	1.22493	35.1801	3.37066	29.0206	3.55562	0.0	0.0	0.0	0.0	0.00079057	0.000103519	0.0	0.0	0.0	0.0	0.0	0.0	0.0	0.0	0.0	0.0	0.0	0.0	1.79237	0.189764	0.0	0.0	0.0	0.0	0.0	0.0	0.0	0.0	0.0	0.0	0.0163311266713	0.999981692554	-16.2648310285	0.00763686191397	0.285632805011	-inf			-inf
ENST00000505322	PRKCZ	retained_intron	1	protein kinase C, zeta [Source:HGNC Symbol;Acc:HGNC:9412]	2.43707	0.225493	0.0	0.0	0.0	0.0	0.0	0.0	2.56705	0.242411	0.0	0.0	0.0	0.0	10.8928	1.03202	8.23724	0.743523	0.0	0.0	0.0	0.0	2.03626	0.118343	0.0	0.0	0.0	0.0	0.0	0.0	0.0	0.0	0.0	0.0	0.0	0.0			0.104372517699			2.97710574632			2.87273322862
ENST00000472017	PRKCZ	processed_transcript	1	protein kinase C, zeta [Source:HGNC Symbol;Acc:HGNC:9412]	0.0	0.0	0.0	0.0	0.0	0.0	0.0	0.0	0.0	0.0	0.0	0.0	1.37	0.429524	0.0	0.0	0.0	0.0	0.410243	0.129622	0.0	0.0	1.0	0.215902	0.0	0.0	0.0	0.0	0.0	0.0	0.0	0.0	0.0	0.0	0.0	0.0						inf			inf
ENST00000606533	RP5-892K4	antisense	1		1.01364	0.038172	2.0374	0.0667786	1.02161	0.0430836	1.02402	0.0400398	1.01265	0.0403235	3.02879	0.135931	1.05813	0.0371342	0.0	0.0	5.0266	0.191518	2.63479	0.0924545	0.0	0.0	3.41882	0.0842382	2.00199	0.0731625	0.0	0.0	1.00564	0.047827	0.0	0.0	0.0	0.0	0.0	0.0			0.547065129612			0.627224283375			0.0801591537632
ENST00000333854	RP11-181G12	antisense	1		4.34535	0.646195	4.0	0.484767	3.0	0.463781	4.0	0.571455	1.7401	0.255011	5.0	0.827508	6.43623	0.827997	4.0	0.588901	12.0	1.67935	1.0	0.128971	0.0	0.0	0.0	0.0	0.0	0.0	0.0	0.0	1.0	0.175614	0.0	0.0	1.0	0.121534	1.0	0.12941			0.0526126099986			0.957197085639	0.546446457715	0.970654972953	0.904584475641
ENST00000444529	RP11-181G12	antisense	1		0.0	0.0	0.0	0.0	1.0	0.360827	1.0	0.331456	0.259905	0.0895542	0.0	0.0	3.56377	1.07008	2.0	0.695743	0.0	0.0	0.0	0.0	0.0	0.0	2.0	0.413924	0.0	0.0	0.0	0.0	0.0	0.0	0.0	0.0	1.0	0.279979	0.0	0.0			0.222547889759			2.29096153759			2.06841364783
ENST00000400919	FAAP20	protein_coding	1	Fanconi anemia core complex associated protein 20 [Source:HGNC Symbol;Acc:HGNC:26428]	0.0	0.0	0.0	0.0	0.0	0.0	3.70499	0.462571	0.541224	0.0692284	2.35583	0.340186	0.868393	0.0975743	4.05051	0.52025	0.0	0.0	8.96357	1.00924	26.5918	2.74639	20.4398	1.60378	14.6944	1.71376	0.0	0.0	6.30901	0.966474	2.74939	0.220182	0.0	0.0	16.7002	1.88953			inf			inf			-0.497107364042
ENST00000469733	FAAP20	processed_transcript	1	Fanconi anemia core complex associated protein 20 [Source:HGNC Symbol;Acc:HGNC:26428]	0.0	0.0	4.39433	0.274324	0.0	0.0	0.0	0.0	0.0	0.0	0.0	0.0	0.0	0.0	0.0	0.0	2.15673	0.15616	0.0	0.0	0.0	0.0	5.04061	0.235345	0.0	0.0	0.0	0.0	0.0	0.0	2.55864	0.121734	3.40324	0.2153	0.0	0.0			-inf			-0.812855887892			inf
ENST00000428120	FAAP20	nonsense_mediated_decay	1	Fanconi anemia core complex associated protein 20 [Source:HGNC Symbol;Acc:HGNC:26428]	14.2921	1.03067	22.8695	1.40577	23.8177	1.87846	3.46081	0.252797	24.7619	1.84638	0.000140738	1.18353e-05	17.6698	1.15969	9.58498	0.716713	5.17207	0.36877	0.0	0.0	31.6347	1.91589	0.0	0.0	0.000248067	1.69321e-05	0.0	0.0	0.0	0.0	31.9476	1.49688	24.5619	1.53029	12.3632	0.819468	0.183892122933	0.999981692554	-1.0394951726	0.582298831244	0.985553301304	-0.942500509645	0.477879485176	0.967996839238	0.0969946629531
ENST00000414253	FAAP20	nonsense_mediated_decay	1	Fanconi anemia core complex associated protein 20 [Source:HGNC Symbol;Acc:HGNC:26428]	0.0	0.0	0.0	0.0	0.0	0.0	0.0	0.0	0.0	0.0	22.2647	1.9606	7.12861	0.489813	16.4207	1.28575	10.1347	0.756568	10.5644	0.72649	0.0	0.0	26.8256	1.29107	18.3726	1.31272	31.517	2.469	11.0018	1.02712	2.09099	0.102558	0.0	0.0	0.0	0.0			inf	0.0341893988919	0.575878199909	inf	0.189125123406	0.90333218661	0.369056816545
ENST00000400918	FAAP20	protein_coding	1	Fanconi anemia core complex associated protein 20 [Source:HGNC Symbol;Acc:HGNC:26428]	0.0	0.0	3.30599	0.673527	0.0	0.0	2.81657	0.669034	0.206751	0.0507144	0.648875	0.180079	0.933848	0.200348	0.0	0.0	8.78684	2.05444	0.336596	0.0725718	12.0492	2.35594	7.45157	1.10845	0.0	0.0	1.91808	0.464888	3.16785	0.934036	20.2247	3.0815	2.40779	0.484815	3.07865	0.660844			0.417912517205			1.74318410861			1.32527159141
ENST00000497675	FAAP20	retained_intron	1	Fanconi anemia core complex associated protein 20 [Source:HGNC Symbol;Acc:HGNC:26428]	15.6406	0.549671	32.3024	0.989578	18.9127	0.745636	19.2544	0.703872	25.8177	0.960992	8.64477	0.362649	10.2184	0.335244	6.03475	0.225048	11.7639	0.418996	17.5567	0.575895	42.7967	1.29923	37.2024	0.857075	8.9985	0.307456	20.7723	0.778752	8.97882	0.399133	31.8648	0.747186	21.5395	0.672538	7.80869	0.259269	0.77980316482	0.999981692554	-0.172410390433	0.283850383255	0.985236863162	-1.22231644389	0.403811759997	0.967996839238	-1.04990605345
ENST00000378543	FAAP20	protein_coding	1	Fanconi anemia core complex associated protein 20 [Source:HGNC Symbol;Acc:HGNC:26428]	0.0	0.0	0.0	0.0	0.0	0.0	20.6086	7.68267	16.8018	6.53044	3.8295e-05	1.68856e-05	0.0	0.0	0.0	0.0	0.0	0.0	0.0	0.0	12.8806	3.92934	0.0	0.0	0.0	0.0	10.1772	3.85812	0.0	0.0	0.0	0.0	6.01425	1.89093	0.0	0.0			inf						-inf
ENST00000378546	FAAP20	protein_coding	1	Fanconi anemia core complex associated protein 20 [Source:HGNC Symbol;Acc:HGNC:26428]	0.0	0.0	0.0	0.0	0.0	0.0	55.1673	14.941	0.0	0.0	14.2155	4.51171	0.0	0.0	0.0	0.0	0.0	0.0	18.01	4.43585	74.4281	16.5684	35.7282	6.05337	0.0	0.0	0.0	0.0	0.0	0.0	25.6755	4.46036	9.61559	2.20475	0.0	0.0			inf						-inf
ENST00000401813	FAAP20	processed_transcript	1	Fanconi anemia core complex associated protein 20 [Source:HGNC Symbol;Acc:HGNC:26428]	1.24213	0.0805711	0.0	0.0	0.0	0.0	0.0	0.0	0.0	0.0	0.0	0.0	0.0	0.0	0.0	0.0	0.0	0.0	0.0	0.0	0.0	0.0	0.0	0.0	0.0	0.0	0.0	0.0	0.0	0.0	0.0	0.0	0.0	0.0	0.0	0.0			-inf			-inf
ENST00000487186	FAAP20	processed_transcript	1	Fanconi anemia core complex associated protein 20 [Source:HGNC Symbol;Acc:HGNC:26428]	0.0	0.0	0.0	0.0	1.19227	0.0593773	0.0	0.0	0.0	0.0	0.0	0.0	1.44538	0.0599009	1.23503	0.0582148	1.22036	0.0549161	1.32656	0.0549802	0.0	0.0	1.25636	0.0365402	0.0	0.0	0.0	0.0	1.20454	0.0676838	0.0	0.0	1.81211	0.071425	3.63833	0.152515			-inf			1.54305380471			inf
ENST00000476803	FAAP20	processed_transcript	1	Fanconi anemia core complex associated protein 20 [Source:HGNC Symbol;Acc:HGNC:26428]	22.1187	7.36028	51.3647	12.6001	32.0387	9.90596	18.0126	5.12359	20.0465	5.90793	16.9063	5.64243	33.3257	8.57445	29.4249	8.7441	25.6603	7.20171	6.03526	1.56243	30.0607	7.02404	46.8782	8.33819	34.6563	9.1992	20.9017	6.05931	23.0709	8.18553	40.3996	7.37102	43.8999	10.5664	58.0053	14.8925	0.627482773849	0.999981692554	-0.840924537814	0.824619860554	0.998782587437	-0.284546175306	0.687087805074	0.982669886937	0.556378362509
ENST00000440825	FAAP20	nonsense_mediated_decay	1	Fanconi anemia core complex associated protein 20 [Source:HGNC Symbol;Acc:HGNC:26428]	0.0	0.0	0.0	0.0	0.0	0.0	3.38094	0.753392	0.0	0.0	2.05356	0.533938	0.0	0.0	0.0	0.0	0.0	0.0	0.0	0.0	0.0	0.0	3.21746	0.449199	1.38988	0.289135	0.0	0.0	0.0	0.0	0.0	0.0	0.0	0.0	0.0	0.0			inf						-inf
ENST00000420515	FAAP20	protein_coding	1	Fanconi anemia core complex associated protein 20 [Source:HGNC Symbol;Acc:HGNC:26428]	2.98145	0.343277	21.5417	2.06096	12.463	1.52479	14.2585	1.61361	11.6826	1.3534	8.08693	1.05739	6.12747	0.62384	3.1213	0.362982	4.0505	0.448348	4.70846	0.480217	3.8005	0.355969	20.4529	1.45518	16.4159	1.73552	7.32966	0.849025	4.97965	0.690626	2.75636	0.200085	7.60745	0.733204	4.65352	0.477394	0.834265974144	0.999981692554	0.0346016251355	0.524631758815	0.985236863162	-1.45295044354	0.378021840608	0.967996839238	-1.48755206868
ENST00000514625	FAAP20	retained_intron	1	Fanconi anemia core complex associated protein 20 [Source:HGNC Symbol;Acc:HGNC:26428]	0.0	0.0	0.0	0.0	0.0	0.0	0.0	0.0	1.0	0.293635	1.0	0.332522	0.0	0.0	0.0	0.0	0.0	0.0	0.0	0.0	0.0	0.0	0.0	0.0	0.0	0.0	0.0	0.0	0.0	0.0	0.0	0.0	0.0	0.0	0.0	0.0			inf						-inf
ENST00000420964	FAAP20	retained_intron	1	Fanconi anemia core complex associated protein 20 [Source:HGNC Symbol;Acc:HGNC:26428]	0.0	0.0	0.0	0.0	0.0	0.0	0.0	0.0	0.0	0.0	0.0	0.0	0.0	0.0	1.0	1.03913	0.0	0.0	0.0	0.0	1.0	0.744549	0.0	0.0	0.0	0.0	0.0	0.0	0.0	0.0	0.0	0.0	0.0	0.0	0.0	0.0						inf			inf
ENST00000442483	RP11-181G12	lincRNA	1		0.0	0.0	0.0	0.0	0.0	0.0	0.0	0.0	0.0	0.0	1.0	1.07872	0.0	0.0	0.0	0.0	0.0	0.0	0.0	0.0	0.0	0.0	0.0	0.0	0.0	0.0	0.0	0.0	0.0	0.0	0.0	0.0	0.0	0.0	0.0	0.0			inf						-inf
ENST00000378536	SKI	protein_coding	1	SKI proto-oncogene [Source:HGNC Symbol;Acc:HGNC:10896]	767.604	21.262	1066.73	25.8746	880.0	27.4873	1072.02	31.0563	886.813	26.1449	866.689	28.7929	1003.13	26.0742	853.91	25.2172	900.952	25.42	415.0	10.783	650.0	15.6429	649.088	11.8532	461.598	12.4991	501.0	14.8873	327.0	11.5105	695.916	12.9317	623.54	15.433	560.0	14.7375	0.421389952319	0.999981692554	0.204599920465	0.85151388804	0.998782587437	0.0398032306801	0.474001120763	0.967996839238	-0.164796689785
ENST00000508416	SKI	processed_transcript	1	SKI proto-oncogene [Source:HGNC Symbol;Acc:HGNC:10896]	0.0	0.0	0.0	0.0	0.0	0.0	0.0	0.0	0.0	0.0	0.0	0.0	0.0	0.0	0.0	0.0	0.0	0.0	0.0	0.0	0.0	0.0	0.0	0.0	0.0	0.0	0.0	0.0	1.0	2.08637	0.0	0.0	0.0	0.0	0.0	0.0
ENST00000478223	SKI	processed_transcript	1	SKI proto-oncogene [Source:HGNC Symbol;Acc:HGNC:10896]	2.22857	8.21004	0.0	0.0	0.0	0.0	0.0	0.0	0.0	0.0	0.0	0.0	0.0	0.0	0.0	0.0	0.0	0.0	0.0	0.0	0.0	0.0	0.620643	0.400265	0.0	0.0	0.0	0.0	7.8804e-05	0.000112882	0.0	0.0	0.0	0.0	0.0	0.0			-inf			-inf
ENST00000507179	SKI	retained_intron	1	SKI proto-oncogene [Source:HGNC Symbol;Acc:HGNC:10896]	1.16734	0.610028	4.27378	1.49889	0.0	0.0	6.97506	2.79772	1.18664	0.497252	3.31118	1.57498	3.87222	1.41014	1.08995	0.46198	1.04847	0.417437	0.0	0.0	0.0	0.0	1.29161	0.322781	2.40242	0.898578	0.0	0.0	0.0	0.0	1.08448	0.279018	2.46001	0.831313	0.0	0.0			1.20740455202			0.118565481648			-1.08883907037
ENST00000378531	MORN1	protein_coding	1	MORN repeat containing 1 [Source:HGNC Symbol;Acc:HGNC:25852]	0.0	0.0	4.74041	0.383116	5.53356	0.572722	4.61282	0.44186	5.51342	0.539973	0.247316	0.027329	2.72469	0.234673	0.0	0.0	0.0	0.0	0.0	0.0	0.0	0.0	0.0	0.0	0.0	0.0	0.0	0.0	0.0	0.0	5.55034	0.341028	0.0	0.0	0.0	0.0			0.0783197585857			-2.02611426007			-2.10443401866
ENST00000606372	MORN1	processed_transcript	1	MORN repeat containing 1 [Source:HGNC Symbol;Acc:HGNC:25852]	0.0	0.0	2.87035	0.211078	0.0	0.0	0.0	0.0	0.0	0.0	2.7129	0.272832	1.54161	0.120899	0.0	0.0	3.93043	0.334957	0.0	0.0	0.0	0.0	0.0	0.0	0.0	0.0	0.0	0.0	0.0	0.0	0.0	0.0	0.0	0.0	0.0	0.0			0.3702366466			1.11080194561			0.740565299005
ENST00000378529	MORN1	protein_coding	1	MORN repeat containing 1 [Source:HGNC Symbol;Acc:HGNC:25852]	6.2318	0.74287	29.7732	2.94217	4.5337	0.572741	16.1763	1.89005	5.41651	0.648016	8.77821	1.18541	4.3977	0.462313	2.33513	0.280467	5.16798	0.590714	2.85876	0.30109	11.342	1.09663	8.77474	0.644487	9.29845	1.01492	6.0529	0.723817	5.83334	0.83559	3.73971	0.280275	5.05826	0.503263	5.81617	0.615971	0.982259594957	0.999981692554	-0.193451687769	0.456600212376	0.985236863162	-1.67489041277	0.453178365139	0.967996839238	-1.481438725
ENST00000607342	MORN1	processed_transcript	1	MORN repeat containing 1 [Source:HGNC Symbol;Acc:HGNC:25852]	0.0	0.0	0.0	0.0	0.0	0.0	0.0	0.0	1.1014	0.431214	0.0	0.0	2.74086	0.933505	0.291277	0.115269	0.0	0.0	0.0	0.0	0.0	0.0	0.0	0.0	0.0	0.0	0.0	0.0	0.0	0.0	0.0	0.0	0.728554	0.230669	0.0	0.0			inf			inf			1.28222790229
ENST00000469374	MORN1	retained_intron	1	MORN repeat containing 1 [Source:HGNC Symbol;Acc:HGNC:25852]	3.74038	0.336027	10.7293	0.81297	7.4657	0.72479	8.30877	0.746685	9.65626	0.886876	2.92484	0.303061	2.46201	0.198901	2.00211	0.184478	4.61132	0.40485	1.32688	0.107321	1.33585	0.0994605	9.59741	0.542637	2.66264	0.223572	2.4794	0.228199	1.12499	0.123605	0.0	0.0	2.1866	0.167499	0.0	0.0	0.988686305329	0.999981692554	0.0475854225973			-1.24927023182			-1.29685565442
ENST00000419785	MORN1	retained_intron	1	MORN repeat containing 1 [Source:HGNC Symbol;Acc:HGNC:25852]	1.25962	0.571691	0.491961	0.154874	1.20869	0.476416	1.43209	0.518025	0.0	0.0	1.43576	0.613665	0.0	0.0	0.0	0.0	0.0	0.0	1.17547	0.388722	2.87044	0.85007	0.0	0.0	1.51406	0.510835	0.0	0.0	0.0	0.0	2.48092	0.575633	0.0	0.0	1.50973	0.491972			-0.0881350368951			-inf			-inf
ENST00000449373	MORN1	protein_coding	1	MORN repeat containing 1 [Source:HGNC Symbol;Acc:HGNC:25852]	11.5764	0.381032	37.0332	1.064	11.1392	0.411948	5.47012	0.187589	18.7829	0.655757	18.3607	0.722407	16.1578	0.497253	16.4015	0.573659	7.40051	0.24724	2.61941	0.0805925	4.12271	0.117422	6.5739	0.142085	3.28173	0.105189	1.41322	0.0497045	1.04338	0.0435	9.62597	0.211743	8.78542	0.257352	4.14293	0.129048	0.762882155629	0.999981692554	-0.246101634114	0.705393513212	0.994801365133	-0.494441535914	0.957723791937	0.999977047849	-0.248339901801
ENST00000378525	MORN1	nonsense_mediated_decay	1	MORN repeat containing 1 [Source:HGNC Symbol;Acc:HGNC:25852]	0.0673248	0.00717287	3.1618	0.281328	0.0	0.0	0.0	0.0	0.0	0.0	2.54113	0.30907	0.0	0.0	0.0	0.0	1.89251	0.194918	0.521822	0.0495184	2.57457	0.224547	0.0	0.0	0.0	0.0	0.834967	0.0900475	0.0	0.0	0.0	0.0	0.0	0.0	0.0409025	0.0039067			0.0993579557833			-0.565708344831			-0.665066300614
ENST00000607031	MORN1	retained_intron	1	MORN repeat containing 1 [Source:HGNC Symbol;Acc:HGNC:25852]	3.1245	0.160844	4.20409	0.186782	1.11953	0.063925	1.00496	0.05318	3.83868	0.20707	0.0	0.0	2.32253	0.110358	2.30624	0.124691	1.15691	0.0596976	3.27782	0.155785	5.18084	0.22751	9.94847	0.331602	3.2888	0.162646	4.21951	0.228894	3.45476	0.222676	6.17482	0.209594	5.23723	0.236566	1.00139	0.0481097			-0.661173059074			-0.481596051264			0.17957700781
ENST00000475812	MORN1	retained_intron	1	MORN repeat containing 1 [Source:HGNC Symbol;Acc:HGNC:25852]	0.0	0.0	0.0	0.0	0.0	0.0	0.0	0.0	0.699248	0.283419	0.0	0.0	1.68686	0.594483	1.09796	0.44998	0.845022	0.325502	0.0	0.0	0.780216	0.247761	0.0	0.0	0.0	0.0	0.0	0.0	0.545244	0.266984	0.0	0.0	0.0	0.0	0.0	0.0			inf			inf			2.27313065274
ENST00000494279	MORN1	protein_coding	1	MORN repeat containing 1 [Source:HGNC Symbol;Acc:HGNC:25852]	0.0	0.0	0.0	0.0	0.0	0.0	0.0	0.0	0.0	0.0	0.0	0.0	0.0	0.0	0.569891	0.371616	0.0	0.0	0.722182	0.404959	1.53561	0.752305	0.114291	0.0427897	0.711201	0.400533	0.0	0.0	0.0	0.0	0.459652	0.178293	0.00472369	0.00238846	0.0	0.0						inf			inf
ENST00000602865	RP4-740C4	processed_transcript	1		13.0	0.896541	45.0493	2.6532	20.5932	1.55654	23.7344	1.66168	31.8356	2.27475	14.3586	1.15702	8.0	0.50319	10.0	0.716479	8.0	0.546625	2.0	0.125881	2.0	0.11611	5.17102	0.227914	4.0	0.261689	0.0	0.0	1.0	0.0854235	3.0	0.134723	3.10398	0.185377	1.0	0.0635346	0.969300773043	0.999981692554	-0.00362974863441	0.209472159538	0.977223261146	-1.53154743196	0.16368569148	0.874073469143	-1.52791768333
ENST00000417061	RP4-740C4	transcribed_processed_pseudogene	1		0.0	0.0	2.9507	7.46096	1.40679	3.69133	1.26564	2.86383	4.16437	11.3363	1.64139	5.29568	0.0	0.0	0.0	0.0	0.0	0.0	0.0	0.0	0.0	0.0	0.828983	1.10478	0.0	0.0	0.0	0.0	0.0	0.0	0.0	0.0	0.896024	1.5975	0.0	0.0			0.805824114081			-inf			-inf
ENST00000607858	RP4-740C4	sense_intronic	1		1.0	0.47416	2.00242	0.652118	2.0	0.81466	1.0	0.373669	1.0	0.389617	1.0	0.44201	1.0	0.338963	0.0	0.0	1.0	0.370385	0.0	0.0	3.0	0.917298	1.0	0.233013	2.0	0.697017	1.0	0.379979	1.0	0.470457	0.0	0.0	3.00086	0.945689	0.0	0.0			-0.687366543226			-1.45218855435			-0.764822011125
ENST00000378513	RER1	protein_coding	1	retention in endoplasmic reticulum sorting receptor 1 [Source:HGNC Symbol;Acc:HGNC:30309]	33.4706	1.80963	19.8283	0.923784	61.1034	3.65787	63.9309	3.54655	33.493	1.89435	73.7197	4.70084	46.8435	2.33356	16.2282	0.920021	75.4265	4.08066	14.0824	0.701739	145.088	6.67849	49.4438	1.72756	29.0308	1.50505	5.82268e-05	3.31101e-06	55.6471	3.76101	0.0	0.0	28.5442	1.35151	25.6555	1.29204	0.683192599958	0.999981692554	0.666127493343	0.927755916408	0.998782587437	0.198541877464	0.711984096787	0.984991188241	-0.467585615879
ENST00000378518	RER1	protein_coding	1	retention in endoplasmic reticulum sorting receptor 1 [Source:HGNC Symbol;Acc:HGNC:30309]	0.0	0.0	0.0	0.0	0.0	0.0	0.0	0.0	0.0	0.0	0.0	0.0	0.0	0.0	0.0	0.0	0.0	0.0	0.0	0.0	0.0	0.0	0.0	0.0	0.0	0.0	1.97183	0.83948	0.0	0.0	10.9118	2.93367	0.0	0.0	0.0	0.0
ENST00000630837	RER1	protein_coding	1	retention in endoplasmic reticulum sorting receptor 1 [Source:HGNC Symbol;Acc:HGNC:30309]	294.763	40.0241	500.84	55.8357	471.086	67.0566	503.593	66.2683	382.157	51.5454	515.453	78.498	421.89	49.9743	416.98	56.485	467.452	60.2216	532.524	63.2204	481.538	52.4026	700.906	57.9524	517.246	63.5789	491.585	66.1813	509.53	82.3254	477.821	40.3315	656.747	73.5502	476.721	56.8407	0.314141125432	0.999981692554	0.269014318435	0.742718373386	0.997676179377	0.0329569548098	0.466438538274	0.967996839238	-0.236057363626
ENST00000605895	RER1	protein_coding	1	retention in endoplasmic reticulum sorting receptor 1 [Source:HGNC Symbol;Acc:HGNC:30309]	220.566	11.7371	526.449	24.1524	371.276	21.8881	416.278	22.7426	414.518	23.0879	216.943	13.6227	395.733	19.4142	333.476	18.6174	312.459	16.6472	367.584	18.0382	508.709	23.0617	706.91	24.3252	422.619	21.5776	514.774	28.8286	227.96	15.172	635.43	22.2677	501.099	23.3668	475.902	23.6039	0.952998787	0.999981692554	0.0412441858291	0.945901891953	0.998782587437	-0.079528696227	0.928924159101	0.999977047849	-0.120772882056
ENST00000306256	RER1	protein_coding	1	retention in endoplasmic reticulum sorting receptor 1 [Source:HGNC Symbol;Acc:HGNC:30309]	6.71913	2.26636	0.0	0.0	0.0	0.0	0.0	0.0	0.0	0.0	0.0	0.0	0.0	0.0	0.0	0.0	0.0	0.0	0.0	0.0	16.3161	3.85343	15.2137	2.73526	0.0	0.0	6.88905	2.01869	0.0	0.0	0.0	0.0	19.7539	4.80583	0.0	0.0			-inf			-inf
ENST00000493207	RER1	retained_intron	1	retention in endoplasmic reticulum sorting receptor 1 [Source:HGNC Symbol;Acc:HGNC:30309]	1.0	0.344343	4.05901	1.0242	0.0	0.0	1.05524	0.308465	3.08375	0.934485	3.11895	1.07051	2.08817	0.552278	1.03405	0.316033	2.04797	0.590921	1.05312	0.280307	4.28464	1.02851	2.1577	0.394313	0.0	0.0	3.23366	0.963175	2.1044	0.767934	3.15266	0.591131	2.11265	0.522418	2.13543	0.56332			0.757411389456			0.0925685070249			-0.664842882432
ENST00000378512	RER1	protein_coding	1	retention in endoplasmic reticulum sorting receptor 1 [Source:HGNC Symbol;Acc:HGNC:30309]	86.4993	11.1728	200.385	21.3325	159.739	21.7234	153.861	19.3469	184.812	23.8098	15.0989	2.19605	161.134	18.2351	18.3781	2.37756	30.5802	3.76342	56.298	6.38442	222.535	23.1467	99.2872	7.84586	3.36956	0.395786	69.2054	8.90423	36.5265	5.63595	160.545	12.9489	33.5848	3.59485	82.7484	9.42919	0.557023836696	0.999981692554	-0.257866553329	0.294618585058	0.985236863162	-1.15359044576	0.636895523111	0.976981226873	-0.895723892431
ENST00000443438	RER1	protein_coding	1	retention in endoplasmic reticulum sorting receptor 1 [Source:HGNC Symbol;Acc:HGNC:30309]	119.055	61.997	196.214	68.6333	158.861	69.3426	189.932	75.9901	160.414	67.0457	64.1874	30.4511	104.331	37.8968	90.1738	38.1202	117.703	46.7416	164.463	60.2895	190.442	62.2766	260.287	64.8853	116.906	43.6163	63.3311	25.749	60.4002	30.5095	238.893	61.3075	153.478	51.736	174.152	62.7092	0.612105724508	0.999981692554	-0.204977772598	0.115346634167	0.863577309285	-0.703980403776	0.421768022984	0.967996839238	-0.499002631178
ENST00000488353	RER1	protein_coding	1	retention in endoplasmic reticulum sorting receptor 1 [Source:HGNC Symbol;Acc:HGNC:30309]	18.3466	1.22983	40.391	2.31491	7.49141	0.551107	30.1284	2.05308	21.965	1.52741	19.5111	1.53002	69.0043	4.22429	103.029	7.18367	55.2991	3.67738	21.702	1.32937	61.097	3.45269	49.6353	2.12948	28.7722	1.83217	22.4424	1.56712	11.4212	0.949442	101.888	4.45354	43.7358	2.54253	45.3576	2.80506	0.628113910711	0.999981692554	0.319305446555	0.00336367481138	0.178943995754	1.88091348323	0.00319777442043	0.144513821608	1.56160803668
ENST00000462129	RER1	retained_intron	1	retention in endoplasmic reticulum sorting receptor 1 [Source:HGNC Symbol;Acc:HGNC:30309]	11.5264	5.18379	41.1751	12.8704	0.0	0.0	14.158	5.08646	0.0	0.0	0.0	0.0	0.0	0.0	0.0	0.0	0.0	0.0	0.0994679	0.0326651	0.0	0.0	35.7742	8.01814	28.0988	9.41602	0.0	0.0	0.0	0.0	28.3483	6.53274	2.94619	0.89315	0.0	0.0	0.420923478807	0.999981692554	-1.82759985046			-inf			-inf
ENST00000288774	PEX10	protein_coding	1	peroxisomal biogenesis factor 10 [Source:HGNC Symbol;Acc:HGNC:8851]	1.30776	0.0741925	84.1463	4.10699	0.0	0.0	23.2283	1.34954	0.0	0.0	26.795	1.78986	2.59412	0.135353	15.1102	0.897387	17.5035	0.991887	0.251549	0.0131298	44.5425	2.14705	62.5019	2.28691	1.92719e-08	1.04637e-09	0.0	0.0	0.140593	0.00995435	2.64895e-08	9.87179e-10	0.0	0.0	78.6675	4.14892	0.774325796377	0.999981692554	-0.413422156858	0.603286366953	0.9861941534	-1.04625487277	0.869551235713	0.999370080693	-0.632832715908
ENST00000447513	PEX10	protein_coding	1	peroxisomal biogenesis factor 10 [Source:HGNC Symbol;Acc:HGNC:8851]	32.7462	2.78986	21.0912	1.51971	0.0	0.0	53.8349	4.60301	61.4934	5.37189	27.6193	2.72175	51.9908	3.99568	25.5903	2.24248	26.394	2.20422	1.7605e-06	1.35444e-07	60.4468	4.28279	75.9749	4.08754	0.0	0.0	0.0	0.0	0.000368241	3.84772e-05	127.934	7.01643	0.0	0.0	0.0	0.0	0.185333034478	0.999981692554	1.55883206091	0.335608435833	0.985236863162	0.970105840548	0.816605377038	0.99641670516	-0.588726220359
ENST00000507596	PEX10	protein_coding	1	peroxisomal biogenesis factor 10 [Source:HGNC Symbol;Acc:HGNC:8851]	0.0	0.0	0.108174	0.00803977	67.4433	6.42335	8.55286e-06	7.54079e-07	0.0	0.0	10.5544	1.07275	7.39099	0.585775	0.0	0.0	0.133899	0.0115322	76.745	6.08931	0.0	0.0	37.038	2.05461	81.9572	6.7515	70.4353	6.36035	41.0255	4.42151	3.87587	0.219193	97.9539	7.36203	18.6605	1.49235			-2.58381561046			-3.42858550829			-0.844769897829
ENST00000510434	PEX10	nonsense_mediated_decay	1	peroxisomal biogenesis factor 10 [Source:HGNC Symbol;Acc:HGNC:8851]	0.0	0.0	0.0	0.0	0.0	0.0	0.0	0.0	2.06318	0.441477	0.0	0.0	0.0	0.0	0.0	0.0	0.0	0.0	0.0	0.0	0.0	0.0	0.0	0.0	0.0	0.0	0.0	0.0	0.0	0.0	0.0	0.0	0.0	0.0	0.0	0.0			inf						-inf
ENST00000508384	PEX10	protein_coding	1	peroxisomal biogenesis factor 10 [Source:HGNC Symbol;Acc:HGNC:8851]	0.0	0.0	0.0	0.0	0.0	0.0	0.0	0.0	0.0	0.0	0.0	0.0	0.0	0.0	0.0	0.0	0.0	0.0	0.0	0.0	0.0	0.0	1.75561	0.371813	0.0	0.0	0.0	0.0	0.0	0.0	0.0	0.0	0.0	0.0	0.0	0.0
ENST00000515760	PEX10	processed_transcript	1	peroxisomal biogenesis factor 10 [Source:HGNC Symbol;Acc:HGNC:8851]	0.0	0.0	1.55237	0.465431	0.0	0.0	0.0	0.0	0.0	0.0	0.0	0.0	0.0	0.0	0.0	0.0	0.0	0.0	0.0	0.0	0.0	0.0	0.0	0.0	0.0	0.0	0.0	0.0	0.0	0.0	0.0	0.0	0.0	0.0	0.0	0.0			-inf			-inf
ENST00000502666	PEX10	nonsense_mediated_decay	1	peroxisomal biogenesis factor 10 [Source:HGNC Symbol;Acc:HGNC:8851]	0.0	0.0	2.76032	0.743319	0.0	0.0	0.0	0.0	0.0	0.0	0.0	0.0	0.0	0.0	0.0	0.0	0.0	0.0	0.0	0.0	0.0	0.0	0.0	0.0	0.0	0.0	0.0	0.0	0.0	0.0	0.0	0.0	0.0	0.0	0.0	0.0			-inf			-inf
ENST00000514502	PEX10	nonsense_mediated_decay	1	peroxisomal biogenesis factor 10 [Source:HGNC Symbol;Acc:HGNC:8851]	0.0	0.0	0.0	0.0	0.0	0.0	0.0	0.0	0.0	0.0	0.0	0.0	0.0	0.0	0.0	0.0	0.0	0.0	1.19752	0.430102	0.0	0.0	3.11449	0.761205	0.0	0.0	1.13255	0.45144	1.24385	0.615343	3.20203	0.805473	1.0448	0.345321	0.0	0.0
ENST00000609981	PLCH2	protein_coding	1	phospholipase C eta 2 [Source:HGNC Symbol;Acc:HGNC:29037]	0.0	0.0	0.0	0.0	0.0	0.0	0.0	0.0	0.0	0.0	0.0	0.0	0.0	0.0	0.0	0.0	0.0	0.0	0.0	0.0	0.0	0.0	0.0	0.0	0.0	0.0	0.0	0.0	0.0	0.0	1.0	0.239685	0.0	0.0	1.0	0.336526
ENST00000449969	PLCH2	protein_coding	1	phospholipase C eta 2 [Source:HGNC Symbol;Acc:HGNC:29037]	0.0	0.0	0.0	0.0	0.0	0.0	0.0	0.0	2.0	0.0607788	0.0	0.0	0.0	0.0	0.0	0.0	0.0	0.0	0.0	0.0	0.0	0.0	0.0	0.0	0.0	0.0	0.0	0.0	0.0	0.0	0.0	0.0	0.0	0.0	0.0	0.0			inf						-inf
ENST00000278878	PLCH2	protein_coding	1	phospholipase C eta 2 [Source:HGNC Symbol;Acc:HGNC:29037]	0.0	0.0	0.0	0.0	0.0	0.0	0.0	0.0	0.0	0.0	1.0	0.0500205	0.0	0.0	0.0	0.0	0.0	0.0	0.0	0.0	1.0	0.036165	0.0	0.0	0.0	0.0	1.0	0.0446666	1.0	0.0530093	2.52569	0.0705739	0.0	0.0	1.0	0.0395586			inf						-inf
ENST00000462379	PLCH2	retained_intron	1	phospholipase C eta 2 [Source:HGNC Symbol;Acc:HGNC:29037]	0.0	0.0	0.0	0.0	0.0	0.0	0.0	0.0	0.0	0.0	0.0	0.0	0.0	0.0	0.0	0.0	0.0	0.0	0.0	0.0	0.0	0.0	0.0	0.0	0.0	0.0	0.0	0.0	0.0	0.0	0.474306	0.0219399	2.0	0.123023	0.0	0.0
ENST00000378466	PANK4	protein_coding	1	pantothenate kinase 4 [Source:HGNC Symbol;Acc:HGNC:19366]	27.7836	1.70248	97.3435	5.1176	69.8023	4.71252	99.5393	6.22605	66.9626	4.27243	41.2571	2.96816	118.846	6.67686	9.33994e-07	5.97431e-08	73.2386	4.46915	73.8636	4.15171	87.4584	4.53768	135.435	5.33429	77.7698	4.54576	47.685	3.05679	33.7728	2.57552	110.308	4.42566	77.9601	4.16084	66.2164	3.7593	0.752239779914	0.999981692554	0.223672133261	0.460680202519	0.985236863162	-0.0491904415475	0.400141037577	0.967996839238	-0.272862574809
ENST00000435556	PANK4	protein_coding	1	pantothenate kinase 4 [Source:HGNC Symbol;Acc:HGNC:19366]	0.0	0.0	0.0	0.0	0.466581	0.0335292	0.0	0.0	0.0	0.0	0.0	0.0	0.0	0.0	64.7174	4.40747	0.0	0.0	0.0	0.0	0.0	0.0	0.0	0.0	0.0	0.0	0.0	0.0	0.0	0.0	0.0	0.0	2.44732e-05	1.38993e-06	2.78361	0.168176			-inf			7.03838887834			inf
ENST00000505228	PANK4	nonsense_mediated_decay	1	pantothenate kinase 4 [Source:HGNC Symbol;Acc:HGNC:19366]	0.0	0.0	0.0	0.0	0.0	0.0	2.59759	0.232646	0.0	0.0	0.0	0.0	0.0	0.0	0.0	0.0	0.0	0.0	0.0	0.0	2.82193	0.209397	0.0	0.0	0.0	0.0	0.0	0.0	0.0	0.0	0.0	0.0	0.0	0.0	0.0	0.0			inf						-inf
ENST00000502512	PANK4	nonsense_mediated_decay	1	pantothenate kinase 4 [Source:HGNC Symbol;Acc:HGNC:19366]	4.37446	1.43952	8.20685	1.99469	0.0	0.0	6.29408	1.77439	0.0	0.0	3.55171	1.17455	6.66826	1.70029	5.48726	1.61573	6.15362	1.71146	3.13639	0.80462	1.80497	0.418046	6.98925	1.23221	0.0	0.0	9.50566	2.7313	3.60555	1.26753	7.01478	1.26848	6.73703	1.60728	0.0	0.0			-0.219781792823	0.446560456414	0.985236863162	0.549857175281	0.432626478972	0.967996839238	0.769638968104
ENST00000471361	PANK4	retained_intron	1	pantothenate kinase 4 [Source:HGNC Symbol;Acc:HGNC:19366]	0.0	0.0	0.0	0.0	0.0	0.0	0.0	0.0	0.0	0.0	0.0	0.0	0.0	0.0	0.0	0.0	0.0	0.0	0.0	0.0	4.88162	1.0997	0.0	0.0	0.230181	0.0588835	3.42238	0.956334	4.2691	1.45808	0.0	0.0	0.0	0.0	0.0	0.0
ENST00000487804	PANK4	retained_intron	1	pantothenate kinase 4 [Source:HGNC Symbol;Acc:HGNC:19366]	0.0	0.0	0.0	0.0	0.0	0.0	0.0	0.0	0.0	0.0	0.0	0.0	0.0	0.0	1.0	0.28813	0.0	0.0	0.0	0.0	0.0	0.0	1.08306	0.186988	0.0	0.0	1.10166	0.309974	0.0	0.0	0.0	0.0	0.0	0.0	0.0	0.0						inf			inf
ENST00000515423	PANK4	retained_intron	1	pantothenate kinase 4 [Source:HGNC Symbol;Acc:HGNC:19366]	8.32063e-05	7.05646e-05	0.0	0.0	0.0	0.0	0.0	0.0	0.0	0.0	0.0	0.0	2.69375	1.3615	4.06164	2.41397	1.69467	0.939259	0.0	0.0	0.0	0.0	0.0	0.0	0.0	0.0	0.0	0.0	0.0	0.0	0.0	0.0	0.0	0.0	0.0	0.0			-inf			16.0278707113			inf
ENST00000468002	PANK4	nonsense_mediated_decay	1	pantothenate kinase 4 [Source:HGNC Symbol;Acc:HGNC:19366]	0.0	0.0	0.0	0.0	0.0	0.0	0.0	0.0	2.03743	0.636595	0.0	0.0	0.0	0.0	0.0	0.0	0.0	0.0	0.0	0.0	0.0	0.0	0.0	0.0	0.0	0.0	3.17539	0.974374	0.0	0.0	1.68532	0.325614	0.0	0.0	0.0	0.0			inf						-inf
ENST00000486396	PANK4	nonsense_mediated_decay	1	pantothenate kinase 4 [Source:HGNC Symbol;Acc:HGNC:19366]	7.84189	1.86511	0.00016677	3.07537e-05	7.73112	1.80751	1.56906	0.338226	0.0	0.0	6.1912	1.55617	4.21945	0.820918	5.73372	1.28264	5.64419	1.19623	0.0	0.0	24.033	4.26846	13.2453	1.78924	0.0	0.0	6.10988	1.3446	8.75837	2.33816	5.99198	0.828494	6.09563	1.11474	0.0	0.0	0.696596984303	0.999981692554	-0.9550837714	0.708554469334	0.995414924791	-0.154448371978	0.446416715671	0.967996839238	0.800635399422
ENST00000502770	PANK4	nonsense_mediated_decay	1	pantothenate kinase 4 [Source:HGNC Symbol;Acc:HGNC:19366]	0.0	0.0	1.4495	0.218036	0.0	0.0	0.0	0.0	0.0	0.0	0.0	0.0	1.49645	0.238267	0.0	0.0	4.26231	0.738736	0.0	0.0	0.0	0.0	1.2475	0.138252	0.0	0.0	0.0	0.0	1.59417	0.347328	0.0	0.0	3.15194	0.473	0.0	0.0			-inf			2.16379663361			inf
ENST00000491212	PANK4	processed_transcript	1	pantothenate kinase 4 [Source:HGNC Symbol;Acc:HGNC:19366]	0.0	0.0	0.0	0.0	0.0	0.0	0.0	0.0	0.0	0.0	0.0	0.0	1.07647	0.265427	0.0	0.0	0.0	0.0	0.0	0.0	0.0	0.0	0.0	0.0	0.0	0.0	0.0	0.0	0.0	0.0	0.0	0.0	1.05531	0.243621	0.0	0.0						inf			inf
ENST00000514922	PANK4	retained_intron	1	pantothenate kinase 4 [Source:HGNC Symbol;Acc:HGNC:19366]	1.0	0.47416	0.0	0.0	0.0	0.0	0.0	0.0	0.0	0.0	0.0	0.0	0.0	0.0	0.0	0.0	0.00657794	0.00243637	0.0	0.0	0.0	0.0	0.0	0.0	0.0	0.0	0.0	0.0	0.0	0.0	0.0	0.0	0.0	0.0	0.0	0.0			-inf			-7.60449690723			inf
ENST00000606645	RP3-395M20	lincRNA	1		1.0	0.200286	2.0	0.317075	3.0	0.604503	1.0	0.185958	1.0	0.191334	0.0	0.0	1.0	0.167681	1.0	0.192431	0.0	0.0	1.0	0.16829	0.0	0.0	1.0	0.116643	1.0	0.173641	2.0	0.379979	1.0	0.229601	1.0	0.11928	1.0	0.157937	0.0	0.0			-1.57214437816			-1.6393802129			-0.0672358347401
ENST00000449660	RP3-395M20	antisense	1		0.0	0.0	1.04556	0.0942361	0.0	0.0	2.24968	0.24002	0.0	0.0	0.0	0.0	0.0	0.0	0.0	0.0	0.0	0.0	0.0	0.0	0.0	0.0	0.0	0.0	0.0	0.0	0.0	0.0	0.0	0.0	0.0	0.0	0.0	0.0	1.0	0.0967313			1.34880288643			-inf			-inf
ENST00000443892	RP3-395M20	antisense	1		1.0	0.605763	0.0	0.0	1.1403	0.554464	0.0	0.0	0.0	0.0	0.0	0.0	0.0	0.0	0.0	0.0	0.0	0.0	0.0	0.0	0.0	0.0	1.00045	0.277029	0.0	0.0	0.0	0.0	0.0	0.0	0.0	0.0	0.0	0.0	0.0	0.0			-inf			-inf
ENST00000416860	RP3-395M20	antisense	1		0.0	0.0	4.13993	0.162911	2.55527	0.129295	7.2615	0.340581	2.7146	0.129733	0.0	0.0	0.0	0.0	2.41749	0.115781	5.11023	0.233645	1.0	0.0421099	3.42129	0.133198	0.0	0.0	1.0	0.0438343	0.0	0.0	0.0	0.0	0.0	0.0	0.0	0.0	1.0	0.0425881			0.686638476073			0.258001157965			-0.428637318108
ENST00000448624	RP3-395M20	antisense	1		0.0	0.0	2.21315	0.452978	1.61408	0.418022	0.0	0.0	0.0	0.0	0.608669	0.169701	0.0	0.0	0.0	0.0	3.0	0.704634	0.0	0.0	0.0	0.0	0.0	0.0	0.0	0.0	0.0	0.0	0.0	0.0	0.0	0.0	0.0	0.0	0.0	0.0			-2.35967765252			-0.30579862939			2.05387902313
ENST00000432521	RP3-395M20	antisense	1		1.0	0.0442624	1.74128	0.0668116	2.75845	0.136105	1.75036	0.0800576	1.32197	0.0616045	2.07706	0.109106	0.0	0.0	2.0	0.0933978	0.0	0.0	0.0	0.0	0.0	0.0	0.0	0.0	0.0	0.0	0.0	0.0	0.0	0.0	2.0	0.0586757	0.0	0.0	0.0	0.0			0.0207976567925			-1.40409570645			-1.42489336325
ENST00000452793	RP3-395M20	antisense	1		2.39176	1.13046	1.47331	0.478627	0.0	0.0	0.0	0.0	0.0	0.0	0.0	0.0	0.0	0.0	0.0	0.0	0.0	0.0	0.0	0.0	0.0	0.0	0.0	0.0	0.0	0.0	0.0	0.0	0.0	0.0	1.48755	0.355704	0.0	0.0	0.0	0.0			-inf			-inf
ENST00000426449	TNFRSF14	protein_coding	1	tumor necrosis factor receptor superfamily member 14 [Source:HGNC Symbol;Acc:HGNC:11912]	0.0	0.0	0.0	0.0	0.0	0.0	0.0	0.0	1.68764	0.537744	0.0	0.0	0.0	0.0	0.107302	0.0344961	5.17013	1.56814	4.7015	1.31557	0.0	0.0	1.26107	0.241958	1.52177	0.435975	0.0	0.0	0.0	0.0	0.0	0.0	0.0	0.0	0.0	0.0			inf			inf			1.57545545178
ENST00000434817	TNFRSF14	protein_coding	1	tumor necrosis factor receptor superfamily member 14 [Source:HGNC Symbol;Acc:HGNC:11912]	8.79157e-07	2.2535e-07	0.0	0.0	0.0	0.0	0.0	0.0	0.0	0.0	7.74422e-07	2.0761e-07	0.0	0.0	0.0	0.0	0.0	0.0	0.0	0.0	0.0	0.0	0.0	0.0	0.0	0.0	7.82726e-06	1.83423e-06	0.0	0.0	0.0	0.0	0.0	0.0	0.0	0.0			-0.11829151405			-inf			-inf
ENST00000435221	TNFRSF14	protein_coding	1	tumor necrosis factor receptor superfamily member 14 [Source:HGNC Symbol;Acc:HGNC:11912]	1.2784e-05	1.95598e-06	0.741689	0.0922542	0.0	0.0	0.0	0.0	0.0	0.0	2.6809	0.455337	4.4395	0.585987	1.36077	0.205602	0.0	0.0	0.0	0.0	0.0	0.0	0.0	0.0	0.0	0.0	0.0	0.0	0.0	0.0	0.0	0.0	5.09988	0.635773	0.0	0.0			2.30321760909			3.10103447843			0.79781686934
ENST00000451778	TNFRSF14	protein_coding	1	tumor necrosis factor receptor superfamily member 14 [Source:HGNC Symbol;Acc:HGNC:11912]	3.56876	0.925957	0.0	0.0	0.0	0.0	0.0	0.0	0.0	0.0	1.47252	0.398888	0.0	0.0	0.0	0.0	0.0	0.0	0.000274795	5.78407e-05	0.0	0.0	0.0	0.0	0.0	0.0	5.22909	1.23786	0.0	0.0	0.0	0.0	0.0	0.0	0.0	0.0			-1.21496147596			-inf			-inf
ENST00000409119	TNFRSF14	protein_coding	1	tumor necrosis factor receptor superfamily member 14 [Source:HGNC Symbol;Acc:HGNC:11912]	0.0	0.0	0.0	0.0	0.0	0.0	0.0	0.0	0.0	0.0	0.0	0.0	0.0	0.0	0.0	0.0	0.0	0.0	0.0	0.0	0.0	0.0	0.0	0.0	0.0	0.0	0.0	0.0	0.0	0.0	0.0	0.0	2.06555	0.369265	0.0	0.0
ENST00000355716	TNFRSF14	protein_coding	1	tumor necrosis factor receptor superfamily member 14 [Source:HGNC Symbol;Acc:HGNC:11912]	17.1716	1.75515	35.807	3.06434	33.4832	3.66792	59.8165	6.06339	32.9704	3.41838	34.4961	4.03585	29.1602	2.65821	18.33	1.90718	19.0345	1.88606	1.06448	0.0971787	23.3478	1.9598	32.6129	2.07913	14.9843	1.41906	11.7021	1.21451	8.76139	1.08708	25.8104	1.6782	18.1198	1.56496	10.6794	0.981615	0.47593511363	0.999981692554	0.67144488742	0.742561800945	0.997610933961	-0.395700920306	0.261785568405	0.950176711679	-1.06714580773
ENST00000475523	TNFRSF14	retained_intron	1	tumor necrosis factor receptor superfamily member 14 [Source:HGNC Symbol;Acc:HGNC:11912]	0.0	0.0	0.0	0.0	6.31813	0.720805	0.0	0.0	12.0785	1.30442	0.0	0.0	0.0	0.0	3.78443	0.410186	0.0	0.0	0.0	0.0	3.93832	0.344172	5.42347	0.35999	0.0	0.0	0.0	0.0	0.0	0.0	0.0	0.0	10.1167	0.909698	0.0	0.0			0.855727542643			-0.813330766474			-1.66905830912
ENST00000442392	TNFRSF14	processed_transcript	1	tumor necrosis factor receptor superfamily member 14 [Source:HGNC Symbol;Acc:HGNC:11912]	0.0	0.0	4.38213	0.854581	0.0	0.0	0.0	0.0	0.0	0.0	0.0	0.0	0.0	0.0	0.0	0.0	3.63925	0.815022	0.0	0.0	1.63996	0.307429	0.0	0.0	1.59734	0.339443	0.0	0.0	0.876305	0.247358	2.34327	0.342152	2.55445	0.493096	0.0	0.0			-inf			-0.0683782390336			inf
ENST00000482074	TNFRSF14	retained_intron	1	tumor necrosis factor receptor superfamily member 14 [Source:HGNC Symbol;Acc:HGNC:11912]	0.0	0.0	3.26377	0.542812	0.0	0.0	0.704524	0.137296	0.0	0.0	0.0	0.0	0.0	0.0	0.0	0.0	1.03173	0.197478	0.0	0.0	0.0	0.0	0.0	0.0	0.0	0.0	0.0	0.0	0.0	0.0	1.6461	0.205765	0.0	0.0	0.0	0.0			-1.98316302049			-1.45876067585			0.524402344641
ENST00000496064	TNFRSF14	retained_intron	1	tumor necrosis factor receptor superfamily member 14 [Source:HGNC Symbol;Acc:HGNC:11912]	0.0	0.0	0.0	0.0	1.18854	0.152404	1.55919	0.184904	1.61585	0.196234	2.86714	0.393037	1.33983	0.142967	0.0	0.0	0.0	0.0	1.61829	0.17301	6.68581	0.656062	3.27073	0.243811	0.0	0.0	2.95103	0.358156	0.0	0.0	0.0	0.0	0.0	0.0	0.0	0.0			2.34475895189			-0.0922185893879			-2.43697754128
ENST00000463471	TNFRSF14	retained_intron	1	tumor necrosis factor receptor superfamily member 14 [Source:HGNC Symbol;Acc:HGNC:11912]	1.34467	0.0498911	3.16781	0.102333	2.94206	0.122291	4.84797	0.186838	5.35417	0.210134	0.0	0.0	6.89849	0.238617	0.0	0.0	3.4916	0.13112	5.193	0.179601	7.94938	0.254398	13.0981	0.318105	3.56366	0.128365	5.11774	0.202261	2.21537	0.103842	1.60583	0.039697	2.04357	0.0672637	0.0	0.0			0.532151743574			0.42961391446			-0.102537829114
ENST00000466750	TNFRSF14	retained_intron	1	tumor necrosis factor receptor superfamily member 14 [Source:HGNC Symbol;Acc:HGNC:11912]	0.0	0.0	0.0	0.0	0.0	0.0	0.73972	0.0476609	4.46914	0.293765	9.23516	0.684513	0.0	0.0	0.0	0.0	0.0	0.0	0.0	0.0	0.0	0.0	0.0	0.0	0.0	0.0	0.0	0.0	0.0	0.0	0.0	0.0	0.0	0.0	0.0	0.0			inf						-inf
ENST00000471768	TNFRSF14	retained_intron	1	tumor necrosis factor receptor superfamily member 14 [Source:HGNC Symbol;Acc:HGNC:11912]	0.0	0.0	0.0	0.0	0.0	0.0	0.955057	0.383076	0.0	0.0	0.0	0.0	1.16198	0.423155	0.0	0.0	0.0	0.0	1.43711	0.528189	0.391574	0.128367	0.0	0.0	0.0	0.0	0.0	0.0	0.0	0.0	0.0	0.0	0.0	0.0	0.0	0.0			inf			inf			0.14355557097
ENST00000463835	TNFRSF14	retained_intron	1	tumor necrosis factor receptor superfamily member 14 [Source:HGNC Symbol;Acc:HGNC:11912]	2.33408	0.561436	0.0	0.0	0.0	0.0	0.0	0.0	2.78773	0.625633	0.0	0.0	0.0	0.0	0.0	0.0	0.0	0.0	2.98534	0.589048	1.222	0.219104	0.0	0.0	0.0	0.0	0.0	0.0	2.29654	0.619119	0.0	0.0	0.0	0.0	4.32056	0.850141			0.156195037597			-inf			-inf
ENST00000480305	TNFRSF14	processed_transcript	1	tumor necrosis factor receptor superfamily member 14 [Source:HGNC Symbol;Acc:HGNC:11912]	4.18907	2.60129	4.0244	1.60273	0.0	0.0	1.1156	0.505004	0.0	0.0	2.24818	1.21258	0.0	0.0	0.0	0.0	0.522606	0.235448	0.0	0.0	1.47594	0.544838	0.333794	0.0939914	2.33297	0.984475	0.0	0.0	0.8504	0.488717	0.10682	0.0310163	0.0	0.0	0.0	0.0			-1.29138887565			-4.15828915981			-2.86690028417
ENST00000456687	RP3-395M20	TEC	1		0.0	0.0	0.0	0.0	0.0	0.0	0.0	0.0	0.0	0.0	0.314269	0.0500027	0.0	0.0	0.0	0.0	0.0	0.0	0.0	0.0	0.0	0.0	0.0	0.0	0.0	0.0	0.0	0.0	0.0	0.0	0.0	0.0	1.0	0.11692	0.0	0.0			inf						-inf
ENST00000424215	RP3-395M20	lincRNA	1		1.0	0.400032	0.0	0.0	0.0	0.0	1.0	0.328705	2.0	0.683278	0.0	0.0	0.0	0.0	0.0	0.0	1.0	0.325063	0.0	0.0	0.0	0.0	1.0	0.205262	0.0	0.0	0.0	0.0	0.0	0.0	1.0	0.210843	0.0	0.0	1.0	0.296364			1.33899773873			-0.299396059063			-1.6383937978
ENST00000378425	FAM213B	protein_coding	1	family with sequence similarity 213 member B [Source:HGNC Symbol;Acc:HGNC:28390]	0.0	0.0	0.00169026	8.92873e-05	0.0	0.0	2.62463e-07	1.64948e-08	0.0	0.0	0.0	0.0	16.6681	0.940896	0.0	0.0	0.0	0.0	0.0	0.0	0.0	0.0	17.6583	0.6988	0.0	0.0	6.29053e-08	4.05163e-09	18.5599	1.42216	0.0	0.0	62.4549	3.34913	7.78099	0.443849			-12.402227984			13.3632926614			25.7655206454
ENST00000444521	FAM213B	protein_coding	1	family with sequence similarity 213 member B [Source:HGNC Symbol;Acc:HGNC:28390]	0.0	0.0	28.0462	1.39147	0.0	0.0	0.0	0.0	0.0	0.0	0.0	0.0	1.2611	0.0668816	0.0	0.0	0.0	0.0	0.0	0.0	0.0	0.0	0.0	0.0	0.0	0.0	0.0122782	0.000743141	3.28657	0.236538	0.0	0.0	0.0	0.0	0.0	0.0			-inf			-4.37885663313			inf
ENST00000419916	FAM213B	protein_coding	1	family with sequence similarity 213 member B [Source:HGNC Symbol;Acc:HGNC:28390]	17.3414	1.03195	51.2972	2.62177	32.3756	2.12522	120.868	7.35115	75.407	4.67767	43.198	3.02143	1.29868e-08	7.09405e-10	41.7984	2.59932	68.0028	4.0346	0.0	0.0	79.1144	3.99162	114.656	4.39129	42.7129	2.42766	58.6473	3.65576	22.7306	1.68523	90.0497	3.51302	65.4695	3.39784	35.1181	1.93874	0.533639972027	0.999981692554	1.38091065554	0.540277688057	0.985236863162	0.199056723415	0.238265558434	0.936686963919	-1.18185393212
ENST00000378424	FAM213B	protein_coding	1	family with sequence similarity 213 member B [Source:HGNC Symbol;Acc:HGNC:28390]	0.0	0.0	0.0	0.0	0.0	0.0	0.0	0.0	0.0	0.0	0.0	0.0	0.0	0.0	0.0	0.0	0.0	0.0	0.0	0.0	0.0	0.0	0.0	0.0	0.0	0.0	43.3957	2.68857	0.0	0.0	0.0	0.0	0.0	0.0	0.0	0.0
ENST00000378427	FAM213B	protein_coding	1	family with sequence similarity 213 member B [Source:HGNC Symbol;Acc:HGNC:28390]	4.81446	0.29356	0.029642	0.00155096	36.4097	2.4465	0.000219049	1.36366e-05	0.0	0.0	81.5591	5.83978	66.5718	3.7224	1.0879	0.069258	6.19464	0.37622	60.9679	3.41065	59.382	3.06648	2.17405	0.0852249	4.15117	0.241499	0.0981038	0.00625921	0.0109293	0.000829511	14.3073	0.571314	56.7108	3.0125	55.1481	3.11618			1.09089352448	0.738022089483	0.997308560546	0.60428918403	0.583952097249	0.972615781163	-0.486604340445
ENST00000498083	FAM213B	protein_coding	1	family with sequence similarity 213 member B [Source:HGNC Symbol;Acc:HGNC:28390]	0.0	0.0	0.0	0.0	0.0	0.0	0.0	0.0	0.0	0.0	0.0	0.0	0.0	0.0	0.0	0.0	0.0	0.0	0.0	0.0	0.0	0.0	0.0	0.0	0.0	0.0	0.0	0.0	0.0	0.0	0.0	0.0	1.27627	0.530513	0.0	0.0
ENST00000484099	FAM213B	processed_transcript	1	family with sequence similarity 213 member B [Source:HGNC Symbol;Acc:HGNC:28390]	50.8355	3.24918	94.0101	5.14701	30.7399	2.1608	42.3173	2.75569	40.593	2.6969	0.00967179	0.000724582	29.3007	1.71394	0.00822442	0.000547833	23.5388	1.49561	0.0	0.0	33.4732	1.8079	94.5149	3.87529	24.6363	1.49919	8.62544	0.575612	87.412	6.94184	110.476	4.61456	22.1667	1.23157	43.9055	2.59493	0.305777579271	0.999981692554	-0.952993266513	0.224317692696	0.985236863162	-1.71750938171	0.864651178133	0.999032384366	-0.764516115201
ENST00000477045	FAM213B	retained_intron	1	family with sequence similarity 213 member B [Source:HGNC Symbol;Acc:HGNC:28390]	0.0	0.0	0.0	0.0	0.0	0.0	0.0	0.0	0.0	0.0	0.0	0.0	1.21638	0.367567	0.0	0.0	1.26376	0.416958	0.0	0.0	0.0	0.0	0.0	0.0	0.0	0.0	0.0	0.0	0.0	0.0	1.16748	0.249782	0.0	0.0	0.0	0.0						inf			inf
ENST00000476686	FAM213B	retained_intron	1	family with sequence similarity 213 member B [Source:HGNC Symbol;Acc:HGNC:28390]	0.00863449	0.000569285	9.61521	0.542374	14.4748	1.04813	2.81486	0.188812	0.0	0.0	1.23319	0.0951803	34.9819	2.1079	26.1055	1.7915	0.0	0.0	106.032	6.39295	86.0305	4.78579	33.9973	1.43577	110.5	6.92627	57.2211	3.93319	0.0	0.0	8.8602e-08	3.81215e-09	32.9219	1.88397	42.0472	2.55967			-2.48607656889	0.713473470899	0.995807671764	1.29325186593			3.77932843483
ENST00000469962	MMEL1	retained_intron	1	membrane metallo-endopeptidase-like 1 [Source:HGNC Symbol;Acc:HGNC:14668]	0.0	0.0	0.0	0.0	0.0	0.0	0.0	0.0	0.0	0.0	0.0	0.0	0.0	0.0	0.0	0.0	0.0	0.0	0.0	0.0	0.0	0.0	0.0	0.0	0.0	0.0	0.0	0.0	0.0	0.0	1.0	0.321602	0.0	0.0	0.0	0.0
ENST00000401095	TTC34	protein_coding	1	tetratricopeptide repeat domain 34 [Source:HGNC Symbol;Acc:HGNC:34297]	7.0	0.14837	12.0	0.223628	5.0	0.120056	10.0	0.222741	2.0	0.0453145	1.0	0.0255281	12.0	0.239773	11.9213	0.270511	12.0	0.260234	8.0	0.159762	10.0	0.185091	3.18147	0.0446794	3.0	0.0624611	9.0	0.20566	8.0	0.216369	14.0	0.200024	7.0	0.133245	1.06034	0.021459	0.449142560992	0.999981692554	-0.745045272031	0.602131008773	0.9861941534	0.647012008346	0.174753547532	0.887264497711	1.39205728038
ENST00000606861	LINC00982	antisense	1	long intergenic non-protein coding RNA 982 [Source:HGNC Symbol;Acc:HGNC:48664]	0.0	0.0	0.0	0.0	0.0	0.0	0.0	0.0	0.0	0.0	0.0	0.0	0.0	0.0	2.0	0.116798	0.0	0.0	0.0	0.0	0.0	0.0	0.0	0.0	0.0	0.0	0.0	0.0	0.0	0.0	0.0	0.0	0.0	0.0	0.0	0.0						inf			inf
ENST00000321399	LINC00982	antisense	1	long intergenic non-protein coding RNA 982 [Source:HGNC Symbol;Acc:HGNC:48664]	0.0	0.0	1.0	0.0640601	0.0	0.0	0.0	0.0	0.0	0.0	0.0	0.0	0.0	0.0	0.0	0.0	0.0	0.0	0.0	0.0	0.0	0.0	0.0	0.0	0.0	0.0	0.0	0.0	0.0	0.0	0.0	0.0	0.0	0.0	0.0	0.0			-inf			-inf
ENST00000413472	LINC00982	antisense	1	long intergenic non-protein coding RNA 982 [Source:HGNC Symbol;Acc:HGNC:48664]	0.0	0.0	0.0	0.0	0.637324	0.264012	0.0	0.0	0.0	0.0	0.0	0.0	0.0	0.0	0.0	0.0	0.0	0.0	0.0	0.0	0.0	0.0	0.0	0.0	0.0	0.0	0.0	0.0	0.0	0.0	0.0	0.0	0.0	0.0	0.0	0.0			-inf			-inf
ENST00000453118	LINC00982	antisense	1	long intergenic non-protein coding RNA 982 [Source:HGNC Symbol;Acc:HGNC:48664]	0.0	0.0	0.0	0.0	1.36268	0.150239	0.0	0.0	0.0	0.0	0.0	0.0	1.0	0.0917477	0.0	0.0	0.0	0.0	0.0	0.0	0.0	0.0	0.0	0.0	0.0	0.0	0.0	0.0	0.0	0.0	0.0	0.0	0.0	0.0	0.0	0.0			-inf			-0.711515468507			inf
ENST00000321336	LINC00982	antisense	1	long intergenic non-protein coding RNA 982 [Source:HGNC Symbol;Acc:HGNC:48664]	0.0	0.0	0.0	0.0	0.0	0.0	0.0	0.0	1.0	0.316133	0.0	0.0	1.0	0.275778	0.0	0.0	0.0	0.0	0.0	0.0	0.0	0.0	0.0	0.0	0.0	0.0	0.0	0.0	0.0	0.0	0.0	0.0	0.0	0.0	0.0	0.0			inf			inf			-0.197024269471
ENST00000511072	PRDM16	protein_coding	1	PR domain containing 16 [Source:HGNC Symbol;Acc:HGNC:14000]	1.0	0.0368542	0.0	0.0	0.0	0.0	6.74952e-06	2.58426e-07	0.0	0.0	0.0	0.0	4.23226e-07	1.45436e-08	0.0	0.0	0.0	0.0	0.0	0.0	0.0	0.0	0.0	0.0	0.0	0.0	0.0	0.0	0.0	0.0	0.0	0.0	0.0	0.0	0.0	0.0			-17.1217182908			-21.2730131853			-4.15129489441
ENST00000607632	PRDM16	retained_intron	1	PR domain containing 16 [Source:HGNC Symbol;Acc:HGNC:14000]	0.0	0.0	0.0	0.0	0.0	0.0	0.0	0.0	1.12142	0.423592	0.0	0.0	1.61333	0.530402	0.0	0.0	0.0	0.0	0.0	0.0	0.0	0.0	0.0	0.0	0.0	0.0	0.0	0.0	0.0	0.0	0.0	0.0	0.0	0.0	0.0	0.0			inf			inf			0.324410872759
ENST00000378391	PRDM16	protein_coding	1	PR domain containing 16 [Source:HGNC Symbol;Acc:HGNC:14000]	0.0	0.0	16.0499	0.401537	3.2272	0.103962	1.72133	0.0514275	1.12322	0.0341533	3.21462	0.110147	0.0	0.0	0.0	0.0	0.0	0.0	0.0	0.0	0.0	0.0	1.0	0.0188325	0.0	0.0	0.0	0.0	0.0	0.0	0.0	0.0	0.0	0.0	0.0	0.0			-1.36885955588			-inf			-inf
ENST00000514189	PRDM16	protein_coding	1	PR domain containing 16 [Source:HGNC Symbol;Acc:HGNC:14000]	0.0	0.0	0.0	0.0	0.0	0.0	4.27398	0.165482	0.0	0.0	0.0	0.0	0.272389	0.00946566	0.0	0.0	0.0	0.0	0.0	0.0	0.0	0.0	0.0	0.0	0.0	0.0	0.0	0.0	0.0	0.0	0.0	0.0	0.0	0.0	0.0	0.0			inf			inf			-4.12782738645
ENST00000270722	PRDM16	protein_coding	1	PR domain containing 16 [Source:HGNC Symbol;Acc:HGNC:14000]	5.0	0.0879739	18.4077	0.285397	5.15856	0.103081	18.3972	0.341069	15.7909	0.297709	15.7854	0.33529	26.8464	0.446421	10.1721	0.192048	21.0	0.378974	0.0	0.0	0.0	0.0	0.0	0.0	0.0	0.0	0.0	0.0	0.0	0.0	0.0	0.0	0.0	0.0	0.0	0.0	0.419407470906	0.999981692554	1.03169191601	0.379818789871	0.985236863162	1.09454549302	0.967380093459	0.999977047849	0.0628535770076
ENST00000512462	PRDM16	processed_transcript	1	PR domain containing 16 [Source:HGNC Symbol;Acc:HGNC:14000]	0.0	0.0	1.13077	0.0419855	0.0	0.0	0.146686	0.00649351	0.0	0.0	0.0	0.0	0.0	0.0	0.0	0.0	0.0	0.0	0.0	0.0	0.0	0.0	0.0	0.0	0.0	0.0	0.0	0.0	0.0	0.0	0.0	0.0	0.0	0.0	0.0	0.0			-2.69282074047			-inf			-inf
ENST00000463591	PRDM16	protein_coding	1	PR domain containing 16 [Source:HGNC Symbol;Acc:HGNC:14000]	0.0	0.0	0.0	0.0	0.0	0.0	0.0	0.0	0.0	0.0	0.0	0.0	1.0	0.604364	0.0	0.0	0.0	0.0	0.0	0.0	0.0	0.0	0.0	0.0	0.0	0.0	0.0	0.0	0.0	0.0	0.0	0.0	0.0	0.0	0.0	0.0						inf			inf
ENST00000509860	PRDM16	protein_coding	1	PR domain containing 16 [Source:HGNC Symbol;Acc:HGNC:14000]	0.0	0.0	0.41165	0.0152247	4.61424	0.219487	0.0	0.0	0.0	0.0	0.0	0.0	0.0	0.0	0.0	0.0	0.0	0.0	0.0	0.0	0.0	0.0	0.0	0.0	0.0	0.0	0.0	0.0	0.0	0.0	0.0	0.0	0.0	0.0	0.0	0.0			-inf			-inf
ENST00000378389	PRDM16	processed_transcript	1	PR domain containing 16 [Source:HGNC Symbol;Acc:HGNC:14000]	0.0	0.0	0.0	0.0	0.0	0.0	1.46079	0.231905	1.33878	0.218264	0.0	0.0	0.0	0.0	1.8279	0.299501	0.0	0.0	0.0	0.0	0.0	0.0	0.0	0.0	0.0	0.0	0.0	0.0	0.0	0.0	0.0	0.0	0.0	0.0	0.0	0.0			inf			inf			-0.587905891847
ENST00000606170	PRDM16	retained_intron	1	PR domain containing 16 [Source:HGNC Symbol;Acc:HGNC:14000]	0.0	0.0	0.0	0.0	0.0	0.0	1.0	0.383622	0.625641	0.250431	0.0	0.0	2.26784	0.78944	0.0	0.0	0.0	0.0	0.0	0.0	0.0	0.0	0.0	0.0	0.0	0.0	0.0	0.0	2.0	0.966985	1.0	0.246069	0.0	0.0	0.0	0.0			inf			inf			0.316226181583
ENST00000624175	RP11-193J6	TEC	1		0.0	0.0	0.0	0.0	0.0	0.0	0.0	0.0	0.0	0.0	0.0	0.0	0.0	0.0	0.0	0.0	0.0	0.0	0.0	0.0	1.0	0.0518839	0.0	0.0	0.0	0.0	0.0	0.0	0.0	0.0	0.0	0.0	0.0	0.0	0.0	0.0
ENST00000607061	RP11-22L13	lincRNA	1		2.0	0.0925839	6.0	0.240473	1.0	0.0515312	1.0	0.0477648	1.0	0.0486727	2.0	0.109733	4.0	0.171528	1.0	0.0487778	3.0	0.139692	1.0	0.0428864	0.0	0.0	0.0	0.0	0.0	0.0	0.0	0.0	0.0	0.0	0.0	0.0	0.0	0.0	0.0	0.0			-0.899476204422			-0.0953260331588			0.804150171263
ENST00000378378	ARHGEF16	protein_coding	1	Rho guanine nucleotide exchange factor 16 [Source:HGNC Symbol;Acc:HGNC:15515]	1.0	0.0528909	0.0	0.0	0.0	0.0	0.0	0.0	6.0	0.332234	0.0	0.0	0.0	0.0	3.41422	0.189493	3.4227	0.181289	0.0	0.0	0.0	0.0	0.0	0.0	0.0	0.0	0.0	0.0	0.0	0.0	0.0	0.0	0.0	0.0	0.0	0.0			2.65110829284			2.80947977869			0.158371485851
ENST00000378373	ARHGEF16	protein_coding	1	Rho guanine nucleotide exchange factor 16 [Source:HGNC Symbol;Acc:HGNC:15515]	0.0	0.0	2.97999	0.192296	0.0	0.0	3.96082	0.303598	0.0	0.0	2.98654	0.26363	0.0	0.0	1.58085	0.124083	0.535632	0.0400827	0.0	0.0	0.0	0.0	0.0	0.0	0.0	0.0	0.0	0.0	0.0	0.0	0.0	0.0	0.0	0.0	0.0	0.0			1.56059999679			-0.228176024343			-1.78877602113
ENST00000378371	ARHGEF16	protein_coding	1	Rho guanine nucleotide exchange factor 16 [Source:HGNC Symbol;Acc:HGNC:15515]	0.0	0.0	0.0200105	0.00128624	0.0	0.0	0.0391764	0.0029913	0.0	0.0	0.0134613	0.00118366	0.0	0.0	0.00492972	0.000385438	0.00450836	0.000336066	0.0	0.0	0.0	0.0	0.0	0.0	0.0	0.0	0.0	0.0	0.0	0.0	0.0	0.0	0.0	0.0	0.0	0.0			1.6986025145			-0.834080562671			-2.53268307718
ENST00000445297	ARHGEF16	protein_coding	1	Rho guanine nucleotide exchange factor 16 [Source:HGNC Symbol;Acc:HGNC:15515]	1.0	0.255442	0.0	0.0	0.0	0.0	0.0	0.0	0.0	0.0	0.0	0.0	1.60017	0.330807	0.0	0.0	0.664648	0.149721	0.0	0.0	0.0	0.0	0.0	0.0	0.0	0.0	0.0	0.0	0.0	0.0	0.0	0.0	0.0	0.0	0.0	0.0			-inf			0.911624744447			inf
ENST00000418137	ARHGEF16	protein_coding	1	Rho guanine nucleotide exchange factor 16 [Source:HGNC Symbol;Acc:HGNC:15515]	0.0	0.0	0.0	0.0	0.0	0.0	0.0	0.0	0.0	0.0	0.0	0.0	0.0	0.0	0.0	0.0	1.34857	0.490066	0.0	0.0	0.0	0.0	0.0	0.0	0.0	0.0	0.0	0.0	0.0	0.0	0.0	0.0	0.0	0.0	0.0	0.0						inf			inf
ENST00000485984	ARHGEF16	retained_intron	1	Rho guanine nucleotide exchange factor 16 [Source:HGNC Symbol;Acc:HGNC:15515]	0.0	0.0	0.0	0.0	0.0	0.0	0.0	0.0	0.0	0.0	0.0	0.0	3.39983	0.220385	0.0	0.0	4.02394	0.283368	0.0	0.0	0.0	0.0	0.0	0.0	0.0	0.0	0.0	0.0	0.0	0.0	0.0	0.0	0.0	0.0	0.0	0.0						inf			inf
ENST00000294599	MEGF6	protein_coding	1	multiple EGF-like-domains 6 [Source:HGNC Symbol;Acc:HGNC:3232]	2.0	0.0699067	5.21671	0.158966	0.0	0.0	8.44984	0.307266	2.0	0.0740506	0.0	0.0	1.30809	0.0426887	2.0	0.074189	1.30718	0.046312	0.0	0.0	0.0	0.0	0.0	0.0	0.0	0.0	0.0	0.0	0.0	0.0	1.0	0.0233248	0.0	0.0	0.0	0.0			0.736443949735			-0.487995386094			-1.22443933583
ENST00000356575	MEGF6	protein_coding	1	multiple EGF-like-domains 6 [Source:HGNC Symbol;Acc:HGNC:3232]	0.0	0.0	0.0	0.0	0.0	0.0	4.442	0.132512	0.0	0.0	0.0	0.0	0.0	0.0	0.0	0.0	0.0	0.0	0.0	0.0	0.0	0.0	0.0	0.0	0.0	0.0	0.0	0.0	0.0	0.0	0.0	0.0	0.0	0.0	0.0	0.0			inf						-inf
ENST00000494257	MEGF6	retained_intron	1	multiple EGF-like-domains 6 [Source:HGNC Symbol;Acc:HGNC:3232]	0.0	0.0	0.25636	0.033494	0.0	0.0	0.0	0.0	0.0	0.0	0.0	0.0	1.69191	0.234434	0.0	0.0	4.69282	0.707504	0.0	0.0	0.0	0.0	0.0	0.0	0.0	0.0	0.0	0.0	0.0	0.0	0.0	0.0	0.0	0.0	0.0	0.0			-inf			4.81365751786			inf
ENST00000485002	MEGF6	nonsense_mediated_decay	1	multiple EGF-like-domains 6 [Source:HGNC Symbol;Acc:HGNC:3232]	0.0	0.0	0.0	0.0	1.14992	0.0430771	0.0	0.0	0.0	0.0	3.44296	0.137222	0.0	0.0	0.0	0.0	0.0	0.0	0.0	0.0	0.0	0.0	0.0	0.0	0.0	0.0	0.0	0.0	0.0	0.0	0.0	0.0	0.0	0.0	0.0	0.0			1.67151876453			-inf			-inf
ENST00000491842	MEGF6	protein_coding	1	multiple EGF-like-domains 6 [Source:HGNC Symbol;Acc:HGNC:3232]	0.0	0.0	0.941986	0.214371	0.850076	0.244248	0.337327	0.0892231	0.0	0.0	0.557042	0.172563	0.0	0.0	0.0	0.0	1.0	0.260711	0.0	0.0	0.0	0.0	0.0	0.0	0.0	0.0	0.0	0.0	0.0	0.0	0.0	0.0	0.0	0.0	0.0	0.0			-0.808907628322			-0.814844670374			-0.00593704205209
ENST00000461795	MEGF6	retained_intron	1	multiple EGF-like-domains 6 [Source:HGNC Symbol;Acc:HGNC:3232]	0.0	0.0	0.584942	0.302114	0.0	0.0	0.770832	0.445721	0.0	0.0	0.0	0.0	0.0	0.0	0.0	0.0	0.0	0.0	0.0	0.0	1.0	0.468986	0.0	0.0	0.0	0.0	0.0	0.0	0.0	0.0	0.0	0.0	0.0	0.0	0.0	0.0			0.561047894379			-inf			-inf
ENST00000435049	RP11-46F15	antisense	1		0.0	0.0	0.0	0.0	0.0	0.0	0.0	0.0	0.0	0.0	0.0	0.0	1.0	0.300265	0.0	0.0	1.0	0.32783	0.0	0.0	0.0	0.0	0.0	0.0	0.0	0.0	0.0	0.0	0.0	0.0	1.0	0.212607	1.0	0.279979	0.0	0.0						inf			inf
ENST00000378344	TPRG1L	protein_coding	1	tumor protein p63 regulated 1-like [Source:HGNC Symbol;Acc:HGNC:27007]	76.7644	5.27687	370.329	21.7429	140.933	10.6195	332.933	23.2373	261.04	18.5943	130.347	10.4707	322.133	20.1992	190.422	13.601	180.96	12.3264	100.489	6.30526	172.04	9.9571	121.333	5.33134	60.56	3.94976	40.4267	2.89122	70.1244	5.97167	141.244	6.32342	121.387	7.2272	50.5333	3.20073	0.350778666587	0.999981692554	0.474635742767	0.3780571297	0.985236863162	0.293360307221	0.840629888566	0.998054183521	-0.181275435546
ENST00000344579	TPRG1L	protein_coding	1	tumor protein p63 regulated 1-like [Source:HGNC Symbol;Acc:HGNC:27007]	179.236	13.7542	102.671	6.69718	236.697	19.8026	129.351	10.0214	149.96	11.8635	207.653	18.5287	139.031	9.67939	80.1937	6.36273	245.896	18.5998	85.5111	5.95841	32.96	2.11678	125.811	6.13485	130.537	9.44995	101.573	8.06198	48.8756	4.6237	79.9543	3.97333	67.6674	4.4708	75.4667	5.30487	0.943227833137	0.999981692554	0.00570943823969	0.770065090537	0.998782587437	-0.216612540258	0.715268530721	0.985349520561	-0.222321978498
ENST00000378322	WRAP73	protein_coding	1	WD repeat containing, antisense to TP73 [Source:HGNC Symbol;Acc:HGNC:12759]	11.533	0.982001	50.1534	3.61181	27.8812	2.57356	61.2432	5.23362	30.6709	2.67787	23.6153	2.32591	35.0658	2.69348	39.9532	3.4992	49.8919	4.16432	0.0	0.0	4.90776	0.347539	22.1531	1.19122	0.0	0.0	4.03761	0.353413	3.70199	0.386607	16.7027	0.915553	9.50254	0.692306	5.57958	0.432531	0.569915820678	0.999981692554	0.514333420685	0.456881283403	0.985236863162	0.531090234838	0.829451438549	0.997213858009	0.0167568141526
ENST00000270708	WRAP73	protein_coding	1	WD repeat containing, antisense to TP73 [Source:HGNC Symbol;Acc:HGNC:12759]	35.1339	3.69808	86.2741	7.5896	23.1063	2.6013	58.2589	6.06857	61.3336	6.53597	44.82	5.38983	83.9746	7.8671	55.5993	5.94627	45.0746	4.59028	22.6423	2.12449	33.077	2.85279	17.6254	1.15457	18.8295	1.83242	11.9915	1.27881	18.4109	2.34811	32.5116	2.17228	26.114	2.31742	11.9042	1.12433	0.553918280666	0.999981692554	0.373604940641	0.509296757014	0.985236863162	0.406051272308	0.926916157585	0.999977047849	0.0324463316667
ENST00000471223	WRAP73	retained_intron	1	WD repeat containing, antisense to TP73 [Source:HGNC Symbol;Acc:HGNC:12759]	3.18301	0.0809731	20.7487	0.462864	9.40667	0.270277	4.74905	0.126563	18.9984	0.515178	8.24823	0.252028	7.52558	0.179937	11.4731	0.311622	19.3278	0.501604	3.69861	0.0883954	4.63239	0.102567	4.20541	0.0706528	4.84661	0.12073	0.0	0.0	2.11099	0.0683415	10.0583	0.171941	0.0	0.0	1.09512	0.0265142	0.905334447333	0.999981692554	0.134671000578	0.720814741849	0.996352328723	0.286799509575	0.785371942098	0.991870684943	0.152128508997
ENST00000424367	WRAP73	protein_coding	1	WD repeat containing, antisense to TP73 [Source:HGNC Symbol;Acc:HGNC:12759]	0.0	0.0	21.6352	3.67687	16.13	3.4803	14.5896	2.90391	0.0	0.0	0.0	0.0	4.33879	0.779038	0.000358605	7.39545e-05	2.18275	0.4268	3.91046	0.704917	0.0	0.0	19.0161	2.37316	4.95291	0.920459	1.46646	0.298116	0.29481	0.0725484	34.5947	4.41676	0.0	0.0	4.7961	0.863495	0.451768312082	0.999981692554	-1.30139250652			-2.56926466986			-1.26787216333
ENST00000497940	WRAP73	retained_intron	1	WD repeat containing, antisense to TP73 [Source:HGNC Symbol;Acc:HGNC:12759]	0.0	0.0	0.0	0.0	0.0	0.0	0.688521	0.113988	1.49138	0.25368	1.31651	0.253005	0.167984	0.0250609	0.0	0.0	0.0	0.0	0.804028	0.120323	0.736849	0.100732	0.0	0.0	0.374572	0.0579125	0.0	0.0	0.0	0.0	0.0	0.0	0.0	0.0	0.0	0.0			inf			inf			-4.63032325685
ENST00000469643	WRAP73	retained_intron	1	WD repeat containing, antisense to TP73 [Source:HGNC Symbol;Acc:HGNC:12759]	3.15058	1.51813	0.0	0.0	0.0	0.0	0.0	0.0	0.0	0.0	0.0	0.0	0.0	0.0	0.0	0.0	0.0	0.0	0.0	0.0	0.0	0.0	0.0	0.0	0.0	0.0	0.0	0.0	0.0	0.0	2.36112	0.572677	1.38349	0.441122	0.0	0.0			-inf			-inf
ENST00000494884	WRAP73	retained_intron	1	WD repeat containing, antisense to TP73 [Source:HGNC Symbol;Acc:HGNC:12759]	0.0	0.0	0.0	0.0	0.0	0.0	0.0	0.0	1.63273	0.945058	0.0	0.0	1.18673	0.593473	0.0	0.0	0.658633	0.361146	0.0	0.0	0.0	0.0	0.0	0.0	0.0	0.0	0.0	0.0	0.0	0.0	0.0	0.0	0.0	0.0	0.0	0.0			inf			inf			0.014522177986
ENST00000465916	WRAP73	protein_coding	1	WD repeat containing, antisense to TP73 [Source:HGNC Symbol;Acc:HGNC:12759]	0.0	0.0	9.82942e-05	2.1064e-05	2.47591	0.670741	0.000166061	4.1433e-05	0.0	0.0	0.0	0.0	5.74142	1.29433	0.0	0.0	10.63	2.61223	0.0	0.0	0.0	0.0	0.0	0.0	0.0	0.0	0.0	0.0	0.0	0.0	0.0	0.0	0.0	0.0	0.160824	0.0362503			-13.9827331929			2.54202576996			16.5247589629
ENST00000419924	WRAP73	protein_coding	1	WD repeat containing, antisense to TP73 [Source:HGNC Symbol;Acc:HGNC:12759]	0.0	0.0	4.19369	1.25735	0.0	0.0	1.47061	0.507619	0.0	0.0	0.0	0.0	0.0	0.0	0.0	0.0	0.0	0.0	0.0	0.0	0.654051	0.184966	0.0	0.0	0.0	0.0	1.50445	0.528446	0.498908	0.216171	0.0	0.0	0.0	0.0	2.46419	0.766577			-1.30856832404			-inf			-inf
ENST00000479331	WRAP73	retained_intron	1	WD repeat containing, antisense to TP73 [Source:HGNC Symbol;Acc:HGNC:12759]	0.0	0.0	0.0	0.0	0.0	0.0	0.0	0.0	3.89445	2.15348	0.0	0.0	0.0	0.0	0.0	0.0	3.31596	1.73783	0.0	0.0	0.0	0.0	0.0	0.0	0.0	0.0	0.0	0.0	0.0	0.0	0.0	0.0	0.0	0.0	0.0	0.0			inf			inf			-0.309382964825
ENST00000378295	TP73	protein_coding	1	tumor protein p73 [Source:HGNC Symbol;Acc:HGNC:12003]	0.0	0.0	23.5742	0.620171	6.10579	0.206803	0.0	0.0	0.0	0.0	5.04256e-08	1.81677e-09	0.0	0.0	0.0	0.0	0.0	0.0	0.0	0.0	12.0	0.31309	0.0	0.0	0.0	0.0	0.0	0.0	0.0	0.0	0.0	0.0	0.0	0.0	0.0	0.0			-28.7618909426			-inf			-inf
ENST00000604074	TP73	protein_coding	1	tumor protein p73 [Source:HGNC Symbol;Acc:HGNC:12003]	6.63692	0.216436	4.55283	0.129624	0.0	0.0	0.0	0.0	1.8369	0.0635517	2.29857	0.0896208	0.0	0.0	0.0	0.0	8.66611	0.286909	0.0	0.0	0.0	0.0	0.0	0.0	0.0	0.0	2.38739	0.0832115	0.0	0.0	2.86451	0.0624432	0.0	0.0	0.0	0.0			-1.1758648899			-0.27042897003			0.905435919867
ENST00000354437	TP73	protein_coding	1	tumor protein p73 [Source:HGNC Symbol;Acc:HGNC:12003]	0.0	0.0	0.0	0.0	0.0	0.0	0.0	0.0	0.0	0.0	2.40768e-07	2.20147e-08	0.0	0.0	1.5016	0.122087	0.0	0.0	0.0	0.0	0.0	0.0	0.0	0.0	4.0	0.296677	0.0	0.0	0.0	0.0	0.0	0.0	0.0	0.0	0.0	0.0			inf			inf			22.402939068
ENST00000357733	TP73	protein_coding	1	tumor protein p73 [Source:HGNC Symbol;Acc:HGNC:12003]	0.0	0.0	0.0	0.0	0.0	0.0	0.0	0.0	0.0	0.0	0.0	0.0	0.0	0.0	8.47822	0.288089	0.0	0.0	0.0	0.0	0.0	0.0	0.0	0.0	0.0	0.0	0.0	0.0	0.0	0.0	0.0	0.0	0.0	0.0	0.0	0.0						inf			inf
ENST00000346387	TP73	protein_coding	1	tumor protein p73 [Source:HGNC Symbol;Acc:HGNC:12003]	0.0	0.0	8.39855e-06	2.3667e-07	0.0	0.0	0.0	0.0	7.16457e-06	2.45343e-07	1.45809e-06	5.62694e-08	17.7583	0.536055	0.0	0.0	2.80369e-05	9.18741e-07	0.0	0.0	0.0	0.0	0.0	0.0	0.0	0.0	3.14337e-06	1.08445e-07	0.0	0.0	3.76662e-06	8.12712e-08	0.0	0.0	1.3484	0.0411994			0.349818899034			21.1110752294			20.7612563303
ENST00000603362	TP73	protein_coding	1	tumor protein p73 [Source:HGNC Symbol;Acc:HGNC:12003]	0.0	0.0	0.0	0.0	0.0	0.0	0.0	0.0	0.0	0.0	0.0	0.0	0.0	0.0	0.136963	0.0146189	0.0	0.0	0.0	0.0	0.0	0.0	0.0	0.0	0.0	0.0	0.0	0.0	0.0	0.0	0.0	0.0	0.0	0.0	0.0	0.0						inf			inf
ENST00000604479	TP73	protein_coding	1	tumor protein p73 [Source:HGNC Symbol;Acc:HGNC:12003]	0.0	0.0	0.0	0.0	0.213946	0.0247723	0.0	0.0	1.42022	0.155674	0.0	0.0	4.4366	0.427483	0.0	0.0	0.0	0.0	0.0	0.0	0.0	0.0	2.0	0.134721	0.0	0.0	0.0	0.0	0.0	0.0	0.0	0.0	0.0	0.0	0.0	0.0			2.65172828398			4.10906732067			1.4573390367
ENST00000378285	TP73	protein_coding	1	tumor protein p73 [Source:HGNC Symbol;Acc:HGNC:12003]	0.0	0.0	0.0	0.0	0.0	0.0	0.0	0.0	0.0	0.0	2.6469	0.244861	0.0	0.0	2.66127	0.218915	0.0	0.0	0.0	0.0	0.0	0.0	0.0	0.0	0.0	0.0	0.0	0.0	0.0	0.0	0.0	0.0	0.0	0.0	0.0	0.0			inf			inf			-0.161592197334
ENST00000378280	TP73	protein_coding	1	tumor protein p73 [Source:HGNC Symbol;Acc:HGNC:12003]	0.0	0.0	0.0	0.0	0.0	0.0	0.0	0.0	0.0	0.0	0.0	0.0	0.0	0.0	0.0	0.0	1.86955	0.150817	0.0	0.0	0.0	0.0	0.0	0.0	0.0	0.0	0.0	0.0	0.0	0.0	0.0	0.0	0.0	0.0	0.0	0.0						inf			inf
ENST00000378288	TP73	protein_coding	1	tumor protein p73 [Source:HGNC Symbol;Acc:HGNC:12003]	0.0	0.0	0.0	0.0	0.0	0.0	30.8061	0.980866	0.0	0.0	8.19112	0.299159	0.0	0.0	0.00391866	0.000127224	0.0	0.0	0.0	0.0	0.0	0.0	0.0	0.0	0.0	0.0	0.0	0.0	0.0	0.0	0.0	0.0	0.0	0.0	0.0	0.0			inf			inf			-13.2965135156
ENST00000603364	TP73	retained_intron	1	tumor protein p73 [Source:HGNC Symbol;Acc:HGNC:12003]	0.109986	0.0125951	0.0	0.0	0.0	0.0	0.0	0.0	0.0	0.0	0.0	0.0	0.0	0.0	0.0	0.0	0.0	0.0	0.0	0.0	0.0	0.0	0.0	0.0	0.0	0.0	1.0	0.11526	0.0	0.0	0.135484	0.00978588	0.0	0.0	0.0	0.0			-inf			-inf
ENST00000378290	TP73	protein_coding	1	tumor protein p73 [Source:HGNC Symbol;Acc:HGNC:12003]	0.0	0.0	0.909913	0.0720843	0.0	0.0	5.55589	0.521785	0.0	0.0	0.305743	0.033119	0.0	0.0	0.0	0.0	0.0	0.0	0.0	0.0	2.31105e-05	1.79788e-06	0.0	0.0	0.0	0.0	0.0	0.0	0.0	0.0	0.0	0.0	0.0	0.0	0.0	0.0			2.9444812236			-inf			-inf
ENST00000604566	TP73	retained_intron	1	tumor protein p73 [Source:HGNC Symbol;Acc:HGNC:12003]	0.0	0.0	0.0	0.0	0.0	0.0	0.0	0.0	0.0	0.0	0.0	0.0	0.0	0.0	0.0	0.0	0.573864	0.0733175	0.0	0.0	0.0	0.0	0.0	0.0	0.0	0.0	0.0	0.0	0.0	0.0	0.0	0.0	1.0	0.111074	1.6516	0.195308						inf			inf
ENST00000443034	RP5-1092A11	antisense	1		0.0	0.0	0.0	0.0	0.0	0.0	2.0	0.519462	0.0	0.0	0.0	0.0	1.0	0.234753	1.0	0.270697	0.0	0.0	1.0	0.236054	2.0	0.42718	0.0	0.0	0.0	0.0	0.0	0.0	1.0	0.323142	1.0	0.166601	0.0	0.0	0.0	0.0			inf			inf			-0.0394498308206
ENST00000624167	TP73-AS1	antisense	1	TP73 antisense RNA 1 [Source:HGNC Symbol;Acc:HGNC:29052]	3.22458	0.652888	2.2778	0.364614	0.0	0.0	3.27868	0.615474	3.50957	0.677949	3.1575	0.689417	0.397808	0.0673407	0.413622	0.0803616	0.0	0.0	2.47473	0.420461	0.0	0.0	0.0	0.0	2.92086	0.511984	2.47273	0.474225	0.0	0.0	0.0	0.0	0.0	0.0	0.0	0.0			0.962536637571			-2.78426743341			-3.74680407098
ENST00000452079	TP73-AS1	antisense	1	TP73 antisense RNA 1 [Source:HGNC Symbol;Acc:HGNC:29052]	56.0594	1.36325	145.789	3.11107	63.0684	1.73361	107.575	2.7428	76.1271	1.97481	94.3766	2.7586	141.755	3.24252	107.601	2.79572	93.9208	2.33183	59.0863	1.35092	80.9751	1.71537	101.853	1.63715	68.6075	1.63506	50.3047	1.31572	25.9948	0.805037	77.2594	1.26353	48.1016	1.04795	47.2231	1.09387	0.500094785907	0.999981692554	0.268194803724	0.207702913039	0.975031398704	0.431127398344	0.468527611303	0.967996839238	0.16293259462
ENST00000419973	TP73-AS1	antisense	1	TP73 antisense RNA 1 [Source:HGNC Symbol;Acc:HGNC:29052]	0.0	0.0	1.44522	0.386035	1.0	0.335967	1.99818	0.61712	0.0	0.0	0.0	0.0	0.0	0.0	0.0	0.0	0.0	0.0	0.0	0.0	0.0	0.0	0.0	0.0	1.19582	0.344592	1.22679	0.385907	0.0	0.0	1.00272	0.198641	0.0	0.0	0.0	0.0			-0.226451782413			-inf			-inf
ENST00000423764	TP73-AS1	antisense	1	TP73 antisense RNA 1 [Source:HGNC Symbol;Acc:HGNC:29052]	12.6395	0.715976	50.2945	2.45114	40.6404	2.54444	57.4486	3.33282	63.1129	3.73368	41.7483	2.78462	39.7149	2.06916	27.0331	1.60312	51.2891	2.90218	0.0	0.0	0.0	0.0	1.05662	0.0386047	0.0	0.0	0.0	0.0	0.0	0.0	7.51167	0.279525	0.0	0.0	0.0	0.0	0.261861509942	0.999981692554	0.786403924979	0.684545845245	0.992403479238	0.202988569291	0.323424404228	0.967996839238	-0.583415355688
ENST00000587071	TP73-AS1	antisense	1	TP73 antisense RNA 1 [Source:HGNC Symbol;Acc:HGNC:29052]	11.2063	3.45052	12.2848	2.82487	22.3491	6.487	12.4915	3.33744	11.7747	3.25549	13.2761	4.15535	12.6478	3.05495	1.19848	0.333967	9.41559	2.47992	1.43893	0.349553	0.866638	0.19035	1.16489	0.194726	0.44282	0.110419	0.0	0.0	2.58002	0.858278	5.2847	0.905675	0.0	0.0	1.46604	0.353699	0.915399156698	0.999981692554	-0.24779271632	0.351576694722	0.985236863162	-1.12075198182	0.390333982495	0.967996839238	-0.872959265502
ENST00000608600	TP73-AS1	antisense	1	TP73 antisense RNA 1 [Source:HGNC Symbol;Acc:HGNC:29052]	0.0	0.0	2.92859	0.890159	0.0	0.0	0.0	0.0	0.0	0.0	0.0	0.0	0.0	0.0	5.14139	1.89063	0.0	0.0	0.0	0.0	2.7181	0.778707	0.0	0.0	1.19216	0.38894	0.0	0.0	0.0	0.0	0.0	0.0	0.0	0.0	0.0	0.0			-inf			1.08673209459			inf
ENST00000624948	TP73-AS1	antisense	1	TP73 antisense RNA 1 [Source:HGNC Symbol;Acc:HGNC:29052]	1.12326	0.363194	0.0	0.0	0.0	0.0	0.0	0.0	0.0	0.0	0.0	0.0	0.0	0.0	0.0	0.0	1.50667	0.413074	0.0	0.0	0.0	0.0	0.0	0.0	0.0	0.0	0.0	0.0	0.0	0.0	0.0	0.0	0.0	0.0	0.0	0.0			-inf			0.185659886542			inf
ENST00000611447	TP73-AS1	misc_RNA	1	TP73 antisense RNA 1 conserved region [Source:RFAM;Acc:RF02197]	0.0	0.0	0.0	0.0	0.0	0.0	0.0	0.0	0.0	0.0	0.0	0.0	0.0	0.0	0.0	0.0	0.0	0.0	0.0	0.0	0.0	0.0	0.0	0.0	0.669552	4.01116	0.0	0.0	0.0	0.0	0.0	0.0	0.0	0.0	0.0	0.0
ENST00000294600	CCDC27	protein_coding	1	coiled-coil domain containing 27 [Source:HGNC Symbol;Acc:HGNC:26546]	1.0	0.0772577	0.0	0.0	1.0	0.084199	0.0	0.0	0.0	0.0	0.0	0.0	0.0	0.0	0.0	0.0	0.0	0.0	0.0	0.0	0.0	0.0	0.0	0.0	0.0	0.0	0.0	0.0	0.0	0.0	0.0	0.0	0.0	0.0	0.0	0.0			-inf			-inf
ENST00000444870	SMIM1	protein_coding	1	small integral membrane protein 1 (Vel blood group) [Source:HGNC Symbol;Acc:HGNC:44204]	0.0	0.0	0.0	0.0	0.0	0.0	0.0	0.0	0.0	0.0	1.0	0.467073	0.0	0.0	0.0	0.0	0.0	0.0	0.0	0.0	0.0	0.0	0.0	0.0	0.0	0.0	0.0	0.0	0.0	0.0	0.0	0.0	0.0	0.0	0.0	0.0			inf						-inf
ENST00000561886	SMIM1	protein_coding	1	small integral membrane protein 1 (Vel blood group) [Source:HGNC Symbol;Acc:HGNC:44204]	0.0	0.0	0.0	0.0	0.0	0.0	1.0	0.456587	0.0	0.0	0.0	0.0	0.0	0.0	0.0	0.0	0.0	0.0	0.0	0.0	0.0	0.0	0.0	0.0	0.0	0.0	0.0	0.0	0.0	0.0	0.0	0.0	0.0	0.0	0.0	0.0			inf						-inf
ENST00000378251	LRRC47	protein_coding	1	leucine rich repeat containing 47 [Source:HGNC Symbol;Acc:HGNC:29207]	311.353	11.3954	712.953	22.7258	598.248	24.5383	635.968	24.1863	604.06	23.3936	441.324	19.2627	549.271	18.748	386.49	14.9964	505.19	18.7205	134.671	4.596	210.502	6.64774	194.033	4.65023	132.778	4.71961	117.392	4.57833	91.1045	4.21378	215.17	5.24891	144.098	4.68043	118.356	4.08806	0.468542460239	0.999981692554	0.188403077556	0.707924762299	0.995414924791	-0.161012218432	0.0669891479163	0.663573167677	-0.349415295987
ENST00000462356	LRRC47	retained_intron	1	leucine rich repeat containing 47 [Source:HGNC Symbol;Acc:HGNC:29207]	151.43	70.2311	218.014	69.7962	227.752	91.2458	174.205	64.0378	182.21	69.809	196.695	85.4817	144.766	48.264	162.267	62.8256	185.606	67.6081	61.3288	20.6176	52.9056	15.9182	61.7174	14.1501	57.2346	19.6236	43.754	16.3581	35.8895	16.5997	76.7392	18.0945	48.9063	15.1654	38.6535	12.7986	0.996992256898	0.999981692554	-0.0765041809915	0.351649553134	0.985236863162	-0.372076406251	0.291561285294	0.966157847236	-0.29557222526
ENST00000479239	LRRC47	nonsense_mediated_decay	1	leucine rich repeat containing 47 [Source:HGNC Symbol;Acc:HGNC:29207]	0.0	0.0	0.0	0.0	0.0	0.0	0.0	0.0	3.72949	2.15097	2.98149	1.95767	0.0	0.0	0.0	0.0	0.0	0.0	0.0	0.0	0.0	0.0	0.0	0.0	0.0	0.0	0.0	0.0	0.0	0.0	0.0	0.0	0.0	0.0	0.0	0.0			inf						-inf
ENST00000581512	RN7SL574P	misc_RNA	1	RNA, 7SL, cytoplasmic 574, pseudogene [Source:HGNC Symbol;Acc:HGNC:46590]	0.0	0.0	1.0	0.979408	0.0	0.0	0.0	0.0	0.0	0.0	0.0	0.0	0.0	0.0	0.0	0.0	0.0	0.0	0.0	0.0	0.0	0.0	1.5271	0.966159	0.0	0.0	0.0	0.0	0.0	0.0	0.0	0.0	0.0	0.0	0.0	0.0			-inf			-inf
ENST00000607459	RP1-286D6	antisense	1		1.21728	0.654562	2.49136	0.892703	0.0	0.0	1.33033	0.544632	0.0	0.0	0.0	0.0	0.0	0.0	1.24239	0.537918	1.20381	0.489402	0.0	0.0	0.0	0.0	1.25817	0.320841	0.0	0.0	1.0	0.415937	0.0	0.0	1.10475	0.290108	1.0	0.344809	0.0	0.0			-1.50636665234			-0.590834671388			0.915531980949
ENST00000378230	CEP104	protein_coding	1	centrosomal protein 104kDa [Source:HGNC Symbol;Acc:HGNC:24866]	162.688	3.9139	210.908	4.45325	256.24	6.96938	213.386	5.38345	237.303	6.09106	187.679	5.42803	251.991	5.70344	246.739	6.34332	268.582	6.59806	82.0227	1.85559	101.556	2.12876	146.434	2.32903	94.7944	2.2354	110.03	2.8476	96.7031	2.96325	150.257	2.43155	100.345	2.16319	111.235	2.54957	0.637705567226	0.999981692554	0.14026796165	0.223554122652	0.985236863162	0.281802769522	0.327522255582	0.967996839238	0.141534807872
ENST00000484420	CEP104	retained_intron	1	centrosomal protein 104kDa [Source:HGNC Symbol;Acc:HGNC:24866]	0.0	0.0	0.0	0.0	0.0	0.0	0.0	0.0	0.0	0.0	0.0	0.0	0.0	0.0	0.0	0.0	0.0	0.0	0.0	0.0	1.25873	0.516764	0.0	0.0	0.0	0.0	0.0	0.0	0.0	0.0	0.0	0.0	0.0	0.0	0.0	0.0
ENST00000438539	CEP104	protein_coding	1	centrosomal protein 104kDa [Source:HGNC Symbol;Acc:HGNC:24866]	0.712831	0.247179	16.5149	4.19118	12.0097	3.83842	12.1308	3.56577	4.08715	1.24559	16.2752	5.61802	17.755	4.72221	4.11532	1.26494	4.40009	1.27677	8.50683	2.27707	13.7295	3.31381	6.22904	1.14462	6.59538	1.80904	4.49229	1.34546	0.0	0.0	10.1037	1.90501	1.68043	0.417826	6.38818	1.69449	0.655810860786	0.999981692554	0.333512054533	0.883801880772	0.998782587437	-0.188321122396	0.76264652778	0.988971214965	-0.52183317693
ENST00000461667	CEP104	protein_coding	1	centrosomal protein 104kDa [Source:HGNC Symbol;Acc:HGNC:24866]	0.0	0.0	0.0	0.0	0.0	0.0	11.2213	2.27347	3.74654	0.781923	0.0	0.0	8.77643	1.60422	7.41577	1.55726	3.65604	0.727807	5.03556	0.924175	4.63063	0.773445	6.62728	0.84178	7.13761	1.35019	0.0	0.0	0.0	0.0	0.0	0.0	10.0642	1.73072	0.0	0.0			inf			inf	0.529665861568	0.96923179033	0.348147740031
ENST00000495701	CEP104	retained_intron	1	centrosomal protein 104kDa [Source:HGNC Symbol;Acc:HGNC:24866]	0.934465	0.602982	9.12116	3.73375	0.279395	0.141919	4.41326	2.05049	0.0	0.0	8.20569	4.54762	12.5069	5.28662	2.1609	1.06762	0.740166	0.342477	5.65755	2.41755	12.3787	4.68771	8.93856	2.58243	4.89328	2.11922	1.95919	0.923553	0.982679	0.580375	7.84111	2.33684	8.46073	3.30407	0.893044	0.372834			0.558988581707			0.580389753547			0.02140117184
ENST00000460038	CEP104	processed_transcript	1	centrosomal protein 104kDa [Source:HGNC Symbol;Acc:HGNC:24866]	32.9477	11.088	18.9323	4.68769	22.3873	6.98513	10.0838	2.89427	28.4433	8.46002	15.0677	5.07554	31.2929	8.12502	12.6567	3.79617	23.925	6.7764	11.7888	3.08002	6.95458	1.63955	18.8996	3.39183	17.4496	4.67373	14.5434	4.25396	10.2144	3.65787	15.0846	2.77716	16.6638	4.04679	18.6596	4.83382	0.688079731145	0.999981692554	-0.470234981546	0.856316797458	0.998782587437	-0.283700206383	0.782553396703	0.991374145143	0.186534775163
ENST00000494653	CEP104	retained_intron	1	centrosomal protein 104kDa [Source:HGNC Symbol;Acc:HGNC:24866]	21.7762	1.68413	97.6108	6.41457	51.6685	4.35473	62.532	4.88045	62.9641	5.01816	68.4219	6.15065	70.4551	4.94144	67.8268	5.42158	63.0583	4.80516	48.3102	3.39124	84.3836	5.45926	43.9451	2.15866	45.6719	3.33075	26.9181	2.15227	13.967	1.33114	74.7706	3.74318	59.9001	3.98677	25.3511	1.79518	0.452664023572	0.999981692554	0.365963626101	0.477098729364	0.985236863162	0.284504836904	0.973405801288	0.999977047849	-0.0814587891963
ENST00000443466	CEP104	protein_coding	1	centrosomal protein 104kDa [Source:HGNC Symbol;Acc:HGNC:24866]	0.0	0.0	0.0	0.0	0.0	0.0	0.0	0.0	0.0	0.0	0.0	0.0	0.0	0.0	0.0	0.0	0.0	0.0	0.0	0.0	0.0	0.0	0.0	0.0	2.51059	1.29567	0.0	0.0	0.0	0.0	0.0	0.0	0.0	0.0	0.0	0.0
ENST00000428079	CEP104	protein_coding	1	centrosomal protein 104kDa [Source:HGNC Symbol;Acc:HGNC:24866]	47.8215	10.7048	0.0	0.0	17.39	3.85953	2.63096	0.53855	0.0	0.0	1.82127	0.434288	17.7949	3.28651	0.0	0.0	26.0027	5.23042	5.03126	0.933041	9.42318	1.59006	23.3062	2.99069	9.03864	1.72744	18.8125	3.93252	7.44667	1.8857	8.67695	1.13929	13.3506	2.31942	32.5241	6.02125			-3.90409594181	0.88027361913	0.998782587437	-0.774033937445			3.13006200436
ENST00000494951	CEP104	retained_intron	1	centrosomal protein 104kDa [Source:HGNC Symbol;Acc:HGNC:24866]	16.1705	17.777	22.2596	12.9086	12.9851	9.1958	14.2273	9.16305	18.7758	12.8564	28.6212	22.3571	19.5682	11.5319	19.1267	13.336	25.3068	16.3835	11.6761	6.98934	12.38	6.44862	7.22228	2.87633	1.83712	1.10165	11.2689	7.33072	8.5947	7.17271	2.29545	0.948287	26.25	14.1156	17.0076	9.79861	0.774026908048	0.999981692554	0.15408145624	0.750193744004	0.998782587437	0.0487270276105	0.972065688095	0.999977047849	-0.10535442863
ENST00000378223	CEP104	protein_coding	1	centrosomal protein 104kDa [Source:HGNC Symbol;Acc:HGNC:24866]	0.0	0.0	0.0	0.0	2.38633	0.41901	0.0	0.0	0.0	0.0	0.0	0.0	0.0	0.0	0.0	0.0	0.0	0.0	0.0	0.0	0.0	0.0	0.0	0.0	0.0	0.0	0.0	0.0	0.0	0.0	0.0	0.0	0.0	0.0	0.0	0.0			-inf			-inf
ENST00000338895	DFFB	protein_coding	1	DNA fragmentation factor, 40kDa, beta polypeptide (caspase-activated DNase) [Source:HGNC Symbol;Acc:HGNC:2773]	7.62032	0.396823	0.0	0.0	30.2483	1.74645	0.0	0.0	0.0	0.0	0.0	0.0	0.0	0.0	0.0	0.0	0.0	0.0	0.0	0.0	0.0	0.0	0.0	0.0	0.0	0.0	0.0	0.0	0.0	0.0	0.0	0.0	0.0	0.0	0.0	0.0			-inf			-inf
ENST00000378209	DFFB	protein_coding	1	DNA fragmentation factor, 40kDa, beta polypeptide (caspase-activated DNase) [Source:HGNC Symbol;Acc:HGNC:2773]	0.0	0.0	1.02066e-08	4.70872e-10	0.000491504	2.91371e-05	38.9385	2.13913	0.00352029	0.000197166	0.0	0.0	29.0808	1.4346	9.65993	0.542304	9.6835	0.518788	9.68013	0.477671	0.000139742	6.37009e-06	23.6257	0.817477	0.0	0.0	0.0	0.0	0.0	0.0	5.86541	0.206685	0.0	0.0	0.0	0.0			16.1639169958	0.0370275801777	0.59446138135	16.3861997643	0.201200396781	0.913059634364	0.222282768498
ENST00000491998	DFFB	nonsense_mediated_decay	1	DNA fragmentation factor, 40kDa, beta polypeptide (caspase-activated DNase) [Source:HGNC Symbol;Acc:HGNC:2773]	12.3199	0.631145	35.5107	1.57031	0.0	0.0	10.0271	0.528141	21.3538	1.1465	6.35246	0.384509	0.0	0.0	0.0	0.0	0.0	0.0	0.0	0.0	10.9597	0.479048	0.0	0.0	0.0	0.0	14.3088	0.772595	0.0	0.0	24.2614	0.81968	0.0	0.0	17.7469	0.848652	0.621943353506	0.999981692554	-0.0964084266367			-inf	0.023059632092	0.418280427258	-inf
ENST00000468793	DFFB	nonsense_mediated_decay	1	DNA fragmentation factor, 40kDa, beta polypeptide (caspase-activated DNase) [Source:HGNC Symbol;Acc:HGNC:2773]	0.0	0.0	11.3414	0.531007	19.9716	1.20148	0.0	0.0	0.0	0.0	0.0	0.0	0.0	0.0	0.0	0.0	11.1222	0.604699	0.0	0.0	0.0	0.0	0.0	0.0	0.0	0.0	0.0	0.0	0.0	0.0	0.0	0.0	0.0	0.0	0.0	0.0			-inf	0.440431091849	0.985236863162	-1.51855542861			inf
ENST00000339350	DFFB	nonsense_mediated_decay	1	DNA fragmentation factor, 40kDa, beta polypeptide (caspase-activated DNase) [Source:HGNC Symbol;Acc:HGNC:2773]	0.0	0.0	0.0	0.0	0.0	0.0	0.0	0.0	0.0	0.0	0.0	0.0	0.0	0.0	0.0	0.0	0.0	0.0	0.0	0.0	0.0	0.0	0.0	0.0	10.4453	0.54057	0.0	0.0	0.0	0.0	0.0	0.0	0.0	0.0	0.0	0.0
ENST00000378206	DFFB	nonsense_mediated_decay	1	DNA fragmentation factor, 40kDa, beta polypeptide (caspase-activated DNase) [Source:HGNC Symbol;Acc:HGNC:2773]	0.0	0.0	0.0	0.0	0.0	0.0	0.0	0.0	0.0	0.0	0.0	0.0	0.0	0.0	0.0	0.0	0.0	0.0	0.0	0.0	0.0	0.0	0.0	0.0	0.0	0.0	0.0	0.0	0.0	0.0	0.00976503	0.000367822	0.0	0.0	0.0	0.0
ENST00000475969	DFFB	nonsense_mediated_decay	1	DNA fragmentation factor, 40kDa, beta polypeptide (caspase-activated DNase) [Source:HGNC Symbol;Acc:HGNC:2773]	12.6676	0.759299	3.47429	0.178813	0.0	0.0	12.9336	0.792094	33.8996	2.11757	48.5851	3.422	45.6933	2.5134	29.8275	1.86787	29.3186	1.75161	8.04198	0.442553	18.1482	0.922	0.0	0.0	8.33143	0.476823	3.42867	0.21521	15.0	1.11987	18.5174	0.727426	25.3381	1.32417	3.98118	0.221312	0.078759301819	0.999981692554	2.75475261889	0.043033320732	0.62831662295	2.70873264286	0.85567338516	0.99884326338	-0.0460199760324
ENST00000341385	DFFB	protein_coding	1	DNA fragmentation factor, 40kDa, beta polypeptide (caspase-activated DNase) [Source:HGNC Symbol;Acc:HGNC:2773]	10.3921	4.86535	0.929568	0.299774	4.69364	1.89378	4.24149	1.5701	1.54072	0.594531	0.410938	0.179884	6.04996	2.03132	6.3049	2.45883	3.16289	1.16033	11.2822	3.82001	0.323703	0.0980672	2.459	0.567687	5.82658	2.01168	2.37608	0.894501	0.0	0.0	0.0	0.0	2.30156	0.718627	4.23643	1.41247			-1.59015469166	0.858775068606	0.998782587437	-0.321070773424			1.26908391824
ENST00000481945	DFFB	retained_intron	1	DNA fragmentation factor, 40kDa, beta polypeptide (caspase-activated DNase) [Source:HGNC Symbol;Acc:HGNC:2773]	0.0	0.0	0.0	0.0	0.0	0.0	0.0	0.0	0.0	0.0	1.7377	0.658816	0.0	0.0	0.0	0.0	0.0	0.0	0.0	0.0	1.42301	0.375814	0.0	0.0	0.0	0.0	0.0	0.0	0.0	0.0	0.0	0.0	0.0	0.0	0.0	0.0			inf						-inf
ENST00000461150	DFFB	nonsense_mediated_decay	1	DNA fragmentation factor, 40kDa, beta polypeptide (caspase-activated DNase) [Source:HGNC Symbol;Acc:HGNC:2773]	0.0	0.0	0.0	0.0	0.0	0.0	0.0	0.0	0.0	0.0	0.0	0.0	0.400662	0.105967	2.35402	0.719449	0.0	0.0	0.0	0.0	0.935821	0.22464	0.0	0.0	0.435988	0.118926	0.0	0.0	0.0	0.0	2.88612	0.541155	3.39889	0.840482	0.141072	0.0372143						inf			inf
ENST00000486765	C1orf174	processed_transcript	1	chromosome 1 open reading frame 174 [Source:HGNC Symbol;Acc:HGNC:27915]	5.3161	0.348794	0.0	0.0	0.0	0.0	0.0	0.0	0.0	0.0	0.0	0.0	2.74883	0.164866	0.0	0.0	0.0	0.0	2.77791	0.166708	0.0	0.0	0.0	0.0	0.0	0.0	0.0	0.0	0.0	0.0	5.47414	0.234436	0.0	0.0	0.0	0.0			-inf			-1.08108131769			inf
ENST00000361605	C1orf174	protein_coding	1	chromosome 1 open reading frame 174 [Source:HGNC Symbol;Acc:HGNC:27915]	116.778	12.2829	181.755	15.9785	115.088	12.9481	142.217	14.8044	155.164	16.5239	118.887	14.2872	132.86	12.4387	103.87	11.1014	113.027	11.5028	128.392	12.0389	122.436	10.5528	200.103	13.0994	145.726	14.1723	106.617	11.3625	80.5903	10.2716	187.132	12.4951	148.132	13.137	139.228	13.1412	0.695105178988	0.999981692554	0.1465471715	0.510076217036	0.985236863162	-0.233854788197	0.222531398751	0.927230758481	-0.380401959697
ENST00000474140	C1orf174	retained_intron	1	chromosome 1 open reading frame 174 [Source:HGNC Symbol;Acc:HGNC:27915]	10.551	0.482706	37.3869	1.48136	19.9601	1.0169	10.6103	0.501059	9.02576	0.434316	9.11348	0.494338	26.9176	1.14119	16.1438	0.7785	14.5018	0.667593	10.8835	0.461455	12.5819	0.493191	25.5565	0.760325	18.1024	0.798943	3.63663	0.176073	5.40966	0.310981	7.25811	0.219855	10.8792	0.438631	3.64325	0.156221	0.438628574482	0.999981692554	-1.06005435042	0.91840562125	0.998782587437	-0.204342054176	0.433940980018	0.967996839238	0.855712296244
ENST00000413332	LINC01134	lincRNA	1	long intergenic non-protein coding RNA 1134 [Source:HGNC Symbol;Acc:HGNC:49449]	0.0	0.0	0.0	0.0	0.0	0.0	0.0	0.0	0.0	0.0	1.0	0.380723	0.0	0.0	0.0	0.0	0.0	0.0	0.0	0.0	0.0	0.0	0.0	0.0	0.0	0.0	0.0	0.0	0.0	0.0	1.0	0.207401	0.0	0.0	0.0	0.0			inf						-inf
ENST00000442673	LINC01134	lincRNA	1	long intergenic non-protein coding RNA 1134 [Source:HGNC Symbol;Acc:HGNC:49449]	1.00029	0.0529441	0.0	0.0	2.00035	0.117321	0.0	0.0	1.07696	0.0596747	0.0	0.0	0.0	0.0	4.0	0.222158	3.00083	0.159053	9.63803	0.47052	3.25766	0.146924	13.8097	0.472759	2.28786	0.11621	4.00165	0.22295	2.00013	0.132431	9.84006	0.343056	11.6925	0.542434	6.00099	0.296108			-1.51259143602			1.16280699975			2.67539843577
ENST00000439488	LINC01134	lincRNA	1	long intergenic non-protein coding RNA 1134 [Source:HGNC Symbol;Acc:HGNC:49449]	0.0	0.0	0.0	0.0	0.0	0.0	0.0	0.0	1.0	0.0901467	0.0	0.0	2.0	0.158599	0.0	0.0	0.0	0.0	3.36235	0.266934	5.80558	0.424342	9.19992	0.510632	3.49197	0.287823	2.00042	0.18074	0.0	0.0	1.21881	0.0689661	1.31176	0.0986438	0.0	0.0			inf			inf			0.815037089572
ENST00000456897	LINC01346	lincRNA	1	long intergenic non-protein coding RNA 1346 [Source:HGNC Symbol;Acc:HGNC:50563]	0.0	0.0	0.0	0.0	0.0	0.0	0.0	0.0	0.0	0.0	0.0	0.0	0.0	0.0	0.0	0.0	1.0	0.376724	0.0	0.0	0.0	0.0	0.0	0.0	0.0	0.0	0.0	0.0	0.0	0.0	0.0	0.0	0.0	0.0	0.0	0.0						inf			inf
ENST00000378190	AJAP1	protein_coding	1	adherens junctions associated protein 1 [Source:HGNC Symbol;Acc:HGNC:30801]	0.0	0.0	4.97666	0.296269	9.08331	0.693939	1.62573	0.115039	3.53251	0.255127	1.93675	0.157747	12.8972	0.819935	4.72625	0.34228	8.62801	0.595878	0.0	0.0	0.0	0.0	0.0	0.0	0.0	0.0	0.0	0.0	0.0	0.0	0.0	0.0	0.0	0.0	0.0	0.0			-0.90743141184	0.301094879088	0.985236863162	0.828207878355			1.73563929019
ENST00000378191	AJAP1	protein_coding	1	adherens junctions associated protein 1 [Source:HGNC Symbol;Acc:HGNC:30801]	22.0	0.286133	26.08	0.299748	44.9167	0.665624	18.3743	0.25266	37.1558	0.5194	22.0632	0.347445	23.1871	0.285939	56.2738	0.787668	29.372	0.393055	0.0	0.0	0.0	0.0	2.00035	0.0173471	0.0	0.0	1.0	0.0141099	0.0	0.0	0.0	0.0	0.0	0.0	0.0	0.0	0.842067804325	0.999981692554	-0.160803083223	0.79088250142	0.998782587437	0.22887237775	0.575493792442	0.971292664875	0.389675460973
ENST00000466761	AJAP1	processed_transcript	1	adherens junctions associated protein 1 [Source:HGNC Symbol;Acc:HGNC:30801]	0.0	0.0	0.0	0.0	0.0	0.0	0.0	0.0	1.31169	1.47599	0.0	0.0	0.0	0.0	0.0	0.0	0.0	0.0	0.0	0.0	0.0	0.0	0.0	0.0	0.0	0.0	0.0	0.0	0.0	0.0	0.0	0.0	0.0	0.0	0.0	0.0			inf						-inf
ENST00000460696	NPHP4	retained_intron	1	nephronophthisis 4 [Source:HGNC Symbol;Acc:HGNC:19104]	0.0	0.0	3.10667	0.107954	0.0	0.0	0.0	0.0	0.0	0.0	0.0	0.0	0.0	0.0	4.66144	0.197162	0.0	0.0	0.0	0.0	1.40196	0.0482394	2.42042	0.0632056	0.0	0.0	1.48839	0.0632503	1.0	0.0504194	2.7382	0.0727893	1.38536	0.0490286	0.0	0.0			-inf			0.868964820543			inf
ENST00000378161	NPHP4	retained_intron	1	nephronophthisis 4 [Source:HGNC Symbol;Acc:HGNC:19104]	0.0	0.0	0.0	0.0	0.0	0.0	4.43249	0.166177	9.02448	0.344519	3.94571	0.169767	4.54665	0.152983	0.0	0.0	5.3809	0.19656	0.0	0.0	0.0	0.0	2.39149	0.0565019	2.48895	0.087214	0.0	0.0	0.0	0.0	0.0	0.0	0.0222859	0.000713602	0.0	0.0			inf			inf			-0.961046774048
ENST00000478423	NPHP4	processed_transcript	1	nephronophthisis 4 [Source:HGNC Symbol;Acc:HGNC:19104]	18.7753	0.661557	65.35	2.00711	0.0	0.0	15.007	0.55	0.0	0.0	7.12157	0.299513	25.0699	0.824587	16.7996	0.62809	20.8778	0.745505	0.0	0.0	1.75137	0.0533036	4.09737	0.0946359	0.0	0.0	0.0	0.0	0.0	0.0	0.0	0.0	17.5135	0.548223	5.79698	0.192964	0.688022640161	0.999981692554	-1.65141136512	0.524112894847	0.985236863162	-0.279808455039	0.276500952452	0.959688710152	1.37160291008
ENST00000489180	NPHP4	nonsense_mediated_decay	1	nephronophthisis 4 [Source:HGNC Symbol;Acc:HGNC:19104]	13.2751	0.372226	0.0	0.0	0.0	0.0	0.0	0.0	0.0	0.0	0.0	0.0	25.8375	0.679679	0.0	0.0	0.0	0.0	0.0	0.0	0.0	0.0	0.0	0.0	0.0	0.0	0.0	0.0	0.0	0.0	0.0	0.0	0.0	0.0	0.0	0.0			-inf			0.868674717425			inf
ENST00000378156	NPHP4	protein_coding	1	nephronophthisis 4 [Source:HGNC Symbol;Acc:HGNC:19104]	11.3982	0.35696	47.2456	1.2928	37.2093	1.31074	71.3021	2.32924	71.8526	2.38932	40.1704	1.50534	37.9446	1.1123	33.4755	1.11514	5.86191	0.186535	18.5954	0.544949	18.373	0.498515	37.7477	0.777212	20.511	0.626265	21.3043	0.713793	0.0	0.0	34.1722	0.71604	10.034	0.280006	7.4811	0.221987	0.324790142226	0.999981692554	1.07197802683	0.788003617844	0.998782587437	-0.294430118663	0.224543855845	0.929186940206	-1.36640814549
ENST00000378169	NPHP4	nonsense_mediated_decay	1	nephronophthisis 4 [Source:HGNC Symbol;Acc:HGNC:19104]	0.0	0.0	5.29766	0.17291	6.77634	0.284578	0.0	0.0	0.0	0.0	0.000778053	3.47724e-05	0.0	0.0	0.0	0.0	3.92751e-08	1.49015e-09	4.33709	0.151551	6.15172e-07	1.98897e-08	0.0	0.0	0.0	0.0	0.0	0.0	4.82048	0.228294	0.0	0.0	7.04484	0.234269	0.0	0.0			-13.6835036356			-28.1937010997			-14.5101974641
ENST00000468253	NPHP4	retained_intron	1	nephronophthisis 4 [Source:HGNC Symbol;Acc:HGNC:19104]	1.45609	0.410837	0.0	0.0	0.0	0.0	0.0	0.0	0.0	0.0	0.0	0.0	0.0	0.0	0.0	0.0	1.68505	0.412769	0.0	0.0	0.0	0.0	0.0	0.0	0.0	0.0	0.0	0.0	0.0	0.0	0.0	0.0	2.99761e-08	6.31736e-09	0.153314	0.0344496			-inf			0.00676850807678			inf
ENST00000506941	NPHP4	retained_intron	1	nephronophthisis 4 [Source:HGNC Symbol;Acc:HGNC:19104]	0.0	0.0	0.0	0.0	0.0	0.0	2.25834	0.839911	0.0	0.0	0.0	0.0	1.28408	0.433188	0.0	0.0	0.0	0.0	0.0	0.0	0.186915	0.0568884	0.0	0.0	0.0	0.0	0.0	0.0	0.512362	0.239869	0.0	0.0	0.0	0.0	0.0	0.0			inf			inf			-0.955243184277
ENST00000470763	NPHP4	retained_intron	1	nephronophthisis 4 [Source:HGNC Symbol;Acc:HGNC:19104]	2.09522	0.107189	0.0	0.0	1.0	0.056758	0.0	0.0	1.1229	0.0602092	0.0	0.0	1.0	0.0472316	1.06349	0.057154	0.0	0.0	1.06752	0.0504319	1.04123	0.0454519	0.0	0.0	0.0	0.0	0.0	0.0	0.0	0.0	2.08964	0.0705055	0.0	0.0	1.1136	0.0531816			-1.44517364911			-0.651306796915			0.793866852199
ENST00000622020	NPHP4	protein_coding	1	nephronophthisis 4 [Source:HGNC Symbol;Acc:HGNC:19104]	0.0	0.0	0.0	0.0	0.0143651	0.000858741	0.0	0.0	0.0	0.0	8.76156	0.557909	7.31722	0.364004	0.0	0.0	18.1943	0.982953	0.0	0.0	10.9864	0.505005	10.343	0.360877	3.25958e-05	1.68751e-06	0.0	0.0	9.66716	0.652454	0.0	0.0	0.0	0.0	6.455	0.324628			9.3435910354			10.6151931009	0.471638538733	0.967996839238	1.27160206546
ENST00000466897	NPHP4	nonsense_mediated_decay	1	nephronophthisis 4 [Source:HGNC Symbol;Acc:HGNC:19104]	0.0	0.0	0.0	0.0	0.0	0.0	0.0	0.0	0.0	0.0	0.0	0.0	0.0	0.0	0.0	0.0	0.0	0.0	0.0	0.0	1.25909	0.157278	0.0	0.0	0.0	0.0	1.20727	0.186635	0.0	0.0	0.0	0.0	0.0	0.0	0.0	0.0
ENST00000378111	KCNAB2	protein_coding	1	potassium channel, voltage gated subfamily A regulatory beta subunit 2 [Source:HGNC Symbol;Acc:HGNC:6229]	0.0	0.0	0.0	0.0	0.0	0.0	0.0	0.0	0.0	0.0	0.0	0.0	0.0	0.0	0.0	0.0	0.0	0.0	0.0	0.0	0.0	0.0	0.0	0.0	1.23701	0.269841	1.40898	0.335989	0.0	0.0	0.0	0.0	0.0	0.0	0.0	0.0
ENST00000378097	KCNAB2	protein_coding	1	potassium channel, voltage gated subfamily A regulatory beta subunit 2 [Source:HGNC Symbol;Acc:HGNC:6229]	50.8279	1.91167	91.5205	2.996	106.06	4.46729	1.27232	0.0496874	82.1357	3.26659	56.8195	2.54689	124.728	4.37179	0.0	0.0	46.7734	1.77991	0.000407129	1.42685e-05	9.22559e-07	2.99162e-08	36.7483	0.904348	0.0	0.0	0.0	0.0	0.000153556	7.29388e-06	39.0765	0.978853	36.8719	1.22976	0.0	0.0	0.380650988562	0.999981692554	-0.677132287101	0.30217741698	0.985236863162	-0.607827385889	0.838914248622	0.997939799893	0.0693049012127
ENST00000493807	KCNAB2	processed_transcript	1	potassium channel, voltage gated subfamily A regulatory beta subunit 2 [Source:HGNC Symbol;Acc:HGNC:6229]	0.0	0.0	0.0	0.0	1.0	0.415259	0.0	0.0	1.0	0.397313	0.0	0.0	2.0	0.691122	0.0	0.0	0.0	0.0	0.0	0.0	0.0	0.0	0.0	0.0	0.0	0.0	0.0	0.0	0.0	0.0	0.0	0.0	0.0	0.0	1.0	0.342936			-0.0637354374901			0.734928967812			0.798664405302
ENST00000378092	KCNAB2	protein_coding	1	potassium channel, voltage gated subfamily A regulatory beta subunit 2 [Source:HGNC Symbol;Acc:HGNC:6229]	0.0	0.0	0.0	0.0	0.0	0.0	0.0	0.0	5.88385	0.90428	0.0	0.0	0.0	0.0	0.0	0.0	0.0	0.0	0.0	0.0	0.0	0.0	4.09068	0.38468	0.0	0.0	0.0	0.0	0.0	0.0	6.80726	0.653873	0.0	0.0	0.0	0.0			inf						-inf
ENST00000445501	KCNAB2	protein_coding	1	potassium channel, voltage gated subfamily A regulatory beta subunit 2 [Source:HGNC Symbol;Acc:HGNC:6229]	0.0	0.0	2.70148	1.10244	2.72391	1.37951	3.71579	1.72139	1.9545	0.950159	2.51428	1.38917	6.12439	2.58107	3.02737	1.49114	1.23228	0.568473	1.404	0.59815	3.0	1.13282	4.13714	1.19181	0.0	0.0	0.0	0.0	1.0	0.588793	1.13488	0.337233	1.0	0.389397	3.0	1.24884			0.710261144823			0.902863099927			0.192601955104
ENST00000352527	KCNAB2	protein_coding	1	potassium channel, voltage gated subfamily A regulatory beta subunit 2 [Source:HGNC Symbol;Acc:HGNC:6229]	27.2517	1.03439	94.5104	3.1217	105.654	4.49007	149.323	5.88365	167.286	6.71278	78.7054	3.5596	41.8322	1.47939	104.569	4.20428	109.911	4.22004	24.9536	0.882385	0.0499672	0.00163479	29.3794	0.729469	27.8254	1.02471	19.7808	0.799249	22.6509	1.08559	20.9813	0.53028	0.0	0.0	20.1126	0.719721	0.566643827837	0.999981692554	0.901941290951	0.879228603829	0.998782587437	0.195909536217	0.555861594951	0.971023009884	-0.706031754734
ENST00000341524	KCNAB2	protein_coding	1	potassium channel, voltage gated subfamily A regulatory beta subunit 2 [Source:HGNC Symbol;Acc:HGNC:6229]	0.0309475	0.00116219	0.355931	0.0116344	1.70721	0.0718019	69.6094	2.7144	9.09367	0.361125	0.0	0.0	0.0	0.0	0.0	0.0	0.0	0.0	6.54596e-05	2.29074e-06	1.514e-07	4.90226e-09	0.0	0.0	0.0	0.0	0.0	0.0	2.1344e-05	1.01233e-06	0.0	0.0	0.0	0.0	0.0	0.0			5.1840569801			-inf			-inf
ENST00000428161	KCNAB2	protein_coding	1	potassium channel, voltage gated subfamily A regulatory beta subunit 2 [Source:HGNC Symbol;Acc:HGNC:6229]	4.32439	0.909052	0.0	0.0	0.0	0.0	0.0	0.0	10.6224	2.12067	0.0	0.0	8.12924	1.42187	0.0	0.0	3.49219	0.665114	0.0	0.0	0.0	0.0	2.84481	0.345955	3.93759	0.712984	0.0	0.0	0.0	0.0	0.0	0.0	0.0	0.0	0.0	0.0			1.22208541125			1.19898481244			-0.023100598806
ENST00000602612	KCNAB2	protein_coding	1	potassium channel, voltage gated subfamily A regulatory beta subunit 2 [Source:HGNC Symbol;Acc:HGNC:6229]	0.0	0.0	3.28322	0.194319	0.0	0.0	0.0	0.0	0.0	0.0	3.21257	0.260141	0.0	0.0	1.53102	0.110234	1.57976	0.108471	0.0	0.0	0.0	0.0	0.0	0.0	0.0	0.0	1.23905	0.0893212	0.0	0.0	0.0	0.0	0.0	0.0	0.0	0.0			0.420866825061			0.170559232693			-0.250307592367
ENST00000435937	KCNAB2	retained_intron	1	potassium channel, voltage gated subfamily A regulatory beta subunit 2 [Source:HGNC Symbol;Acc:HGNC:6229]	1.36643	0.827734	0.0	0.0	1.7139	0.833373	0.0	0.0	0.0	0.0	0.656358	0.347801	0.0	0.0	0.0	0.0	0.0	0.0	0.0	0.0	0.0	0.0	0.0	0.0	0.0	0.0	1.57116	0.709778	0.0	0.0	4.21699e-06	1.20381e-06	0.0	0.0	1.36736	0.547068			-2.2558110215			-inf			-inf
ENST00000459822	KCNAB2	processed_transcript	1	potassium channel, voltage gated subfamily A regulatory beta subunit 2 [Source:HGNC Symbol;Acc:HGNC:6229]	0.0	0.0	0.0	0.0	0.0	0.0	0.0	0.0	0.0	0.0	0.0	0.0	2.12454	0.426787	0.0	0.0	0.0	0.0	0.0	0.0	0.0	0.0	0.0	0.0	0.0	0.0	0.0	0.0	0.0	0.0	0.0	0.0	0.0	0.0	0.0	0.0						inf			inf
ENST00000472700	KCNAB2	protein_coding	1	potassium channel, voltage gated subfamily A regulatory beta subunit 2 [Source:HGNC Symbol;Acc:HGNC:6229]	2.19866	1.16124	0.0	0.0	0.0	0.0	2.23278	0.90243	3.70791	1.566	0.0	0.0	0.169185	0.0620892	2.47675	1.05813	4.19794	1.68442	0.0	0.0	1.14805	0.379189	3.21649	0.809896	0.0	0.0	0.0	0.0	0.0	0.0	0.0	0.0	0.0	0.0	0.0	0.0			1.08792756064			1.2721490158			0.184221455153
ENST00000378083	KCNAB2	protein_coding	1	potassium channel, voltage gated subfamily A regulatory beta subunit 2 [Source:HGNC Symbol;Acc:HGNC:6229]	0.0	0.0	0.0	0.0	18.413	0.787018	19.6602	0.779108	0.0	0.0	0.0	0.0	0.0	0.0	0.0	0.0	0.0	0.0	0.0	0.0	55.6146	1.83	0.0	0.0	0.0	0.0	0.0	0.0	0.0	0.0	0.0	0.0	4.26573e-07	1.44368e-08	0.0	0.0			-0.0145733035658			-inf			-inf
ENST00000458166	KCNAB2	protein_coding	1	potassium channel, voltage gated subfamily A regulatory beta subunit 2 [Source:HGNC Symbol;Acc:HGNC:6229]	0.0	0.0	16.6285	1.87276	0.255119	0.036682	37.6291	5.00151	0.829138	0.112971	17.0918	2.62942	0.00281617	0.000336957	9.39597	1.28577	18.1435	2.36111	3.90857	0.468726	3.18743	0.350338	9.37038	0.78253	0.0	0.0	0.0	0.0	7.34889	1.19948	0.0	0.0	8.1281	0.919398	7.52003	0.905629	0.236276221836	0.999981692554	2.01990941071	0.526741198501	0.985236863162	0.933644923615	0.616040407964	0.974943395819	-1.0862644871
ENST00000462676	KCNAB2	protein_coding	1	potassium channel, voltage gated subfamily A regulatory beta subunit 2 [Source:HGNC Symbol;Acc:HGNC:6229]	0.0	0.0	2.0	0.507563	2.0	0.639218	1.29699	0.381244	1.4371	0.437966	2.0	0.690378	1.89006	0.502692	0.0	0.0	1.67035	0.484683	0.0	0.0	0.0	0.0	1.21627	0.223496	0.0	0.0	0.0	0.0	0.0	0.0	0.0	0.0	2.0	0.497284	0.0	0.0			0.39656495269			-0.215919885046			-0.612484837736
ENST00000481789	KCNAB2	retained_intron	1	potassium channel, voltage gated subfamily A regulatory beta subunit 2 [Source:HGNC Symbol;Acc:HGNC:6229]	0.0	0.0	0.0	0.0	3.47248	0.772688	3.2602	0.669084	5.05002	1.06782	0.0	0.0	0.0	0.0	0.0	0.0	0.0	0.0	0.733333	0.136352	0.0	0.0	1.99649	0.256853	0.0	0.0	0.0	0.0	0.0	0.0	0.0	0.0	0.0	0.0	0.0	0.0			1.16856011951			-inf			-inf
ENST00000262450	CHD5	protein_coding	1	chromodomain helicase DNA binding protein 5 [Source:HGNC Symbol;Acc:HGNC:16816]	0.0	0.0	3.17366	0.0442452	2.51643	0.0452229	3.61981	0.0603565	0.0	0.0	2.52596	0.0482467	3.28316	0.0490989	6.0	0.101864	2.26804	0.0368084	0.0	0.0	0.0	0.0	1.0	0.0105146	0.0	0.0	0.0	0.0	0.0	0.0	0.0	0.0	0.0	0.0	0.0	0.0			0.279621329014			1.06953128653			0.789909957516
ENST00000475121	CHD5	protein_coding	1	chromodomain helicase DNA binding protein 5 [Source:HGNC Symbol;Acc:HGNC:16816]	0.0	0.0	0.0	0.0	0.891627	0.372066	1.56853	0.600267	0.0	0.0	0.526377	0.238481	0.0	0.0	0.0	0.0	0.0	0.0	0.0	0.0	0.0	0.0	0.0	0.0	0.0	0.0	0.0	0.0	0.0	0.0	0.0	0.0	0.0	0.0	0.0	0.0			1.17267886055			-inf			-inf
ENST00000462991	CHD5	nonsense_mediated_decay	1	chromodomain helicase DNA binding protein 5 [Source:HGNC Symbol;Acc:HGNC:16816]	0.0	0.0	5.82634	0.181946	0.0	0.0	2.81167	0.104767	1.54709	0.0586995	3.45932	0.147926	3.71684	0.124296	0.0	0.0	2.5365	0.0920885	0.0	0.0	3.0	0.0928282	0.0	0.0	0.0	0.0	0.0	0.0	0.0	0.0	0.0	0.0	1.0	0.0318248	2.0	0.0676847			0.775223862474			0.250086825564			-0.52513703691
ENST00000496404	CHD5	nonsense_mediated_decay	1	chromodomain helicase DNA binding protein 5 [Source:HGNC Symbol;Acc:HGNC:16816]	1.0	0.0315033	0.0	0.0	0.723635	0.0256391	0.0	0.0	1.45291	0.0485951	0.48835	0.018407	0.0	0.0	0.0	0.0	0.608725	0.0194833	1.0	0.0294761	0.0	0.0	0.0	0.0	0.0	0.0	0.0	0.0	0.0	0.0	0.0	0.0	0.0	0.0	0.0	0.0			0.229644682438			-1.55232357544			-1.78196825788
ENST00000491020	CHD5	nonsense_mediated_decay	1	chromodomain helicase DNA binding protein 5 [Source:HGNC Symbol;Acc:HGNC:16816]	0.0	0.0	0.0	0.0	1.86831	0.641583	0.0	0.0	0.0	0.0	0.0	0.0	0.0	0.0	0.0	0.0	0.58674	0.183006	0.0	0.0	0.0	0.0	0.0	0.0	0.0	0.0	0.0	0.0	0.0	0.0	0.0	0.0	0.0	0.0	0.0	0.0			-inf			-1.80974496605			inf
ENST00000484532	RPL22	protein_coding	1	ribosomal protein L22 [Source:HGNC Symbol;Acc:HGNC:10315]	0.0	0.0	0.0	0.0	0.0	0.0	0.0	0.0	0.0	0.0	0.0	0.0	0.0	0.0	1.31774	0.731865	0.0	0.0	0.0	0.0	0.0	0.0	0.0	0.0	0.0	0.0	0.0	0.0	0.0	0.0	0.0	0.0	0.0	0.0	0.0	0.0						inf			inf
ENST00000234875	RPL22	protein_coding	1	ribosomal protein L22 [Source:HGNC Symbol;Acc:HGNC:10315]	451.131	36.727	668.809	46.1535	685.142	60.619	467.021	38.259	650.053	54.3948	415.514	39.2194	474.217	34.915	406.775	34.1412	474.618	37.9695	686.521	50.5951	632.345	42.9333	909.312	46.8784	634.296	48.5527	704.284	59.1014	658.0	65.8503	794.89	41.7693	719.233	50.2388	779.357	57.9221	0.47102319275	0.999981692554	-0.121894308156	0.0656073869756	0.732460758944	-0.423088438589	0.172288703199	0.885975113003	-0.301194130433
ENST00000480661	RPL22	retained_intron	1	ribosomal protein L22 [Source:HGNC Symbol;Acc:HGNC:10315]	51.1922	3.75372	63.6785	3.97713	29.8751	2.39381	37.0416	2.74882	63.3679	4.80068	60.3932	5.16016	102.891	6.86063	138.147	10.4955	103.726	7.51395	24.2394	1.6175	32.4078	1.99387	33.4611	1.56302	29.9639	2.07778	19.5751	1.48832	18.137	1.64292	34.6845	1.65099	35.4215	2.24193	31.397	2.11416	0.631923372592	0.999981692554	0.328051975755	0.00271937114175	0.15980942738	1.29653768718	0.00304611986107	0.140756900574	0.96848571142
ENST00000497965	RPL22	protein_coding	1	ribosomal protein L22 [Source:HGNC Symbol;Acc:HGNC:10315]	330.449	92.3588	250.233	53.0221	189.629	50.8073	290.72	71.7452	234.467	59.7916	228.095	65.8223	257.027	57.3067	303.771	78.033	277.334	67.4	21.4576	4.80908	0.0	0.0	18.1012	2.79667	55.6003	12.8076	15.1889	3.82382	26.9763	8.27158	25.1296	3.97793	72.2557	15.1101	0.0	0.0	0.786126110606	0.999981692554	0.00858477040941	0.642348072017	0.988680412242	0.0473903501819	0.721490540783	0.986223620311	0.0388055797725
ENST00000471204	RPL22	protein_coding	1	ribosomal protein L22 [Source:HGNC Symbol;Acc:HGNC:10315]	1160.61	640.329	1483.74	541.935	1445.83	658.032	1248.41	520.508	1096.22	478.033	973.06	481.809	1588.67	601.683	1129.41	498.378	1493.41	618.562	827.781	316.539	835.741	284.595	1072.86	278.56	854.161	332.06	604.898	256.186	452.607	238.671	1191.38	318.619	958.468	336.482	791.642	296.934	0.264880878691	0.999981692554	-0.313999519941	0.842607849041	0.998782587437	-0.0986847258026	0.0564406110774	0.619481816006	0.215314794138
ENST00000465387	RPL22	protein_coding	1	ribosomal protein L22 [Source:HGNC Symbol;Acc:HGNC:10315]	0.0	0.0	0.0	0.0	0.0	0.0	2.75127	1.19753	0.0	0.0	0.0	0.0	0.0	0.0	0.0	0.0	7.6177	3.29701	0.0	0.0	6.89651	2.44975	0.0	0.0	0.0	0.0	0.0	0.0	0.0	0.0	0.0	0.0	0.76389	0.279769	0.0	0.0			inf			inf			1.4610964646
ENST00000465335	RPL22	protein_coding	1	ribosomal protein L22 [Source:HGNC Symbol;Acc:HGNC:10315]	0.0	0.0	1.70436	0.349923	0.0	0.0	0.0	0.0	0.0	0.0	0.0	0.0	0.0	0.0	0.0	0.0	1.65945	0.390959	0.0	0.0	0.0	0.0	0.0	0.0	0.0	0.0	0.0	0.0	0.0	0.0	0.0	0.0	0.0	0.0	0.0	0.0			-inf			0.159979825328			inf
ENST00000455744	RP1-120G22	antisense	1		0.0	0.0	0.0	0.0	1.0	0.745289	0.0	0.0	0.0	0.0	0.0	0.0	0.0	0.0	0.0	0.0	0.0	0.0	0.0	0.0	0.0	0.0	0.0	0.0	0.0	0.0	0.0	0.0	0.0	0.0	0.0	0.0	0.0	0.0	0.0	0.0			-inf			-inf
ENST00000466994	RNF207	retained_intron	1	ring finger protein 207 [Source:HGNC Symbol;Acc:HGNC:32947]	0.0	0.0	2.01078	0.157131	1.00252	0.100352	0.0	0.0	1.30584	0.123676	0.0	0.0	1.0039	0.083624	0.0	0.0	2.00267	0.181299	1.00017	0.0834167	1.0028	0.0769677	1.0007	0.0583278	0.0	0.0	0.0	0.0	1.00051	0.113367	1.00538	0.0597504	0.0	0.0	1.00006	0.0840382			-1.0579116186			0.0410959173145			1.09900753592
ENST00000484435	RNF207	retained_intron	1	ring finger protein 207 [Source:HGNC Symbol;Acc:HGNC:32947]	0.0	0.0	0.0	0.0	0.0	0.0	0.0	0.0	0.241445	0.0981095	0.0	0.0	0.0	0.0	0.0	0.0	0.0	0.0	0.0	0.0	0.0	0.0	0.0	0.0	0.0	0.0	0.0	0.0	0.0	0.0	0.0	0.0	0.0	0.0	0.0	0.0			inf						-inf
ENST00000377939	RNF207	protein_coding	1	ring finger protein 207 [Source:HGNC Symbol;Acc:HGNC:32947]	7.00048	0.283171	5.26685	0.18511	0.0	0.0	8.85	0.370941	4.32285	0.184558	11.3258	0.545009	9.18494	0.345562	5.64551	0.241512	0.0	0.0	4.00016	0.15049	0.0	0.0	2.27925	0.0601955	0.0	0.0	0.0	0.0	0.0	0.0	0.0	0.0	0.0	0.0	4.09741	0.155962	0.338966333969	0.999981692554	1.23272322422	0.925111557468	0.998782587437	0.326167861423	0.376227914094	0.967996839238	-0.906555362797
ENST00000485539	RNF207	retained_intron	1	ring finger protein 207 [Source:HGNC Symbol;Acc:HGNC:32947]	0.0	0.0	0.0	0.0	2.0	0.27005	0.0	0.0	2.0	0.255822	1.0	0.144402	0.0	0.0	2.0	0.256881	1.0	0.122189	0.0	0.0	0.0	0.0	0.0	0.0	0.0	0.0	0.0	0.0	0.0	0.0	0.0	0.0	0.0	0.0	0.0	0.0			0.567581134803			0.489237736328			-0.078343398475
ENST00000496676	RNF207	retained_intron	1	ring finger protein 207 [Source:HGNC Symbol;Acc:HGNC:32947]	0.0	0.0	5.44839	0.25206	10.0	0.594466	7.15	0.393886	7.87353	0.442214	0.0	0.0	1.01755	0.0503369	6.65655	0.374741	10.0026	0.537379	0.0	0.0	5.00339	0.22871	3.80766	0.132115	1.02099	0.0525637	0.0	0.0	1.00072	0.0671623	3.04328	0.107537	1.00389	0.0472026	1.44147e-05	7.20899e-07	0.966300568081	0.999981692554	-0.0178788762339	0.693016237449	0.993751490085	0.185167557092	0.71944918681	0.985851247258	0.203046433326
ENST00000463453	RNF207	processed_transcript	1	ring finger protein 207 [Source:HGNC Symbol;Acc:HGNC:32947]	0.0	0.0	0.0	0.0	0.0	0.0	0.0	0.0	0.567641	0.822884	0.675204	1.13299	0.0	0.0	0.0	0.0	0.0	0.0	0.0	0.0	0.0	0.0	0.0	0.0	0.0	0.0	0.0	0.0	0.0	0.0	0.0	0.0	0.0	0.0	0.0	0.0			inf						-inf
ENST00000496329	RNF207	retained_intron	1	ring finger protein 207 [Source:HGNC Symbol;Acc:HGNC:32947]	0.0	0.0	0.0	0.0	0.0	0.0	0.0	0.0	0.0	0.0	0.0	0.0	0.800481	1.38641	0.0	0.0	0.0	0.0	0.0	0.0	0.0	0.0	0.0	0.0	0.0	0.0	0.0	0.0	0.0	0.0	0.0	0.0	0.0	0.0	0.0	0.0						inf			inf
ENST00000492476	RNF207	retained_intron	1	ring finger protein 207 [Source:HGNC Symbol;Acc:HGNC:32947]	0.0	0.0	0.0	0.0	2.0	0.737241	0.0	0.0	0.0	0.0	0.0	0.0	0.0	0.0	0.0	0.0	0.0	0.0	0.0	0.0	0.0	0.0	0.0	0.0	0.0	0.0	0.0	0.0	0.0	0.0	0.0	0.0	0.0	0.0	0.0	0.0			-inf			-inf
ENST00000483336	RNF207	processed_transcript	1	ring finger protein 207 [Source:HGNC Symbol;Acc:HGNC:32947]	0.0	0.0	3.28476	1.3965	0.0	0.0	0.0	0.0	0.0	0.0	0.0	0.0	0.0	0.0	0.0	0.0	0.0	0.0	0.0	0.0	0.0	0.0	0.0	0.0	0.0	0.0	0.0	0.0	0.0	0.0	0.0	0.0	0.0	0.0	0.0	0.0			-inf			-inf
ENST00000343813	ICMT	protein_coding	1	isoprenylcysteine carboxyl methyltransferase [Source:HGNC Symbol;Acc:HGNC:5350]	540.632	17.7671	1075.56	30.855	597.586	22.0664	932.077	31.9158	671.308	23.4015	610.66	23.9901	844.748	25.9576	541.169	18.8992	531.433	17.7275	335.003	10.2915	641.993	18.2575	893.502	19.2826	370.033	11.8427	358.6	12.5933	391.569	16.3002	504.503	11.0808	485.716	14.2066	522.703	16.2571	0.571462911368	0.999981692554	0.165979958491	0.466138653306	0.985236863162	-0.175674742732	0.180647862204	0.894084444422	-0.341654701223
ENST00000495791	ICMT	processed_transcript	1	isoprenylcysteine carboxyl methyltransferase [Source:HGNC Symbol;Acc:HGNC:5350]	0.259479	0.527451	37.2621	29.6795	27.8568	26.5606	6.93447	5.97102	15.8405	14.7337	12.4957	13.3207	38.2847	30.3766	28.1697	26.8469	10.7505	9.4116	19.305	15.6501	30.5389	21.0711	6.54236	3.46027	25.2083	20.1824	15.4423	13.3585	16.7334	19.1185	16.9376	9.35494	16.0807	11.469	15.7804	12.0898	0.807368108223	0.999981692554	-0.738453533823	0.456770307873	0.985236863162	0.23121581241	0.419200095961	0.967996839238	0.969669346234
ENST00000489498	ICMT	nonsense_mediated_decay	1	isoprenylcysteine carboxyl methyltransferase [Source:HGNC Symbol;Acc:HGNC:5350]	502.203	31.622	561.358	30.295	420.639	29.1478	396.114	25.4289	427.542	28.0002	360.847	26.648	428.993	24.7373	182.888	12.0085	286.954	17.9731	348.066	20.0812	355.464	18.9272	383.584	15.5051	337.956	20.2741	306.207	20.1451	269.321	21.0829	346.013	14.248	351.368	19.2457	231.799	13.5059	0.305555135139	0.999981692554	-0.185503777633	0.00697915108983	0.271218720905	-0.734854277024	0.0408395983635	0.544110592347	-0.549350499391
ENST00000474756	ICMT	nonsense_mediated_decay	1	isoprenylcysteine carboxyl methyltransferase [Source:HGNC Symbol;Acc:HGNC:5350]	0.0	0.0	0.0	0.0	0.0	0.0	0.0	0.0	0.0	0.0	0.0	0.0	0.0	0.0	0.0	0.0	0.0	0.0	2.62603	0.346881	6.47288	0.782596	6.57322	0.603931	2.80314	0.383017	0.0	0.0	0.0	0.0	0.0	0.0	0.0	0.0	0.0	0.0
ENST00000441724	LINC00337	lincRNA	1	long intergenic non-protein coding RNA 337 [Source:HGNC Symbol;Acc:HGNC:28620]	0.0	0.0	0.0	0.0	0.0	0.0	0.0	0.0	0.0	0.0	0.0	0.0	0.0	0.0	0.0	0.0	0.0	0.0	0.0	0.0	1.0	0.131653	1.59203	0.159303	4.0108	0.59705	0.0	0.0	0.0	0.0	0.0	0.0	2.70973	0.367196	1.01755	0.146854
ENST00000429480	LINC00337	lincRNA	1	long intergenic non-protein coding RNA 337 [Source:HGNC Symbol;Acc:HGNC:28620]	2.0	0.283499	0.0	0.0	0.0	0.0	3.00325	0.4109	2.00189	0.280843	1.0	0.158413	0.0	0.0	0.0	0.0	0.0	0.0	0.0	0.0	0.0	0.0	4.40799	0.378878	0.0	0.0	0.0	0.0	0.0	0.0	1.0	0.0877602	1.29032	0.150216	1.0	0.123953			1.58438394764			-inf			-inf
ENST00000377893	GPR153	protein_coding	1	G protein-coupled receptor 153 [Source:HGNC Symbol;Acc:HGNC:23618]	26.0	1.00829	115.0	3.87891	58.0	2.51689	70.0	2.81628	61.0	2.49952	49.0	2.26299	89.0	3.2139	62.0	2.5455	69.0	2.70522	12.0	0.433296	19.0	0.634707	40.0	1.01408	11.0	0.413627	11.0	0.453816	6.0	0.293646	11.0	0.283873	11.0	0.377944	8.0	0.292304	0.725147621444	0.999981692554	0.0336450998146	0.438778438592	0.985236863162	0.193122871125	0.552884357625	0.971023009884	0.159477771311
ENST00000608083	ACOT7	protein_coding	1	acyl-CoA thioesterase 7 [Source:HGNC Symbol;Acc:HGNC:24157]	0.0012403	0.000160344	301.155	32.086	152.067	20.6965	459.534	57.8289	198.732	25.6236	179.121	26.0731	285.378	32.3213	151.132	19.5675	170.293	20.9743	221.396	25.1272	282.153	29.3709	474.698	37.5412	233.133	27.4053	190.728	24.5593	147.782	22.8207	382.59	30.8827	277.354	29.7109	282.571	32.2245	0.256381643493	0.999981692554	1.0531321459	0.32500116986	0.985236863162	0.465124309624	0.308776353124	0.967996839238	-0.588007836273
ENST00000377842	ACOT7	protein_coding	1	acyl-CoA thioesterase 7 [Source:HGNC Symbol;Acc:HGNC:24157]	28.6247	2.72673	30.4113	2.43548	19.5519	2.00538	43.9154	4.16882	4.0439	0.392468	3.90421	0.427515	38.9029	3.32044	3.96078	0.385696	23.887	2.21584	0.0	0.0	0.0	0.0	0.0	0.0	0.0	0.0	3.90309	0.379417	0.0	0.0	0.0	0.0	4.00167	0.323741	0.0	0.0	0.341238581177	0.999981692554	-0.522794414103	0.558490664957	0.985236863162	-0.275409471096	0.646214047995	0.97828789321	0.247384943007
ENST00000377845	ACOT7	protein_coding	1	acyl-CoA thioesterase 7 [Source:HGNC Symbol;Acc:HGNC:24157]	162.374	20.4743	0.0	0.0	0.0	0.0	0.0	0.0	0.0	0.0	0.0	0.0	38.5815	4.27089	0.0	0.0	0.0	0.0	0.0	0.0	26.8786	2.73529	0.0	0.0	0.0	0.0	0.0	0.0	0.0	0.0	0.0	0.0	0.0	0.0	0.0	0.0			-inf			-2.26120548225			inf
ENST00000377855	ACOT7	protein_coding	1	acyl-CoA thioesterase 7 [Source:HGNC Symbol;Acc:HGNC:24157]	1.77088e-07	1.93393e-08	16.0421	1.46081	0.0	0.0	20.132	2.16982	0.0	0.0	12.9479	1.61159	15.7562	1.5275	6.65615	0.736817	6.69985	0.706096	20.2526	1.9666	155.934	13.9132	107.845	7.30881	59.7251	6.01377	57.7699	6.37394	62.019	8.18729	131.489	9.09029	60.4985	5.55431	13.9716	1.36524	0.429749374294	0.999981692554	1.37215571669	0.215381511819	0.980729018017	1.02389496871	0.681831191511	0.982475523478	-0.348260747985
ENST00000377860	ACOT7	nonsense_mediated_decay	1	acyl-CoA thioesterase 7 [Source:HGNC Symbol;Acc:HGNC:24157]	0.0	0.0	0.0	0.0	0.0	0.0	0.0	0.0	0.0	0.0	0.0	0.0	0.0	0.0	10.0929	1.23809	0.0	0.0	0.0	0.0	0.0	0.0	0.0	0.0	0.0	0.0	0.0	0.0	0.0	0.0	11.6298	0.889978	8.6539	0.879078	0.0	0.0						inf			inf
ENST00000545482	ACOT7	protein_coding	1	acyl-CoA thioesterase 7 [Source:HGNC Symbol;Acc:HGNC:24157]	0.0	0.0	16.3791	1.3189	12.3815	1.27684	12.419	1.18531	8.22444	0.802553	0.0	0.0	12.3815	1.06253	4.10224	0.401657	4.1197	0.384239	12.3516	1.06136	36.7307	2.90375	9.79236	0.58791	4.14214	0.369367	16.5985	1.62226	8.1995	0.957339	8.2793	0.506865	9.79824	0.796975	9.78648	0.847101	0.910569440992	0.999981692554	-0.384927551964	0.76401877173	0.998782587437	-0.489848596562	0.663336841852	0.980021423127	-0.104921044598
ENST00000361521	ACOT7	protein_coding	1	acyl-CoA thioesterase 7 [Source:HGNC Symbol;Acc:HGNC:24157]	0.0	0.0	0.0	0.0	0.0	0.0	0.0	0.0	0.0	0.0	0.0	0.0	0.0	0.0	0.0	0.0	0.0	0.0	0.0	0.0	0.192547	0.0110711	3.664	0.15994	0.0	0.0	0.0	0.0	0.0	0.0	0.0	0.0	3.6656	0.216816	3.6624	0.230453
ENST00000607670	RP1-202O8	antisense	1		1.0	0.255003	0.0	0.0	0.0	0.0	0.0	0.0	0.0	0.0	3.0	0.800696	0.0	0.0	0.0	0.0	0.0	0.0	0.0	0.0	1.07826	0.202998	0.0	0.0	0.0	0.0	0.0	0.0	0.0	0.0	0.0	0.0	0.0	0.0	0.0	0.0			1.65074037915			-inf			-inf
ENST00000377837	HES2	protein_coding	1	hes family bHLH transcription factor 2 [Source:HGNC Symbol;Acc:HGNC:16005]	0.0	0.0	0.0	0.0	0.0	0.0	0.0	0.0	1.00019	0.150837	1.00212	0.170685	0.0	0.0	0.0	0.0	0.0	0.0	0.0	0.0	0.0	0.0	1.00487	0.0927509	1.00514	0.137977	0.0	0.0	0.0	0.0	1.04041	0.0980826	0.0	0.0	0.0	0.0			inf						-inf
ENST00000377834	HES2	protein_coding	1	hes family bHLH transcription factor 2 [Source:HGNC Symbol;Acc:HGNC:16005]	2.0116	0.0745061	0.0	0.0	1.24919	0.0518359	0.0	0.0	1.01157	0.0396331	3.1104	0.137349	2.49883	0.0862867	1.00436	0.0394266	3.00202	0.112543	1.0002	0.0345332	0.0	0.0	5.0047	0.12134	0.0	0.0	3.00029	0.118375	1.0	0.0467934	3.98165	0.0982614	0.0	0.0	0.0	0.0			0.486269137818			0.9151800471			0.428910909282
ENST00000487437	HES2	protein_coding	1	hes family bHLH transcription factor 2 [Source:HGNC Symbol;Acc:HGNC:16005]	0.0	0.0	1.0	0.164045	0.751255	0.156554	0.0	0.0	0.0	0.0	0.0	0.0	0.502421	0.0871265	0.0	0.0	0.0	0.0	0.0	0.0	0.0	0.0	0.0	0.0	0.0	0.0	0.0	0.0	0.0	0.0	0.0	0.0	0.0	0.0	0.0	0.0			-inf			-1.87958643126			inf
ENST00000419034	RP1-202O8	antisense	1		0.0	0.0	1.0	0.699577	1.0	0.844907	0.0	0.0	0.0	0.0	1.0	0.938986	0.0	0.0	0.0	0.0	0.0	0.0	0.0	0.0	2.0	1.23164	1.19477	0.563362	0.0	0.0	0.0	0.0	0.0	0.0	0.0	0.0	0.0	0.0	0.0	0.0			-0.717949372519			-inf			-inf
ENST00000473343	TNFRSF25	retained_intron	1	tumor necrosis factor receptor superfamily member 25 [Source:HGNC Symbol;Acc:HGNC:11910]	3.28265	0.364659	0.0	0.0	2.48097	0.293641	0.0	0.0	0.0	0.0	4.86471	0.615215	1.02406	0.100862	0.0	0.0	6.55114	0.701459	4.87566	0.481016	12.041	1.09135	1.55843	0.10729	7.49449	0.766612	0.0110039	0.00123334	14.7944	1.98445	0.0	0.0	16.7753	1.5645	13.245	1.31476			-0.097654518641			0.285434361186			0.383088879827
ENST00000513135	TNFRSF25	retained_intron	1	tumor necrosis factor receptor superfamily member 25 [Source:HGNC Symbol;Acc:HGNC:11910]	1.73323	0.0796879	7.24867	0.288594	1.78978	0.0916211	1.83652	0.0871431	13.21	0.638714	2.65575	0.144748	22.2266	0.946832	18.7246	0.907301	13.2649	0.613586	23.4451	0.998834	29.9887	1.18113	51.1492	1.52901	8.40551	0.372752	22.5995	1.09943	10.606	0.612635	68.7755	2.09326	23.5687	0.954795	27.3241	1.17726			0.920688862837	0.0934300554262	0.81858532822	2.42377660994	0.152139211331	0.86134244233	1.5030877471
ENST00000356876	TNFRSF25	protein_coding	1	tumor necrosis factor receptor superfamily member 25 [Source:HGNC Symbol;Acc:HGNC:11910]	0.0	0.0	0.0	0.0	0.0	0.0	8.6195	0.922105	0.0	0.0	0.0	0.0	0.0	0.0	0.0	0.0	0.0	0.0	0.0	0.0	0.0	0.0	0.0	0.0	0.0	0.0	0.0	0.0	0.0	0.0	0.0	0.0	0.0	0.0	0.0	0.0			inf						-inf
ENST00000414040	TNFRSF25	nonsense_mediated_decay	1	tumor necrosis factor receptor superfamily member 25 [Source:HGNC Symbol;Acc:HGNC:11910]	0.0	0.0	0.0	0.0	0.0	0.0	0.0	0.0	0.0	0.0	0.0	0.0	0.0	0.0	0.0	0.0	0.0	0.0	0.0	0.0	0.0	0.0	0.0	0.0	0.0	0.0	3.23935	0.497939	0.0	0.0	0.0	0.0	0.0	0.0	0.0	0.0
ENST00000351748	TNFRSF25	protein_coding	1	tumor necrosis factor receptor superfamily member 25 [Source:HGNC Symbol;Acc:HGNC:11910]	0.0	0.0	0.0	0.0	1.23915	0.380373	0.0	0.0	0.816863	0.238987	0.0	0.0	0.0	0.0	0.0	0.0	0.0	0.0	0.0	0.0	0.0	0.0	0.0	0.0	0.0	0.0	0.0	0.0	0.0	0.0	0.0	0.0	0.0	0.0	0.0	0.0			-0.670482699954			-inf			-inf
ENST00000348333	TNFRSF25	protein_coding	1	tumor necrosis factor receptor superfamily member 25 [Source:HGNC Symbol;Acc:HGNC:11910]	0.0	0.0	0.0	0.0	0.0	0.0	0.0	0.0	0.0	0.0	0.0	0.0	0.0	0.0	0.0	0.0	0.0	0.0	0.0	0.0	0.0	0.0	3.44099e-08	3.5099e-09	0.0	0.0	0.0	0.0	0.0	0.0	0.0	0.0	0.0	0.0	0.0	0.0
ENST00000502588	TNFRSF25	nonsense_mediated_decay	1	tumor necrosis factor receptor superfamily member 25 [Source:HGNC Symbol;Acc:HGNC:11910]	0.0	0.0	0.0	0.0	0.0	0.0	0.0	0.0	0.0	0.0	0.0	0.0	0.0	0.0	0.784561	0.15935	0.0	0.0	0.0	0.0	0.0	0.0	0.0	0.0	0.0	0.0	0.0	0.0	0.0	0.0	0.0	0.0	0.0	0.0	0.0	0.0						inf			inf
ENST00000453260	TNFRSF25	retained_intron	1	tumor necrosis factor receptor superfamily member 25 [Source:HGNC Symbol;Acc:HGNC:11910]	0.0	0.0	3.69182	0.593836	0.0	0.0	2.66042	0.501793	0.0	0.0	0.0	0.0	0.0	0.0	0.0	0.0	3.7184	0.688619	0.0	0.0	0.0	0.0	4.98321	0.589509	4.86145	0.856194	3.57668	0.689194	1.64179	0.382447	3.49497	0.422834	0.0	0.0	6.76244	1.15405			-0.242972210859			0.213641431326			0.456613642185
ENST00000475730	TNFRSF25	processed_transcript	1	tumor necrosis factor receptor superfamily member 25 [Source:HGNC Symbol;Acc:HGNC:11910]	0.0	0.0	0.0	0.0	1.50577	0.783511	0.0	0.0	0.0	0.0	0.0	0.0	0.0	0.0	0.0	0.0	0.0	0.0	0.0	0.0	0.0	0.0	0.0	0.0	0.0	0.0	0.0	0.0	0.0	0.0	0.907571	0.276976	0.0	0.0	0.0	0.0			-inf			-inf
ENST00000469691	TNFRSF25	retained_intron	1	tumor necrosis factor receptor superfamily member 25 [Source:HGNC Symbol;Acc:HGNC:11910]	0.0	0.0	0.0	0.0	0.0	0.0	0.0	0.0	0.0	0.0	0.0	0.0	2.75154	0.59937	1.35808	0.340713	0.0	0.0	0.0	0.0	2.11413	0.419595	5.96867	0.901276	0.0	0.0	0.00568988	0.00139993	0.0	0.0	2.48867	0.384954	0.0	0.0	0.387008	0.0843297						inf			inf
ENST00000481401	TNFRSF25	protein_coding	1	tumor necrosis factor receptor superfamily member 25 [Source:HGNC Symbol;Acc:HGNC:11910]	0.0	0.0	0.0	0.0	0.0	0.0	0.0	0.0	0.0	0.0	0.0	0.0	0.0	0.0	0.0	0.0	0.0	0.0	0.0	0.0	0.0	0.0	9.63677	1.54131	0.0	0.0	0.0	0.0	0.0	0.0	0.0	0.0	5.88428	1.27377	0.0	0.0
ENST00000461703	TNFRSF25	processed_transcript	1	tumor necrosis factor receptor superfamily member 25 [Source:HGNC Symbol;Acc:HGNC:11910]	0.0	0.0	2.11602	0.690814	0.0	0.0	0.0	0.0	0.0	0.0	0.0	0.0	0.0	0.0	0.0	0.0	0.0	0.0	0.640469	0.219474	0.0	0.0	0.0	0.0	0.0	0.0	0.0	0.0	0.0	0.0	0.0	0.0	0.0	0.0	0.0	0.0			-inf			-inf
ENST00000453341	TNFRSF25	retained_intron	1	tumor necrosis factor receptor superfamily member 25 [Source:HGNC Symbol;Acc:HGNC:11910]	0.0	0.0	0.0	0.0	0.0	0.0	0.0	0.0	0.0	0.0	0.488818	0.138415	0.0	0.0	0.155569	0.0392123	2.46928	0.588958	1.04325	0.229463	0.896792	0.178796	0.0	0.0	4.35161	0.984037	0.0	0.0	5.9637	1.79422	0.0	0.0	0.698785	0.143473	5.32278	1.16513			inf			inf			2.18215543777
ENST00000515145	TNFRSF25	retained_intron	1	tumor necrosis factor receptor superfamily member 25 [Source:HGNC Symbol;Acc:HGNC:11910]	0.0	0.0	0.0	0.0	0.0	0.0	0.0	0.0	0.0	0.0	0.0	0.0	0.0	0.0	0.0	0.0	0.0	0.0	0.0	0.0	0.0	0.0	0.0	0.0	0.0	0.0	0.0	0.0	0.0	0.0	0.0	0.0	2.60766	0.814203	0.0	0.0
ENST00000535355	PLEKHG5	protein_coding	1	pleckstrin homology and RhoGEF domain containing G5 [Source:HGNC Symbol;Acc:HGNC:29105]	0.00367904	0.000122151	0.00187957	5.44636e-05	0.00374689	0.000139748	14.8786	0.514584	0.0218934	0.000770877	0.0	0.0	0.0	0.0	0.0	0.0	0.000378415	1.27501e-05	0.0	0.0	0.0692493	0.00198911	0.0284476	0.000620082	0.0222937	0.000720657	0.0218982	0.000776736	0.0	0.0	5.68478e-05	1.26113e-06	0.0210613	0.000622197	2.00841e-08	6.30921e-10			10.6697714529			-4.63299858884			-15.3027700417
ENST00000400913	PLEKHG5	protein_coding	1	pleckstrin homology and RhoGEF domain containing G5 [Source:HGNC Symbol;Acc:HGNC:29105]	7.20076	0.240531	3.83239	0.111711	8.31598	0.312002	0.0	0.0	28.9684	1.02605	0.0	0.0	25.1558	0.785394	0.0	0.0	0.557685	0.0189019	1.2808e-05	3.9979e-07	95.61	2.76255	41.7976	0.916473	16.5103	0.536871	54.1913	1.93357	0.0	0.0	0.140812	0.00314233	42.246	1.25543	3.83276e-05	1.21115e-06	0.398263825899	0.999981692554	0.627315839733	0.451555205534	0.985236863162	0.276013074578			-0.351302765155
ENST00000340850	PLEKHG5	protein_coding	1	pleckstrin homology and RhoGEF domain containing G5 [Source:HGNC Symbol;Acc:HGNC:29105]	0.0606091	0.00201684	0.0314397	0.000913015	0.0646714	0.00241733	0.0	0.0	0.312111	0.0110137	3.24037	0.128864	0.0	0.0	13.0405	0.461009	0.00561398	0.000189569	1.27844e-07	3.97567e-09	1.00288	0.0288697	0.421569	0.00920916	0.256455	0.00830819	0.393489	0.0139877	24.2703	1.02274	126.784	2.81877	0.350177	0.0103676	71.4749	2.25022			4.70924257753			6.43046463495			1.72122205742
ENST00000537245	PLEKHG5	protein_coding	1	pleckstrin homology and RhoGEF domain containing G5 [Source:HGNC Symbol;Acc:HGNC:29105]	0.0	0.0	0.401407	0.0114581	0.0	0.0	0.0	0.0	0.0	0.0	0.0	0.0	0.0	0.0	5.95952	0.207091	23.4649	0.778862	33.845	1.03459	0.0	0.0	96.3429	2.06889	0.0	0.0	0.0	0.0	0.0	0.0	3.66227e-05	8.00395e-07	13.6958	0.398609	20.6463	0.638967			-inf			6.42707913643			inf
ENST00000377748	PLEKHG5	protein_coding	1	pleckstrin homology and RhoGEF domain containing G5 [Source:HGNC Symbol;Acc:HGNC:29105]	0.0	0.0	23.1716	0.605604	0.0	0.0	2.45187	0.0765145	0.0	0.0	7.37813	0.264092	0.0	0.0	0.0	0.0	23.7515	0.721962	0.0	0.0	0.0	0.0	0.0	0.0	0.0	0.0	0.0	0.0	0.0	0.0	0.0	0.0	11.8491	0.315891	0.0	0.0			-0.83026876722			0.253548169475			1.08381693669
ENST00000487949	PLEKHG5	retained_intron	1	pleckstrin homology and RhoGEF domain containing G5 [Source:HGNC Symbol;Acc:HGNC:29105]	0.0	0.0	0.0	0.0	0.79872	0.0542022	0.0	0.0	0.0646545	0.00414654	0.0	0.0	0.0	0.0	0.0	0.0	0.0	0.0	0.0	0.0	12.6649	0.660484	6.95793	0.275459	0.0	0.0	0.0	0.0	0.0	0.0	0.0	0.0	0.0	0.0	0.0	0.0			-3.70837149536			-inf			-inf
ENST00000377725	PLEKHG5	protein_coding	1	pleckstrin homology and RhoGEF domain containing G5 [Source:HGNC Symbol;Acc:HGNC:29105]	3.96276	0.182646	0.0	0.0	0.0	0.0	0.0	0.0	10.9416	0.530311	16.1112	0.880234	0.0	0.0	0.0	0.0	8.21994	0.38114	0.0	0.0	3.95433	0.156118	28.9892	0.868657	0.0	0.0	0.0	0.0	0.0	0.0	2.5212e-05	7.69199e-07	0.0	0.0	0.0	0.0			2.9491306286			1.0612708659	0.380072502755	0.967996839238	-1.88785976271
ENST00000377728	PLEKHG5	protein_coding	1	pleckstrin homology and RhoGEF domain containing G5 [Source:HGNC Symbol;Acc:HGNC:29105]	0.0	0.0	6.39794	0.245128	22.8169	1.12419	35.0775	1.60206	2.69138	0.125239	14.2663	0.748307	4.84424	0.198616	0.0	0.0	0.0	0.0	0.0	0.0	82.0564	3.11099	7.28867e-05	2.09728e-06	59.2109	2.5274	27.3933	1.28276	0.000642372	3.57084e-05	4.71235	0.138051	1.00498	0.0391898	0.0	0.0	0.428839567246	0.999981692554	0.854324197617			-2.78540377353			-3.63972797114
ENST00000377732	PLEKHG5	protein_coding	1	pleckstrin homology and RhoGEF domain containing G5 [Source:HGNC Symbol;Acc:HGNC:29105]	0.0	0.0	4.32714e-08	1.59325e-09	0.0	0.0	0.0	0.0	0.0	0.0	0.0	0.0	0.0	0.0	0.0	0.0	0.0	0.0	9.17488e-08	3.61562e-09	0.0	0.0	1.04707e-07	2.89618e-09	0.0	0.0	0.0	0.0	2.76353e-08	1.47634e-09	5.38121e-08	1.5153e-09	3.58209e-08	1.34276e-09	0.0	0.0			-inf			-inf
ENST00000400915	PLEKHG5	protein_coding	1	pleckstrin homology and RhoGEF domain containing G5 [Source:HGNC Symbol;Acc:HGNC:29105]	0.0	0.0	25.1633	0.941188	0.0	0.0	0.0	0.0	0.0	0.0	0.0	0.0	0.0	0.0	0.0	0.0	0.0	0.0	23.155	0.926907	0.0	0.0	24.8885	0.699246	0.0	0.0	0.0	0.0	32.7291	1.77615	51.224	1.46516	19.3722	0.737604	4.02877	0.163136			-inf			-inf
ENST00000377740	PLEKHG5	protein_coding	1	pleckstrin homology and RhoGEF domain containing G5 [Source:HGNC Symbol;Acc:HGNC:29105]	7.77219	0.350072	0.0	0.0	0.0	0.0	2.592	0.120571	0.0	0.0	0.0040204	0.000214798	0.0	0.0	0.0	0.0	0.0	0.0	0.0	0.0	0.0	0.0	12.2372	0.358623	0.0	0.0	0.0	0.0	0.0	0.0	5.37457	0.160363	0.0	0.0	4.8549	0.205063			-1.53520084203			-inf			-inf
ENST00000377705	NOL9	protein_coding	1	nucleolar protein 9 [Source:HGNC Symbol;Acc:HGNC:26265]	235.343	5.46258	333.722	6.80202	274.82	7.21599	273.711	6.6665	264.184	6.54608	228.703	6.38522	264.153	5.77177	250.169	6.20853	234.583	5.56326	314.987	6.87911	338.706	6.85449	427.015	6.55692	282.675	6.4354	322.642	8.06139	294.176	8.70182	356.032	5.56222	396.624	8.25472	303.579	6.71769	0.868915137324	0.999981692554	0.00865433774638	0.520315150736	0.985236863162	-0.151095838179	0.604144405761	0.974943395819	-0.159750175926
ENST00000464383	NOL9	retained_intron	1	nucleolar protein 9 [Source:HGNC Symbol;Acc:HGNC:26265]	42.4912	10.8728	6.3123	1.24014	23.9959	5.96998	19.8719	4.55633	27.3368	6.46885	28.4661	7.62001	20.4025	4.22401	3.87813	0.924007	16.4863	3.71919	47.2875	9.83666	15.6952	2.96331	47.4213	6.81086	32.1727	6.88628	40.5499	9.48874	34.3991	9.78192	33.1802	4.87986	37.7569	7.34065	43.5853	9.03268	0.670502277001	0.999981692554	0.0441758381031	0.588492974127	0.985553301304	-1.02807600063	0.290366582283	0.965355076772	-1.07225183873
ENST00000462798	NOL9	retained_intron	1	nucleolar protein 9 [Source:HGNC Symbol;Acc:HGNC:26265]	1.16079	0.449803	2.06541	0.573716	0.0	0.0	2.0529	0.658405	0.0	0.0	4.68063	1.76718	2.08562	0.605749	2.0642	0.694089	4.85313	1.53862	1.64267	0.4805	0.0	0.0	1.92552	0.385732	1.76099	0.52693	0.0	0.0	0.0	0.0	0.0	0.0	2.78471	0.754713	0.0	0.0			1.24479485297			1.4715695106			0.226774657635
ENST00000460777	NOL9	retained_intron	1	nucleolar protein 9 [Source:HGNC Symbol;Acc:HGNC:26265]	0.0	0.0	0.0	0.0	0.0	0.0	0.0	0.0	2.40263	1.01473	0.0	0.0	4.40819	1.61777	1.94384	0.830461	0.0	0.0	1.53412	0.56826	7.14963	2.36144	0.0	0.0	0.0	0.0	5.37086	2.20573	0.0	0.0	0.54505	0.141305	6.84221	2.32962	0.0	0.0			inf			inf			1.27064378301
ENST00000464665	NOL9	retained_intron	1	nucleolar protein 9 [Source:HGNC Symbol;Acc:HGNC:26265]	1.71223	0.533856	0.0	0.0	0.0	0.0	0.0	0.0	0.0	0.0	0.0	0.0	0.0	0.0	0.0	0.0	0.0	0.0	0.0	0.0	0.0	0.0	0.0	0.0	0.0	0.0	0.0	0.0	0.0	0.0	0.0	0.0	0.0	0.0	0.0	0.0			-inf			-inf
ENST00000456162	RP11-58A11	processed_pseudogene	1		0.0	0.0	0.0	0.0	0.0	0.0	0.0	0.0	0.0	0.0	0.0	0.0	0.0	0.0	0.0	0.0	0.0	0.0	0.0	0.0	0.0	0.0	1.0	0.381537	0.0	0.0	0.0	0.0	0.0	0.0	0.0	0.0	0.0	0.0	0.0	0.0
ENST00000333172	TAS1R1	protein_coding	1	taste 1 receptor member 1 [Source:HGNC Symbol;Acc:HGNC:14448]	0.0	0.0	0.0	0.0	0.0	0.0	0.0	0.0	0.0	0.0	0.0	0.0	0.0	0.0	0.0	0.0	0.0	0.0	0.0	0.0	0.0	0.0	0.0	0.0	1.0	0.05388	0.0	0.0	0.0	0.0	0.0	0.0	0.0	0.0	0.0	0.0
ENST00000351136	TAS1R1	protein_coding	1	taste 1 receptor member 1 [Source:HGNC Symbol;Acc:HGNC:14448]	0.0	0.0	1.64027	0.126902	0.0	0.0	0.0	0.0	0.0	0.0	0.0	0.0	0.0	0.0	0.0	0.0	0.0	0.0	0.0	0.0	0.0	0.0	0.0	0.0	0.0	0.0	0.0	0.0	0.0	0.0	0.0	0.0	0.0	0.0	0.0	0.0			-inf			-inf
ENST00000411823	TAS1R1	protein_coding	1	taste 1 receptor member 1 [Source:HGNC Symbol;Acc:HGNC:14448]	0.0	0.0	1.05683	0.0847391	0.0	0.0	0.0	0.0	0.0	0.0	0.0	0.0	0.0	0.0	0.0	0.0	0.322383	0.0299414	0.0	0.0	0.0	0.0	0.0	0.0	0.0	0.0	0.311744	0.0303407	0.0	0.0	0.0	0.0	0.316456	0.0256324	0.0	0.0			-inf			-1.50088612565			inf
ENST00000328191	TAS1R1	protein_coding	1	taste 1 receptor member 1 [Source:HGNC Symbol;Acc:HGNC:14448]	0.0	0.0	2.3029	0.184763	0.0	0.0	0.0	0.0	0.0	0.0	0.0	0.0	0.0	0.0	0.0	0.0	0.677617	0.0629718	0.0	0.0	0.0	0.0	0.0	0.0	0.0	0.0	0.688256	0.0670251	0.0	0.0	0.0	0.0	0.683544	0.0553989	0.0	0.0			-inf			-1.55289806518			inf
ENST00000319084	ZBTB48	protein_coding	1	zinc finger and BTB domain containing 48 [Source:HGNC Symbol;Acc:HGNC:4930]	5.08596	0.949455	0.0	0.0	2.84957e-06	5.39777e-07	0.0	0.0	0.0	0.0	0.0	0.0	13.7964	2.17473	10.606	1.91723	6.90837	1.18535	4.41831	0.698793	0.0	0.0	0.0	0.0	0.0	0.0	0.31431	0.0561722	0.0	0.0	0.0	0.0	12.6324	1.877	1.13438	0.179548			-inf	0.115909130334	0.864246033527	2.474630383	0.0231375967463	0.418756216324	inf
ENST00000435905	ZBTB48	protein_coding	1	zinc finger and BTB domain containing 48 [Source:HGNC Symbol;Acc:HGNC:4930]	4.22752	0.841037	0.0	0.0	9.99902	2.00299	0.0	0.0	0.0	0.0	6.68471	1.43705	0.0	0.0	0.17488	0.0334525	0.0	0.0	0.823253	0.137728	0.0	0.0	19.5485	2.26696	0.0	0.0	0.0	0.0	0.0	0.0	0.0	0.0	0.0	0.0	0.0	0.0			-0.984824902285			-6.40967731956			-5.42485241727
ENST00000377674	ZBTB48	protein_coding	1	zinc finger and BTB domain containing 48 [Source:HGNC Symbol;Acc:HGNC:4930]	0.0	0.0	53.1747	3.29928	0.00243596	0.000193912	44.7973	3.30269	35.9334	2.70445	16.6457	1.41293	7.52055	0.498186	0.0	0.0	11.3076	0.81377	9.07536e-06	6.01638e-07	32.7869	2.0041	11.8857	0.551593	16.2165	1.11717	18.9365	1.43041	16.2993	1.46676	35.3549	1.67194	0.0	0.0	18.6095	1.24495	0.0790356167208	0.999981692554	1.16919678629	0.802372505117	0.998782587437	-1.33051667474	0.104517938547	0.774854528752	-2.49971346103
ENST00000488936	ZBTB48	protein_coding	1	zinc finger and BTB domain containing 48 [Source:HGNC Symbol;Acc:HGNC:4930]	7.41168	2.07936	2.25383	0.479103	16.32	4.38638	0.780568	0.193234	8.5035	2.17538	5.81637	1.68381	3.15073	0.7047	5.15195	1.32767	1.7325	0.422378	9.75844	2.194	4.91074	1.00025	6.96435	1.07934	2.60152	0.601134	3.04527	0.76903	5.16001	1.58725	0.889618	0.141264	2.01471	0.422622	0.0	0.0	0.691906637071	0.999981692554	-0.777156950603	0.557427842142	0.985236863162	-1.50036715233	0.880731822037	0.999644881221	-0.723210201723
ENST00000482360	ZBTB48	retained_intron	1	zinc finger and BTB domain containing 48 [Source:HGNC Symbol;Acc:HGNC:4930]	1.81652	0.120948	5.94788	0.338686	6.44994	0.471443	5.12753	0.347173	7.19808	0.497319	2.12902	0.165877	2.71645	0.165227	0.0	0.0	7.67033	0.506795	0.0	0.0	3.84316	0.215795	14.9593	0.637684	1.65152	0.104492	10.1573	0.704734	0.0	0.0	2.72245	0.118236	0.0	0.0	2.12897	0.13082	0.941566866761	0.999981692554	0.117909891745	0.546109948609	0.985236863162	-0.470392020174	0.496653466624	0.968677581467	-0.588301911919
ENST00000619514	ZBTB48	protein_coding	1	zinc finger and BTB domain containing 48 [Source:HGNC Symbol;Acc:HGNC:4930]	0.0	0.0	5.77456	0.333849	0.0	0.0	0.0	0.0	0.0	0.0	1.58957	0.12574	0.0	0.0	1.35878	0.0955679	3.21842	0.215888	0.0	0.0	3.39438	0.193481	0.0	0.0	1.2042	0.0773467	1.545	0.10882	1.35306	0.113462	7.37482	0.325152	3.92471	0.230133	2.77605	0.173167			-1.40875205061			-0.100167816761			1.30858423385
ENST00000498342	ZBTB48	retained_intron	1	zinc finger and BTB domain containing 48 [Source:HGNC Symbol;Acc:HGNC:4930]	0.0	0.0	0.00697004	0.000400861	0.0	0.0	0.0	0.0	0.0	0.0	0.00112163	8.82617e-05	2.24455	0.137882	0.000584763	4.09142e-05	0.00524449	0.000349966	0.0	0.0	0.00597861	0.000339024	0.0	0.0	0.00363566	0.000232312	0.00162399	0.000113792	0.00129157	0.000107741	0.00770023	0.000337741	0.00497456	0.000290187	0.0036655	0.000227468			-2.18324262337			8.43020044589			10.6134430693
ENST00000466813	ZBTB48	nonsense_mediated_decay	1	zinc finger and BTB domain containing 48 [Source:HGNC Symbol;Acc:HGNC:4930]	3.61009	1.00146	11.8421	2.49324	12.2286	3.25597	1.55159	0.380538	3.36498	0.852702	4.16014	1.19291	13.5714	3.00699	8.33966	2.12872	15.1575	3.6606	4.77153	1.06268	4.05879	0.819123	6.97093	1.0704	5.32267	1.21851	0.0	0.0	0.305552	0.0930948	8.19705	1.28953	10.4232	2.16632	5.34739	1.18492			-1.47636194611	0.688279705411	0.993174476815	0.381867752722	0.263889960656	0.952365102483	1.85822969884
ENST00000466941	ZBTB48	retained_intron	1	zinc finger and BTB domain containing 48 [Source:HGNC Symbol;Acc:HGNC:4930]	1.84823	1.0235	0.0	0.0	0.0	0.0	0.743058	0.310626	0.0	0.0	2.9734	1.47631	0.0	0.0	3.36815	1.49036	0.0	0.0	4.22846	1.62131	0.0	0.0	7.6712	1.99696	0.0	0.0	0.0	0.0	0.880807	0.465751	1.45348	0.38974	0.0	0.0	0.0	0.0			0.803976862104			0.542149756838			-0.261827105267
ENST00000377658	KLHL21	protein_coding	1	kelch like family member 21 [Source:HGNC Symbol;Acc:HGNC:29041]	214.882	7.53571	393.849	12.0404	496.063	19.5168	558.038	20.3576	641.602	23.8323	498.325	20.8613	533.088	17.4532	503.262	18.7286	684.238	24.32	595.572	19.4954	1215.88	36.8357	1216.6	27.9702	731.59	24.9448	872.528	32.6433	537.761	23.8552	2205.96	51.6195	1456.05	45.3688	1290.44	42.7574	0.0157019891003	0.999981692554	0.734668690565	0.0375078057688	0.59664765641	0.630071084877	0.729660419643	0.986523350306	-0.104597605688
ENST00000377663	KLHL21	protein_coding	1	kelch like family member 21 [Source:HGNC Symbol;Acc:HGNC:29041]	25.1544	0.603103	34.1515	0.718688	36.9366	1.00127	67.0342	1.68554	43.4301	1.11104	23.8214	0.686658	53.1178	1.19823	30.1264	0.771921	49.5592	1.21342	56.4517	1.27284	148.118	3.09444	128.943	2.044	54.7123	1.28591	82.5396	2.12903	68.696	2.098	77.4616	1.24935	76.1285	1.63567	88.5091	2.02192	0.612102841919	0.999981692554	0.584402014055	0.663768034248	0.991063273941	0.454618901974	0.994828019204	0.999977047849	-0.129783112082
ENST00000610898	KLHL21	protein_coding	1	kelch like family member 21 [Source:HGNC Symbol;Acc:HGNC:29041]	0.0	0.0	0.0	0.0	0.0	0.0	0.0	0.0	0.0	0.0	2.85344	0.289375	0.0	0.0	0.0	0.0	1.89379	0.162742	0.0	0.0	0.0	0.0	7.01914	0.388511	4.70621	0.386829	0.0	0.0	0.0	0.0	12.3769	0.698403	3.29646	0.247207	0.0	0.0			inf			inf			-0.83035366261
ENST00000496707	KLHL21	protein_coding	1	kelch like family member 21 [Source:HGNC Symbol;Acc:HGNC:29041]	0.0	0.0	0.0	0.0	0.0	0.0	0.0	0.0	0.0	0.0	0.0	0.0	0.0	0.0	0.0	0.0	0.0	0.0	0.0	0.0	3.17225e-08	6.08523e-09	0.0	0.0	0.0	0.0	0.0	0.0	0.0	0.0	17.7033	2.64577	0.0	0.0	0.0	0.0
ENST00000463043	KLHL21	protein_coding	1	kelch like family member 21 [Source:HGNC Symbol;Acc:HGNC:29041]	0.0	0.0	0.0	0.0	0.0	0.0	0.0	0.0	0.0	0.0	0.0	0.0	0.0	0.0	1.65513	0.524769	0.0	0.0	0.0	0.0	0.0	0.0	0.0	0.0	0.0	0.0	0.0	0.0	0.0	0.0	2.90481	0.564446	0.0	0.0	0.0	0.0						inf			inf
ENST00000377648	PHF13	protein_coding	1	PHD finger protein 13 [Source:HGNC Symbol;Acc:HGNC:22983]	314.0	13.6023	640.0	24.0469	443.0	21.4064	614.0	27.5034	462.0	21.0837	473.0	24.3313	480.0	19.3013	383.0	17.515	393.0	17.1588	319.0	12.8277	305.0	11.3416	510.0	14.3933	316.0	13.2291	238.0	10.9309	210.0	11.4481	397.0	11.4067	278.0	10.6327	234.0	9.51813	0.18443298561	0.999981692554	0.304209034671	0.652975061944	0.989874483293	-0.129779859814	0.0229638191627	0.417618074689	-0.433988894485
ENST00000054650	THAP3	protein_coding	1	THAP domain containing, apoptosis associated protein 3 [Source:HGNC Symbol;Acc:HGNC:20855]	4.91612	0.656716	32.0793	3.52286	20.9044	2.93163	21.3417	2.76702	11.3531	1.50855	10.8829	1.63265	15.2125	1.77532	31.6824	4.22777	19.1731	2.43343	12.5605	1.46903	41.8394	4.48642	39.5525	3.22231	17.0081	2.05984	16.3679	2.17123	18.0963	2.8802	98.8166	8.21798	40.1561	4.43123	29.8549	3.50742	0.981715779143	0.999981692554	-0.267370701725	0.670482009368	0.99149641573	0.24655377157	0.650697551424	0.978599723264	0.513924473295
ENST00000484676	THAP3	processed_transcript	1	THAP domain containing, apoptosis associated protein 3 [Source:HGNC Symbol;Acc:HGNC:20855]	0.0	0.0	1.0	0.184407	1.0	0.233796	0.0	0.0	1.0	0.222254	0.0	0.0	2.0	0.389111	1.0	0.223701	0.0	0.0	0.0	0.0	1.0	0.177608	3.0	0.405254	2.0	0.40249	0.0	0.0	0.0	0.0	1.0	0.138267	1.0	0.182875	1.0	0.194903			-0.911994027123			0.551241136985			1.46323516411
ENST00000307896	THAP3	protein_coding	1	THAP domain containing, apoptosis associated protein 3 [Source:HGNC Symbol;Acc:HGNC:20855]	5.99323	1.12449	2.24771e-08	3.3619e-09	0.0	0.0	5.96287	1.04738	9.88189	1.78464	0.0	0.0	7.82837	1.2395	7.64346	1.38793	11.2568	1.94009	0.0	0.0	2.82385	0.409396	3.88889	0.428604	13.2153	2.16767	7.97356	1.43129	0.0	0.0	3.63363	0.409394	0.0	0.0	23.4236	3.72381	0.491351843285	0.999981692554	1.3325606182	0.157074616306	0.932555407513	2.02214021034	0.447312932944	0.967996839238	0.689579592149
ENST00000377627	THAP3	protein_coding	1	THAP domain containing, apoptosis associated protein 3 [Source:HGNC Symbol;Acc:HGNC:20855]	2.15094	0.177544	3.41898	0.239058	6.13445	0.549882	4.04259	0.335511	7.61272	0.645404	0.0	0.0	3.27595	0.244364	19.0587	1.62074	10.244	0.830299	3.37704	0.252155	3.65375	0.25131	15.6302	0.816322	3.17616	0.246304	3.72482	0.316661	0.0	0.0	10.1434	0.53999	16.263	1.15081	19.1192	1.43952			0.0213822778405	0.493966676964	0.985236863162	1.47968323781	0.277716006866	0.960476144662	1.45830095997
ENST00000484669	THAP3	processed_transcript	1	THAP domain containing, apoptosis associated protein 3 [Source:HGNC Symbol;Acc:HGNC:20855]	0.0	0.0	7.40543	1.68238	4.66558	1.33829	9.07102	2.39529	3.68463	1.00662	11.7207	3.62471	13.3106	3.17721	0.0	0.0	10.2207	2.66014	0.0	0.0	1.44778e-08	3.14327e-09	0.0	0.0	0.0	0.0	0.0	0.0	0.0	0.0	0.0	0.0	0.0	0.0	0.0	0.0	0.373879866442	0.999981692554	1.21796229749	0.742572848268	0.997610933961	0.950444990797	0.565401695265	0.971292664875	-0.26751730669
ENST00000487819	THAP3	nonsense_mediated_decay	1	THAP domain containing, apoptosis associated protein 3 [Source:HGNC Symbol;Acc:HGNC:20855]	0.0	0.0	0.0	0.0	0.0	0.0	0.0	0.0	0.0	0.0	0.0	0.0	0.0	0.0	0.0	0.0	0.0	0.0	0.0	0.0	9.85848	1.84808	2.75485	0.392842	0.0	0.0	0.0	0.0	0.0	0.0	0.0	0.0	0.0	0.0	0.0	0.0
ENST00000472925	THAP3	protein_coding	1	THAP domain containing, apoptosis associated protein 3 [Source:HGNC Symbol;Acc:HGNC:20855]	0.0	0.0	0.0	0.0	0.0	0.0	0.0	0.0	0.0	0.0	0.0	0.0	2.2287	0.379534	0.0	0.0	2.46307	0.456691	0.0	0.0	0.0	0.0	0.0	0.0	2.14629	0.378453	0.0	0.0	2.90368	0.677218	0.0	0.0	4.16469	0.667878	4.25567	0.727113						inf			inf
ENST00000480647	THAP3	retained_intron	1	THAP domain containing, apoptosis associated protein 3 [Source:HGNC Symbol;Acc:HGNC:20855]	0.0	0.0	0.0493488	0.0374995	0.0	0.0	2.5723	2.12262	0.0	0.0	1.3964	1.42169	0.0	0.0	0.0	0.0	0.0	0.0	0.0	0.0	0.0	0.0	3.01229	1.52851	0.203475	0.156155	1.11532	0.925441	0.0	0.0	0.0	0.0	0.0	0.0	0.0	0.0			6.56248962371			-inf			-inf
ENST00000465508	DNAJC11	processed_transcript	1	DnaJ heat shock protein family (Hsp40) member C11 [Source:HGNC Symbol;Acc:HGNC:25570]	0.0	0.0	3.59364	0.166603	0.0	0.0	4.37768	0.241666	0.0	0.0	0.0	0.0	14.6239	0.724947	6.54046	0.368979	15.2037	0.818515	0.0	0.0	0.0	0.0	10.3808	0.360935	3.22618	0.16644	0.0	0.0	0.0	0.0	9.24703	0.327436	3.46395	0.163213	0.0	0.0			0.536600135181	0.0428508222199	0.626509291294	3.52092895596	0.0491366640122	0.586660569681	2.98432882078
ENST00000377577	DNAJC11	protein_coding	1	DnaJ heat shock protein family (Hsp40) member C11 [Source:HGNC Symbol;Acc:HGNC:25570]	211.591	10.2757	469.625	19.7186	402.822	21.7426	468.276	23.4265	382.893	19.5222	315.1	18.1109	421.804	18.9459	293.978	15.022	285.843	13.942	289.644	13.0118	611.216	25.3778	544.104	17.1469	285.416	13.3443	301.744	15.4756	250.678	15.2703	549.505	17.6332	439.899	18.7869	412.535	18.7381	0.370946815031	0.999981692554	0.239024526096	0.840538579566	0.998782587437	-0.110869810212	0.121380510664	0.809328675624	-0.349894336308
ENST00000294401	DNAJC11	protein_coding	1	DnaJ heat shock protein family (Hsp40) member C11 [Source:HGNC Symbol;Acc:HGNC:25570]	37.5855	2.85326	92.5541	5.97535	5.62368	0.465697	99.9412	7.66421	10.21	0.799471	66.4872	5.87188	58.5957	4.03789	0.000692636	5.43925e-05	5.31358	0.397822	56.3843	3.88875	1.39882	0.0889258	135.042	6.51819	88.0598	6.31015	40.7327	3.2002	8.52185e-07	7.97922e-08	80.9473	3.98179	46.4388	3.03713	29.7426	2.06953	0.682182062844	0.999981692554	0.625179158953	0.287739050369	0.985236863162	-1.0671639106	0.169183005202	0.882093242897	-1.69234306955
ENST00000472414	DNAJC11	processed_transcript	1	DnaJ heat shock protein family (Hsp40) member C11 [Source:HGNC Symbol;Acc:HGNC:25570]	1.86906	0.590192	0.0	0.0	0.0	0.0	1.68194	0.458657	0.0	0.0	3.04789	0.974165	0.0	0.0	7.38902	2.10267	0.0	0.0	0.0	0.0	3.44514	0.772141	8.32473	1.42007	2.44562	0.622397	1.49762	0.416341	1.62984	0.553705	4.31075	0.75402	0.0	0.0	1.97479	0.486214			1.27960312379			1.83296617608			0.553363052293
ENST00000426784	DNAJC11	protein_coding	1	DnaJ heat shock protein family (Hsp40) member C11 [Source:HGNC Symbol;Acc:HGNC:25570]	0.0	0.0	0.0	0.0	0.0	0.0	5.17273	0.986216	18.9249	3.7137	0.0	0.0	15.5485	2.67347	0.0	0.0	14.203	2.65905	0.0	0.0	12.6679	1.99217	16.9442	2.02606	0.0	0.0	9.25063	1.80173	0.0	0.0	7.05161	0.862371	15.4467	2.50082	6.8187	1.17619			inf			inf	0.885674067704	0.999644881221	0.182182499285
ENST00000473993	DNAJC11	processed_transcript	1	DnaJ heat shock protein family (Hsp40) member C11 [Source:HGNC Symbol;Acc:HGNC:25570]	3.55591	1.05548	0.0	0.0	0.0	0.0	0.0	0.0	0.0	0.0	0.0	0.0	0.0	0.0	0.0	0.0	0.0	0.0	0.0	0.0	0.0	0.0	0.0	0.0	0.0	0.0	0.0	0.0	0.0	0.0	0.0	0.0	0.0	0.0	0.0	0.0			-inf			-inf
ENST00000469318	DNAJC11	processed_transcript	1	DnaJ heat shock protein family (Hsp40) member C11 [Source:HGNC Symbol;Acc:HGNC:25570]	17.4277	25.8648	36.3969	24.9347	3.36535	2.78819	5.28092	3.96534	13.1261	10.5607	26.9295	24.773	20.2068	13.9315	22.0208	18.0958	13.2084	10.0254	15.3126	10.7543	23.5145	14.2149	31.5399	14.5964	14.1466	9.88366	24.6588	18.6525	16.4634	16.2056	25.3319	12.2009	15.9449	9.95711	19.0665	12.773	0.995641628729	0.999981692554	-0.447407556609	0.733819605432	0.997217487251	-0.349703195348	0.725338675178	0.986523350306	0.0977043612608
ENST00000485073	DNAJC11	processed_transcript	1	DnaJ heat shock protein family (Hsp40) member C11 [Source:HGNC Symbol;Acc:HGNC:25570]	10.911	4.52326	3.87739	1.13674	6.48439	2.38513	0.0	0.0	0.0	0.0	0.0	0.0	9.68992	2.96598	3.37957	1.19896	9.07975	3.03472	31.7214	9.78319	14.5823	4.03724	15.2277	3.2114	35.1186	11.0673	3.9342	1.35269	4.22862	1.79176	0.0	0.0	11.7958	3.36515	24.1776	7.3623			-inf	0.986308497928	0.999079960576	-0.160186955741			inf
ENST00000460594	DNAJC11	processed_transcript	1	DnaJ heat shock protein family (Hsp40) member C11 [Source:HGNC Symbol;Acc:HGNC:25570]	0.0	0.0	0.0	0.0	0.0	0.0	0.0	0.0	0.0	0.0	0.0	0.0	0.0	0.0	0.0	0.0	5.79067	2.07978	0.0	0.0	0.0	0.0	0.0	0.0	0.0	0.0	0.0	0.0	0.0	0.0	0.0	0.0	4.42706	1.3542	0.0	0.0						inf			inf
ENST00000465911	DNAJC11	processed_transcript	1	DnaJ heat shock protein family (Hsp40) member C11 [Source:HGNC Symbol;Acc:HGNC:25570]	0.0	0.0	0.0	0.0	0.0	0.0	0.0	0.0	1.31372	0.358295	1.43543	0.44316	2.67545	0.637554	1.30662	0.359129	0.0	0.0	0.0	0.0	0.0	0.0	1.59804	0.263604	1.83759	0.452121	0.0	0.0	0.0	0.0	0.0	0.0	0.0	0.0	0.0	0.0			inf			inf			0.31451320284
ENST00000432429	RP11-242F24	lincRNA	1		0.0	0.0	1.08957	0.0945291	0.0	0.0	0.0	0.0	0.0	0.0	0.0	0.0	0.0	0.0	0.0	0.0	3.0	0.30133	0.0	0.0	0.0	0.0	0.0	0.0	0.0	0.0	0.0	0.0	0.0	0.0	0.0	0.0	0.0	0.0	0.0	0.0			-inf			1.67251388828			inf
ENST00000635029	RP11-242F24	lincRNA	1		0.0	0.0	0.0	0.0	0.0	0.0	0.0	0.0	1.00187	0.413366	0.0	0.0	0.0	0.0	0.0	0.0	0.0	0.0	0.0	0.0	0.0	0.0	0.0	0.0	0.0	0.0	0.0	0.0	0.0	0.0	0.0	0.0	0.0	0.0	0.0	0.0			inf						-inf
ENST00000442889	RP11-312B8	antisense	1		1.0	0.927575	2.0	1.04522	3.0	1.92486	3.0	1.7539	0.0	0.0	3.0	2.11546	2.0	1.06786	5.0	3.14579	0.0	0.0	0.0	0.0	2.0	0.948094	1.0	0.362184	0.0	0.0	0.0	0.0	1.0	0.752732	1.0	0.375005	0.0	0.0	3.0	1.57127			-0.0105114350275			0.112464087569			0.122975522596
ENST00000303635	CAMTA1	protein_coding	1	calmodulin binding transcription activator 1 [Source:HGNC Symbol;Acc:HGNC:18806]	119.249	2.16119	110.214	1.75954	79.8415	1.64275	92.7006	1.76953	69.5369	1.3499	84.481	1.8477	70.0614	1.19958	45.327	0.88118	49.6106	0.921852	12.1477	0.207861	12.0079	0.190497	19.2504	0.231706	15.193	0.271091	4.35089	0.0852109	20.2357	0.468877	21.1608	0.259096	10.6094	0.173089	15.1973	0.263598	0.554968068286	0.999981692554	-0.163575076704	0.0320819469351	0.561704701284	-0.889769521571	0.0758136282604	0.695175907389	-0.726194444868
ENST00000490738	CAMTA1	processed_transcript	1	calmodulin binding transcription activator 1 [Source:HGNC Symbol;Acc:HGNC:18806]	0.0554453	0.0290768	2.8154e-07	9.90032e-08	40.654	17.8367	4.0223	1.61745	0.0	0.0	0.0	0.0	0.835011	0.304866	17.3282	7.36402	15.0689	6.01505	68.8	25.3521	12.2004	4.00955	17.186	4.30565	41.5235	15.5704	127.023	51.9044	57.9395	29.4214	30.6312	7.90085	6.63515	2.24782	56.482	20.4404			-3.46540563115	0.501380171625	0.985236863162	-0.384715389616			3.08069024153
ENST00000476163	CAMTA1	processed_transcript	1	calmodulin binding transcription activator 1 [Source:HGNC Symbol;Acc:HGNC:18806]	22.8689	5.58227	87.2287	16.4528	60.8012	14.5336	73.2657	16.1445	59.0773	13.4269	53.5917	13.776	81.725	16.2563	72.7188	16.6369	71.3267	15.4571	42.7459	8.54125	30.5534	5.54611	59.6971	8.24238	43.8072	9.01188	27.2514	6.12991	19.2299	5.25051	37.4975	5.30005	44.6002	8.33625	14.9134	2.97098	0.493682049193	0.999981692554	0.245337305515	0.255423566531	0.985236863162	0.402916684332	0.596240551597	0.97380856669	0.157579378817
ENST00000473578	CAMTA1	protein_coding	1	calmodulin binding transcription activator 1 [Source:HGNC Symbol;Acc:HGNC:18806]	0.0	0.0	165.977	54.1866	108.718	44.3902	128.329	48.066	138.149	53.9558	123.265	54.6178	142.472	48.4083	137.231	54.1743	138.953	51.5899	221.317	75.8401	254.702	78.0603	466.791	109.023	273.409	95.5102	136.596	52.0252	192.991	91.017	405.335	97.3824	280.39	88.568	182.109	61.428	0.294330566823	0.999981692554	0.668128931829	0.289346044541	0.985236863162	0.645225398219	0.913261495783	0.999977047849	-0.0229035336097
ENST00000557126	CAMTA1	protein_coding	1	calmodulin binding transcription activator 1 [Source:HGNC Symbol;Acc:HGNC:18806]	0.0	0.0	0.0	0.0	3.89835	1.97429	0.0	0.0	0.0	0.0	2.79619	1.54493	2.38527	1.00525	1.66509	0.820144	7.95994	3.67206	0.0	0.0	0.0	0.0	3.70887	1.06844	6.15436	2.65761	1.65766	0.779154	2.74479	1.61611	0.0	0.0	0.0	0.0	0.0	0.0			-0.353792448482			1.47742970706			1.83122215554
ENST00000467404	CAMTA1	protein_coding	1	calmodulin binding transcription activator 1 [Source:HGNC Symbol;Acc:HGNC:18806]	114.667	58.4812	28.7501	9.89932	0.0	0.0	13.8461	5.45702	0.0	0.0	0.0	0.0	11.7223	4.19361	0.0	0.0	7.38978	2.88989	12.3783	4.46843	0.0	0.0	0.0	0.0	12.0071	4.413	32.7235	13.108	0.0	0.0	0.0	0.0	8.51738	2.8289	0.0	0.0	0.310198748552	0.999981692554	-3.64740015748	0.531182721039	0.985236863162	-3.2710511079	0.577475770576	0.97149971018	0.37634904958
ENST00000461311	CAMTA1	nonsense_mediated_decay	1	calmodulin binding transcription activator 1 [Source:HGNC Symbol;Acc:HGNC:18806]	38.4271	32.4036	37.993	18.6745	67.4511	40.8226	73.1227	40.3668	39.3312	22.9307	33.1149	21.9825	48.9967	24.6765	63.1439	37.3906	38.5587	21.2943	19.0094	9.70086	39.5777	17.7407	61.2561	20.9703	47.4962	24.4269	46.2141	25.8277	35.8037	25.3594	94.9996	33.6393	40.7392	18.8415	44.1843	21.8694	0.917513190017	0.999981692554	-0.107868412347	0.889019114519	0.998782587437	-0.140696343508	0.945923400071	0.999977047849	-0.0328279311609
ENST00000486138	CAMTA1	nonsense_mediated_decay	1	calmodulin binding transcription activator 1 [Source:HGNC Symbol;Acc:HGNC:18806]	33.6044	36.4036	71.386	41.0377	0.00226602	0.00159154	0.0	0.0	13.0296	8.84648	31.5203	24.4113	24.8759	14.5392	0.0	0.0	8.12515	5.21635	55.4556	32.918	0.0	0.0	0.866079	0.342196	44.1726	26.2758	10.2268	6.60001	41.4965	34.3324	2.32541	0.952917	0.0139585	0.00744693	9.89649	5.65643	0.79805422282	0.999981692554	-1.21944095047	0.665858282775	0.99136167698	-1.97087480864	0.858681956542	0.99884326338	-0.751433858166
ENST00000482934	CAMTA1	nonsense_mediated_decay	1	calmodulin binding transcription activator 1 [Source:HGNC Symbol;Acc:HGNC:18806]	0.0	0.0	2.28808	0.520706	0.146515	0.0420973	0.433105	0.114557	0.225939	0.0618303	0.0	0.0	0.0	0.0	4.14649	1.14358	13.913	3.62727	0.0	0.0	0.0	0.0	3.46991	0.574274	0.0	0.0	0.0	0.0	0.0	0.0	14.6352	2.48301	10.3788	2.32467	9.21717	2.20162			-1.67388409819			3.08354363439			4.75742773258
ENST00000470648	CAMTA1	processed_transcript	1	calmodulin binding transcription activator 1 [Source:HGNC Symbol;Acc:HGNC:18806]	0.0	0.0	0.0	0.0	0.0	0.0	0.0	0.0	0.0	0.0	0.0	0.0	0.0	0.0	0.0	0.0	0.0	0.0	0.0	0.0	12.2238	2.56108	0.0	0.0	0.00342172	0.000813503	0.0	0.0	0.815926	0.258439	0.0	0.0	0.0	0.0	0.0	0.0
ENST00000461580	CAMTA1	processed_transcript	1	calmodulin binding transcription activator 1 [Source:HGNC Symbol;Acc:HGNC:18806]	5.24379	1.36294	0.0	0.0	12.4868	3.14792	17.8805	4.15384	15.3734	3.68669	10.5514	2.86252	5.05481	1.06043	2.77995	0.671292	0.0	0.0	14.8065	3.12121	7.56874	1.44767	7.61869	1.10857	5.23351	1.13494	19.6686	4.66287	5.74316	1.65522	11.9782	1.78489	9.56196	1.88335	0.0	0.0	0.231242408866	0.999981692554	1.24654755745	0.686789047397	0.993174476815	-1.3811951637	0.102815166831	0.772344251899	-2.62774272115
ENST00000472283	CAMTA1	processed_transcript	1	calmodulin binding transcription activator 1 [Source:HGNC Symbol;Acc:HGNC:18806]	11.7651	13.5355	0.0	0.0	0.0	0.0	0.0	0.0	0.0	0.0	0.0	0.0	0.0	0.0	0.0	0.0	0.0	0.0	0.0	0.0	0.0	0.0	0.0	0.0	0.0	0.0	0.0	0.0	0.0	0.0	0.0	0.0	9.6919e-08	5.33882e-08	0.0	0.0			-inf			-inf
ENST00000467267	CAMTA1	processed_transcript	1	calmodulin binding transcription activator 1 [Source:HGNC Symbol;Acc:HGNC:18806]	0.0	0.0	4.17668	1.10008	0.0	0.0	0.0	0.0	0.0	0.0	0.0	0.0	0.0	0.0	2.50691	0.799551	0.0	0.0	1.34001	0.372025	0.0	0.0	2.15536	0.410392	0.0	0.0	7.58881	2.3553	0.0	0.0	2.30383	0.450251	0.0	0.0	0.0	0.0			-inf			-0.460346478			inf
ENST00000495233	CAMTA1	protein_coding	1	calmodulin binding transcription activator 1 [Source:HGNC Symbol;Acc:HGNC:18806]	0.0	0.0	0.0	0.0	0.0	0.0	9.52346	0.486258	0.0	0.0	0.0	0.0	0.0	0.0	0.0	0.0	1.15164	0.0573327	0.0	0.0	0.0	0.0	0.0	0.0	0.0	0.0	0.0	0.0	0.0	0.0	0.0	0.0	0.0	0.0	0.0	0.0			inf			inf			-3.08429185839
ENST00000490905	CAMTA1	protein_coding	1	calmodulin binding transcription activator 1 [Source:HGNC Symbol;Acc:HGNC:18806]	20.1187	1.66066	7.98627	0.558406	0.0	0.0	14.8764	1.23466	13.2768	1.12561	28.6793	2.74268	16.8716	1.2585	20.1522	1.71373	17.9432	1.45433	0.0	0.0	0.0	0.0	0.0	0.0	0.0	0.0	0.0	0.0	0.0	0.0	1.13301	0.060316	0.553941	0.0391982	0.0	0.0	0.20132976883	0.999981692554	1.20137892874	0.203682405021	0.973814999066	0.996233399537	0.974793558966	0.999977047849	-0.205145529203
ENST00000476864	CAMTA1	protein_coding	1	calmodulin binding transcription activator 1 [Source:HGNC Symbol;Acc:HGNC:18806]	0.0	0.0	0.0	0.0	0.0	0.0	0.0	0.0	0.0	0.0	0.0	0.0	0.0	0.0	0.0	0.0	0.0	0.0	0.0	0.0	0.165937	0.0378996	0.0	0.0	0.0	0.0	0.699252	0.198119	0.0	0.0	0.0	0.0	0.0	0.0	0.0	0.0
ENST00000427317	CAMTA1-IT1	sense_intronic	1	CAMTA1 intronic transcript 1 [Source:HGNC Symbol;Acc:HGNC:41446]	0.0	0.0	1.0	0.651331	0.0	0.0	0.0	0.0	0.0	0.0	0.0	0.0	1.0	0.657525	0.0	0.0	0.0	0.0	0.0	0.0	0.0	0.0	0.0	0.0	0.0	0.0	0.0	0.0	0.0	0.0	0.0	0.0	1.0	0.59696	0.0	0.0			-inf			0.0136548555272			inf
ENST00000602640	RP11-338N10	lincRNA	1		0.0	0.0	1.2262	0.103995	1.16248	0.12621	0.0	0.0	1.06448	0.109379	1.2971	0.150394	1.36083	0.122947	0.0	0.0	3.0	0.294608	3.17519	0.287283	0.0	0.0	0.0	0.0	2.35602	0.221144	1.0	0.102866	0.0	0.0	1.30357	0.0840061	1.0	0.0856033	1.32925	0.121098			0.174332320512			0.859047071886			0.684714751374
ENST00000602916	RP11-338N10	lincRNA	1		0.0	0.0	3.0	3.77772	0.0	0.0	0.0	0.0	0.0	0.0	0.0	0.0	0.0	0.0	2.0	2.98267	0.0	0.0	0.0	0.0	0.0	0.0	0.0	0.0	0.0	0.0	0.0	0.0	0.0	0.0	0.0	0.0	0.0	0.0	0.0	0.0			-inf			-0.340911406907			inf
ENST00000054666	VAMP3	protein_coding	1	vesicle associated membrane protein 3 [Source:HGNC Symbol;Acc:HGNC:12644]	1812.85	137.973	1809.53	117.11	1928.79	160.111	1643.86	126.369	1838.96	144.347	1470.55	130.19	1664.41	114.975	1330.79	104.762	1697.72	127.416	3248.08	224.561	3140.36	200.122	4670.75	225.992	3416.03	245.378	3233.2	254.634	3100.87	291.052	4003.35	197.402	3622.73	237.502	3437.94	239.795	0.669474024041	0.999981692554	-0.0505215861798	0.206036206973	0.974582099774	-0.258213956488	0.267530380223	0.955364695814	-0.207692370308
ENST00000470357	VAMP3	protein_coding	1	vesicle associated membrane protein 3 [Source:HGNC Symbol;Acc:HGNC:12644]	54.1541	11.498	24.5108	4.09194	41.2126	8.73765	30.1363	5.89466	20.0375	4.03538	29.454	6.70575	37.6915	6.64988	28.2902	5.7315	31.4436	6.04093	24.92	4.41369	32.6369	5.26445	48.2509	5.91814	26.9698	4.9256	42.802	8.55153	18.2321	4.40755	54.7755	6.87239	29.4424	4.88939	42.1271	7.45416	0.562667178215	0.999981692554	-0.548303029009	0.738559044602	0.997308560546	-0.401139433142	0.734694009374	0.987659969847	0.147163595867
ENST00000602406	RP3-467L1	sense_intronic	1		3.0	3.22635	4.0	2.28953	4.0	2.79789	0.0	0.0	0.0	0.0	3.0	2.3135	0.0	0.0	6.0	4.12986	0.0	0.0	2.0	1.18224	2.0	1.02957	5.0	1.96777	2.0	1.18493	6.0	3.85687	2.0	1.64761	3.0	1.22441	2.0	1.06282	8.0	4.5544			-1.84542573753			-1.00940996053			0.836015776996
ENST00000377541	PER3	protein_coding	1	period circadian clock 3 [Source:HGNC Symbol;Acc:HGNC:8847]	0.0	0.0	0.0	0.0	0.0	0.0	0.0	0.0	0.0	0.0	0.0	0.0	0.0	0.0	0.0	0.0	0.0	0.0	0.0	0.0	0.0	0.0	0.0	0.0	0.0	0.0	0.0	0.0	0.0	0.0	0.0	0.0	0.0	0.0	2.77987	0.289301
ENST00000613533	PER3	protein_coding	1	period circadian clock 3 [Source:HGNC Symbol;Acc:HGNC:8847]	0.0	0.0	0.0350519	0.000752853	0.000143574	3.97212e-06	1.85508e-08	4.76048e-10	0.0234249	0.000611609	0.0	0.0	0.0	0.0	0.0120518	0.000315168	0.0165722	0.000414116	0.0541822	0.00124684	0.0762778	0.00162632	0.169988	0.00275003	1.94045e-06	4.65444e-08	39.9178	1.05081	0.000433773	1.35208e-05	0.679107	0.0111784	65.6858	1.44031	0.0466081	0.00108661			-0.307349214929			-0.0534792317006			0.253869983229
ENST00000614998	PER3	protein_coding	1	period circadian clock 3 [Source:HGNC Symbol;Acc:HGNC:8847]	0.000438929	1.08462e-05	2.4505e-06	5.31244e-08	25.4678	0.711162	99.3934	2.57438	60.8991	1.60488	94.8961	2.81787	0.0	0.0	0.12688	0.00334905	2.39969e-08	6.05246e-10	4.06214e-05	9.43499e-07	3.40318	0.0732346	8.61735e-05	1.40708e-06	208.211	5.04076	115.858	3.07827	102.019	3.20966	349.458	5.80581	96.3179	2.13164	0.00374747	8.81816e-05	0.0430615561906	0.999981692554	3.29849104227			-7.73030436239	0.00486160081873	0.187120214844	-11.0287954047
ENST00000377532	PER3	protein_coding	1	period circadian clock 3 [Source:HGNC Symbol;Acc:HGNC:8847]	1.03884e-05	2.55938e-07	122.665	2.65142	0.0	0.0	3.60639e-05	9.31348e-07	51.749	1.35974	6.86037e-07	2.03115e-08	0.0	0.0	148.705	3.91358	41.146	1.03473	136.417	3.15921	177.762	3.81413	423.108	6.88844	0.00231315	5.58368e-05	37.6315	0.996915	2.02787	0.0636122	57.3283	0.949643	154.573	3.41087	153.482	3.60099			-0.963433533184	0.511807430576	0.985236863162	0.900170525937	0.424643124042	0.967996839238	1.86360405912
ENST00000361923	PER3	protein_coding	1	period circadian clock 3 [Source:HGNC Symbol;Acc:HGNC:8847]	82.1426	2.04959	0.204872	0.00448406	66.532	1.87564	11.7624	0.307572	0.00117128	3.11629e-05	4.0711	0.122048	130.874	3.07027	3.87678	0.103311	83.0878	2.11571	122.285	2.86751	232.709	5.05566	0.490741	0.00808967	84.0234	2.05367	158.311	4.24647	158.923	5.04794	0.0658102	0.00110382	212.073	4.73834	342.504	8.13654	0.380561328503	0.999981692554	-3.19318663575	0.676806398732	0.992335871022	0.428650009394	0.14116773521	0.84531522307	3.62183664514
ENST00000473653	PER3	retained_intron	1	period circadian clock 3 [Source:HGNC Symbol;Acc:HGNC:8847]	0.0	0.0	0.0	0.0	0.0	0.0	1.8442	0.770942	1.32739	0.580417	1.34744	0.669009	0.0	0.0	0.0	0.0	1.74958	0.726617	2.77072	1.06237	3.44997	1.17786	5.59307	1.45598	7.64309	2.97912	0.0	0.0	1.80535	0.954629	7.99583	2.14403	1.74815	0.615305	0.0	0.0			inf			inf			-1.47535107196
ENST00000602883	PER3	retained_intron	1	period circadian clock 3 [Source:HGNC Symbol;Acc:HGNC:8847]	0.0	0.0	1.09553	0.133257	0.0	0.0	0.0	0.0	0.0	0.0	3.12577	0.519218	0.0	0.0	1.16411	0.172016	0.0	0.0	6.37551	0.825258	4.99797	0.592319	1.37611	0.123928	2.44538	0.327487	0.0	0.0	1.17467	0.207047	5.025	0.462147	0.0	0.0	0.0	0.0			1.96212907901			0.368331443024			-1.59379763599
ENST00000463106	PER3	retained_intron	1	period circadian clock 3 [Source:HGNC Symbol;Acc:HGNC:8847]	0.0	0.0	0.0	0.0	0.0	0.0	0.0	0.0	0.0	0.0	0.0	0.0	0.0	0.0	0.0	0.0	0.0	0.0	1.3833	0.349192	0.0	0.0	1.63029	0.282931	3.12679	0.809664	1.84298	0.521262	0.0	0.0	3.14628	0.559974	0.0	0.0	0.0	0.0
ENST00000494684	PER3	retained_intron	1	period circadian clock 3 [Source:HGNC Symbol;Acc:HGNC:8847]	2.85694	1.41335	0.0	0.0	0.0	0.0	0.0	0.0	0.0	0.0	1.55963	0.711948	0.0	0.0	2.11486	0.860173	0.0	0.0	0.0	0.0	0.0	0.0	0.0	0.0	0.0	0.0	0.0	0.0	0.0	0.0	0.0	0.0	4.30647	1.39945	0.0	0.0			-0.989274999792			-0.716420024579			0.272854975213
ENST00000451646	RP3-467L1	antisense	1		0.0	0.0	0.0	0.0	0.0	0.0	0.0	0.0	0.0	0.0	0.0	0.0	2.1262	0.443428	0.0	0.0	1.0	0.227257	0.0	0.0	1.22921	0.233754	1.11414	0.161176	0.0	0.0	1.13926	0.268521	0.0	0.0	0.0	0.0	1.10916	0.2172	0.0	0.0						inf			inf
ENST00000377516	UTS2	protein_coding	1	urotensin 2 [Source:HGNC Symbol;Acc:HGNC:12636]	0.0	0.0	0.0	0.0	0.0	0.0	0.0	0.0	0.0	0.0	0.0	0.0	0.0	0.0	0.0	0.0	0.0	0.0	15.5878	1.52722	10.3716	0.933624	7.51752	0.514002	5.94266	0.603706	16.2994	1.81437	8.05019	1.07232	21.3017	1.4858	15.4179	1.42808	6.18378	0.609629
ENST00000361696	UTS2	protein_coding	1	urotensin 2 [Source:HGNC Symbol;Acc:HGNC:12636]	0.0	0.0	0.0	0.0	0.0	0.0	0.0	0.0	0.0	0.0	0.0	0.0	0.0	0.0	0.0	0.0	0.0	0.0	0.0	0.0	0.0	0.0	1.0	0.238006	2.60581	0.927794	0.0	0.0	0.0	0.0	0.0	0.0	2.76846	0.891103	1.0	0.343754
ENST00000054668	UTS2	protein_coding	1	urotensin 2 [Source:HGNC Symbol;Acc:HGNC:12636]	0.0	0.0	0.0	0.0	0.0	0.0	0.0	0.0	0.0	0.0	0.0	0.0	0.0	0.0	0.0	0.0	0.0	0.0	0.125727	0.0668043	0.00037707	0.000175591	0.0	0.0	0.0	0.0	0.0	0.0	0.0	0.0	0.0	0.0	0.0	0.0	1.0	0.514403
ENST00000615230	TNFRSF9	protein_coding	1	tumor necrosis factor receptor superfamily member 9 [Source:HGNC Symbol;Acc:HGNC:11924]	344.316	8.94149	359.395	8.18168	378.803	11.1065	334.547	9.09787	356.944	9.87729	239.204	7.45863	207.594	5.06504	243.782	6.75693	239.5	6.34276	74.5736	1.81874	132.463	2.99273	145.249	2.49005	62.25	1.58233	128.81	3.59324	90.265	2.98211	64.0019	1.11642	128.711	2.99069	114.532	2.82956	0.514944515448	0.999981692554	-0.0948289747961	0.00765770125845	0.285674799725	-0.636072342292	0.0132552891946	0.321197334735	-0.541243367495
ENST00000377507	TNFRSF9	protein_coding	1	tumor necrosis factor receptor superfamily member 9 [Source:HGNC Symbol;Acc:HGNC:11924]	154.507	13.7474	138.415	10.3925	107.008	10.295	185.034	16.4789	146.215	13.3075	85.2833	8.7566	99.8682	7.9954	99.4501	9.08043	111.966	9.74122	34.3087	2.7499	80.6047	5.94765	69.7859	3.9103	28.9842	2.41181	56.2415	5.12991	33.2743	3.62274	18.4567	1.05435	53.5585	4.06594	43.0305	3.47606	0.786678074813	0.999981692554	0.162597380977	0.328883729254	0.985236863162	-0.360720944587	0.155991481893	0.866224404703	-0.523318325563
ENST00000474475	TNFRSF9	protein_coding	1	tumor necrosis factor receptor superfamily member 9 [Source:HGNC Symbol;Acc:HGNC:11924]	1.0	0.781116	1.1583	0.541167	2.22074	1.28046	4.81077	2.53222	0.0	0.0	2.07475	1.31009	1.0	0.479816	2.29348	1.2916	2.13023	1.12022	0.0	0.0	2.83674	1.21377	0.0	0.0	0.0	0.0	1.12244	0.598503	0.0	0.0	0.0	0.0	3.15429	1.39231	0.0	0.0			0.561941057039			0.151853092629			-0.41008796441
ENST00000492571	TNFRSF9	nonsense_mediated_decay	1	tumor necrosis factor receptor superfamily member 9 [Source:HGNC Symbol;Acc:HGNC:11924]	0.0	0.0	4.45753	1.39662	1.32734	0.520777	0.0	0.0	1.25963	0.472469	0.0	0.0	0.0	0.0	1.25356	0.475068	0.0	0.0	0.0	0.0	0.0	0.0	2.77505	0.623375	0.0	0.0	1.24171	0.454822	1.33542	0.604552	0.0	0.0	1.89253	0.575014	0.0	0.0			-2.02085750183			-2.0129431432			0.00791435862579
ENST00000493373	PARK7	protein_coding	1	parkinson protein 7 [Source:HGNC Symbol;Acc:HGNC:16369]	275.354	110.748	497.607	142.411	391.969	140.838	288.488	95.2227	254.986	87.4846	177.173	68.9013	355.817	106.39	238.907	82.7514	239.781	78.2741	409.682	123.399	565.667	153.073	796.416	164.148	411.04	126.573	243.922	81.9613	285.129	117.952	655.022	138.682	570.843	159.167	494.63	147.196	0.0310807026768	0.999981692554	-0.647003410172	0.074569549348	0.765459247019	-0.559101554969	0.556626816981	0.971023009884	0.0879018552036
ENST00000460192	PARK7	retained_intron	1	parkinson protein 7 [Source:HGNC Symbol;Acc:HGNC:16369]	0.0	0.0	0.0	0.0	0.0	0.0	6.25578	2.34312	0.0	0.0	0.0	0.0	0.0	0.0	1.97243	0.778649	1.51415	0.562168	0.0	0.0	4.60657	1.41181	3.2041	0.748342	3.16151	1.10441	0.0	0.0	1.37152	0.646828	8.31904	1.99866	9.53519	3.01192	12.3894	4.1791			inf			inf			-0.805318495979
ENST00000338639	PARK7	protein_coding	1	parkinson protein 7 [Source:HGNC Symbol;Acc:HGNC:16369]	275.965	59.0151	1052.37	176.804	942.379	201.046	1005.48	197.894	879.218	178.182	694.55	159.127	790.434	140.327	617.255	125.845	615.387	118.97	883.992	157.551	1032.22	167.527	1285.53	158.648	799.011	146.832	913.862	183.711	614.747	149.555	1248.85	157.66	1149.82	192.123	786.979	140.112	0.375039529626	0.999981692554	0.292898345527	0.926584114473	0.998782587437	-0.181797398685	0.00745982548036	0.239197001545	-0.474695744212
ENST00000493678	PARK7	protein_coding	1	parkinson protein 7 [Source:HGNC Symbol;Acc:HGNC:16369]	0.0	0.0	8.97699	1.28179	0.0	0.0	4.77419	0.801274	0.0	0.0	9.27686	1.80773	8.5376	1.29133	4.28428	0.742782	5.58166	0.918826	13.1235	1.99124	5.7025	0.790225	18.311	1.92878	0.0	0.0	22.2158	3.81117	0.0	0.0	0.0	0.0	0.0	0.0	5.76917	0.87653			1.02533923633	0.226357449077	0.985236863162	1.20399114621	0.586941277198	0.973163014141	0.178651909881
ENST00000377493	PARK7	protein_coding	1	parkinson protein 7 [Source:HGNC Symbol;Acc:HGNC:16369]	39.3575	10.8169	0.0	0.0	11.3378	2.99542	0.0	0.0	45.7281	11.4972	0.0	0.0	0.0	0.0	0.0	0.0	0.0	0.0	0.0	0.0	0.0	0.0	0.0	0.0	13.2131	3.00164	0.0	0.0	0.0	0.0	8.19231	1.27889	0.0	0.0	1.45433e-06	3.19805e-07	0.598351641556	0.999981692554	-0.264673110129			-inf			-inf
ENST00000465354	PARK7	retained_intron	1	parkinson protein 7 [Source:HGNC Symbol;Acc:HGNC:16369]	1.17006	0.250217	9.15643	1.53833	2.59434	0.553473	0.0	0.0	2.59388	0.525675	0.0	0.0	5.36839	0.953061	5.78833	1.18012	0.0	0.0	0.0	0.0	8.2152	1.3333	6.85362	0.84581	0.0	0.0	0.0	0.0	3.85882	0.938767	2.69373	0.340067	1.3372	0.223433	1.32109	0.235205			-2.15551036588	0.776888492206	0.998782587437	-0.134747012713			2.02076335317
ENST00000377491	PARK7	protein_coding	1	parkinson protein 7 [Source:HGNC Symbol;Acc:HGNC:16369]	199.154	40.9373	0.0	0.0	13.2731	2.73592	0.0	0.0	0.0	0.0	0.0	0.0	0.0	0.0	0.0	0.0	0.0	0.0	0.0	0.0	36.072	5.65923	29.1152	3.47307	0.0	0.0	0.0	0.0	9.57219	2.2489	10.5412	1.28603	0.0	0.0	0.0	0.0			-inf			-inf
ENST00000377488	PARK7	protein_coding	1	parkinson protein 7 [Source:HGNC Symbol;Acc:HGNC:16369]	0.0	0.0	9.90915e-06	2.10981e-06	0.0	0.0	0.0	0.0	0.0	0.0	0.0	0.0	0.0	0.0	0.0	0.0	0.0	0.0	0.0	0.0	0.0	0.0	0.0	0.0	6.74536e-06	1.56109e-06	0.0	0.0	0.0	0.0	0.0	0.0	0.0	0.0	0.0	0.0			-inf			-inf
ENST00000497113	PARK7	processed_transcript	1	parkinson protein 7 [Source:HGNC Symbol;Acc:HGNC:16369]	0.0	0.0	1.47442	0.383756	1.45506	0.476656	0.0	0.0	1.47931	0.462211	0.0	0.0	0.0	0.0	0.0	0.0	0.0	0.0	0.0	0.0	3.11394	0.769927	1.55972	0.293622	1.497	0.42074	0.0	0.0	0.0	0.0	0.0	0.0	1.49942	0.381928	0.0	0.0			-0.896476051475			-inf			-inf
ENST00000469225	PARK7	protein_coding	1	parkinson protein 7 [Source:HGNC Symbol;Acc:HGNC:16369]	0.0	0.0	8.41437	2.0265	0.0	0.0	0.0	0.0	0.0	0.0	0.0	0.0	3.84266	0.971095	3.79347	1.10687	5.73659	1.58121	8.20238	2.08541	12.4115	2.84957	17.0168	2.97386	4.08046	1.06405	0.0	0.0	3.32152	1.15709	7.37843	1.32248	3.96846	0.938509	21.9115	5.5271			-inf			0.852528238815			inf
ENST00000474874	ERRFI1	protein_coding	1	ERBB receptor feedback inhibitor 1 [Source:HGNC Symbol;Acc:HGNC:18185]	0.0	0.0	1.32058	0.550812	0.0	0.0	0.0	0.0	0.0	0.0	2.67996	1.513	0.0	0.0	1.22923	0.618704	1.27502	0.600782	6.64954	2.89374	5.25458	2.02478	2.67476	0.786401	0.0	0.0	0.0	0.0	4.74815	2.85703	1.41309	0.428679	0.0	0.0	2.57714	1.09497			1.45778009205			1.14664130023			-0.31113879182
ENST00000377482	ERRFI1	protein_coding	1	ERBB receptor feedback inhibitor 1 [Source:HGNC Symbol;Acc:HGNC:18185]	3210.76	167.257	3853.44	173.182	2474.64	142.927	2909.56	155.736	3328.09	181.597	2855.25	175.642	3232.51	155.363	5098.62	278.848	4664.63	243.471	5478.91	263.397	5045.38	224.1	8616.52	290.499	5681.95	284.225	5455.97	299.362	5567.36	362.988	9820.32	337.163	4700.58	214.759	6458.59	313.849	0.848527618832	0.999981692554	0.0857725199462	0.165549323942	0.943852319868	0.487492454953	0.147717085672	0.855569491552	0.401719935007
ENST00000467067	ERRFI1	protein_coding	1	ERBB receptor feedback inhibitor 1 [Source:HGNC Symbol;Acc:HGNC:18185]	46.7195	3.76424	57.1482	3.90498	39.1182	3.42729	44.3576	3.59848	51.6766	4.28186	40.6774	3.80182	83.8377	6.11247	131.322	10.914	102.635	8.13061	126.301	9.21715	112.905	7.5914	218.359	11.148	80.1424	6.07491	74.0495	6.15369	70.9316	7.02895	210.435	10.9502	115.222	7.97024	85.1526	6.26713	0.954627514189	0.999981692554	0.0742010481848	0.0104808039254	0.330279136537	1.18085847617	0.00339690118	0.15030107856	1.10665742799
ENST00000469499	ERRFI1	protein_coding	1	ERBB receptor feedback inhibitor 1 [Source:HGNC Symbol;Acc:HGNC:18185]	0.0	0.0	3.15619	0.500974	4.67387	0.942902	6.6631	1.24051	5.16178	0.9888	2.82726	0.612148	6.8737	1.15395	7.32491	1.41122	8.19663	1.49815	9.47123	1.59581	20.0697	3.08262	10.3266	1.20593	0.0	0.0	0.0	0.0	10.1552	2.33445	0.0	0.0	0.0	0.0	0.0	0.0			0.976684541898	0.25342229124	0.985236863162	1.49271213712	0.726988062192	0.986523350306	0.516027595225
ENST00000487559	ERRFI1	nonsense_mediated_decay	1	ERBB receptor feedback inhibitor 1 [Source:HGNC Symbol;Acc:HGNC:18185]	13.519	3.77138	12.9368	2.73682	8.56949	2.29242	20.4196	5.0314	11.0766	2.82019	8.56834	2.46867	12.7832	2.84568	30.5012	7.82272	50.2679	12.1973	33.6669	7.53354	39.3946	7.98711	53.1192	8.19434	26.9036	6.18768	17.9839	4.52046	19.8005	6.06161	49.833	7.87613	33.1999	6.93209	16.6852	3.71441	0.871292283234	0.999981692554	0.229802247566	0.241054105143	0.985236863162	1.37750801612	0.292016283649	0.966157847236	1.14770576855
ENST00000445300	RP11-431K24	lincRNA	1		9.0	0.746622	6.0	0.421531	5.0	0.45032	3.0573	0.25494	4.0	0.340735	2.0	0.192178	5.0	0.374737	7.0	0.598117	0.0	0.0	5.44544	0.408533	7.0	0.483742	11.0	0.577212	9.0	0.701234	4.0	0.341662	2.0	0.203765	1.0	0.0534876	7.0	0.497676	0.0	0.0	0.539046609846	0.999981692554	-1.03863492065	0.359508909994	0.985236863162	-0.734338082661			0.304296837992
ENST00000635451	RP11-431K24	lincRNA	1		0.0	0.0	0.0	0.0	0.0	0.0	0.0	0.0	0.0	0.0	1.0	0.245561	0.0	0.0	0.0	0.0	0.0	0.0	0.0	0.0	1.0	0.17363	0.0	0.0	0.0	0.0	4.0	0.860483	0.0	0.0	0.0	0.0	1.0	0.178773	0.0	0.0			inf						-inf
ENST00000452982	RP11-431K24	lincRNA	1		0.0	0.0	0.0	0.0	0.0	0.0	1.0	0.448827	0.0	0.0	0.0	0.0	0.0	0.0	0.0	0.0	0.0	0.0	0.0	0.0	0.0	0.0	1.0	0.279225	0.0	0.0	0.0	0.0	0.0	0.0	0.0	0.0	0.0	0.0	0.0	0.0			inf						-inf
ENST00000424689	RP11-431K24	lincRNA	1		0.0	0.0	0.0	0.0	0.0	0.0	0.0	0.0	0.0	0.0	0.0	0.0	0.0	0.0	0.0	0.0	1.00235	0.475206	0.0	0.0	0.0	0.0	0.0	0.0	0.0	0.0	0.0	0.0	0.0	0.0	2.0	0.610369	0.0	0.0	0.0	0.0						inf			inf
ENST00000471889	SLC45A1	protein_coding	1	solute carrier family 45 member 1 [Source:HGNC Symbol;Acc:HGNC:17939]	0.0	0.0	0.0	0.0	0.0	0.0	0.0	0.0	0.0	0.0	0.0	0.0	0.0	0.0	2.53134	0.155318	0.0	0.0	0.0	0.0	6.91123	0.344086	27.624	1.044	0.0	0.0	6.90339	0.424625	0.0	0.0	34.4648	1.32671	6.90862	0.353812	4.29277	0.23385						inf			inf
ENST00000289877	SLC45A1	protein_coding	1	solute carrier family 45 member 1 [Source:HGNC Symbol;Acc:HGNC:17939]	0.0	0.0	8.0	0.472426	10.0	0.757865	10.3532	0.726769	6.0	0.429863	3.42966	0.277101	3.44343	0.217164	0.0	0.0	3.43884	0.235596	6.87462	0.433848	32.1683	1.87248	38.376	1.69592	6.9052	0.452955	18.2969	1.31608	3.42661	0.293496	14.5352	0.654481	7.93236	0.474995	9.70723	0.618382	0.56434720786	0.999981692554	0.220776784349			-1.44218118463			-1.66295796898
ENST00000497660	SLC45A1	retained_intron	1	solute carrier family 45 member 1 [Source:HGNC Symbol;Acc:HGNC:17939]	4.0	0.397887	0.0	0.0	0.0	0.0	0.258384	0.0255379	0.0	0.0	7.57034	0.863391	2.55657	0.227221	3.46866	0.351812	2.56116	0.247413	2.12538	0.189162	7.92049	0.648324	0.0	0.0	13.0948	1.2092	2.79969	0.283334	5.10901	0.617931	0.0	0.0	1.15902	0.0976128	0.0	0.0			1.15970926808			1.05456179366			-0.105147474423
ENST00000481265	SLC45A1	processed_transcript	1	solute carrier family 45 member 1 [Source:HGNC Symbol;Acc:HGNC:17939]	0.0	0.0	0.0	0.0	0.0	0.0	1.38841	0.399953	0.0	0.0	0.0	0.0	0.0	0.0	0.0	0.0	0.0	0.0	0.0	0.0	2.33266e-06	5.51902e-07	0.0	0.0	0.0	0.0	0.0	0.0	2.46439	0.885825	0.0	0.0	0.0	0.0	0.0	0.0			inf						-inf
ENST00000337907	RERE	protein_coding	1	arginine-glutamic acid dipeptide (RE) repeats [Source:HGNC Symbol;Acc:HGNC:9965]	281.633	5.37868	334.702	5.62746	198.064	4.29145	329.88	6.6309	62.4134	1.27596	220.378	5.07597	562.103	10.1349	14.8525	0.304082	705.885	13.8129	68.655	1.23714	245.381	4.09908	191.005	2.42086	114.149	2.14477	0.421133	0.00868493	0.0	0.0	105.353	1.35837	135.02	2.31954	98.7627	1.80384	0.607693466113	0.999981692554	-0.236699490392	0.755429567264	0.998782587437	0.664792321013	0.97155715981	0.999977047849	0.901491811405
ENST00000377464	RERE	protein_coding	1	arginine-glutamic acid dipeptide (RE) repeats [Source:HGNC Symbol;Acc:HGNC:9965]	241.713	5.53768	912.666	18.3644	720.165	18.6682	649.977	15.629	746.337	18.257	506.938	13.9725	865.479	18.6695	1105.7	27.0898	641.818	15.0268	182.945	3.94438	276.366	5.52168	370.819	5.62148	182.883	4.11046	285.91	7.05262	181.292	5.29415	373.679	5.76349	194.0	3.98619	234.782	5.12914	0.549929001626	0.999981692554	0.168928600794	0.237596546289	0.985236863162	0.513894880025	0.203455973436	0.913883545524	0.344966279231
ENST00000467350	RERE	processed_transcript	1	arginine-glutamic acid dipeptide (RE) repeats [Source:HGNC Symbol;Acc:HGNC:9965]	0.0	0.0	2.99934	1.59908	1.35801	0.888022	0.0	0.0	1.04577	0.659908	0.0	0.0	0.0	0.0	9.66874e-05	6.20434e-05	0.0	0.0	0.0	0.0	0.0	0.0	9.19712	3.3925	0.0	0.0	3.27682	1.97375	7.10466	5.45486	0.0	0.0	5.34295	2.66185	0.0	0.0			-1.91412886336			-15.2908284017			-13.3766995383
ENST00000400907	RERE	protein_coding	1	arginine-glutamic acid dipeptide (RE) repeats [Source:HGNC Symbol;Acc:HGNC:9965]	189.242	10.3333	204.996	9.64233	130.888	7.91037	125.498	7.02842	120.689	6.89151	197.087	12.6881	274.937	13.8272	354.116	20.2685	285.828	15.6116	96.3421	4.84677	42.8562	1.99147	101.424	3.57748	107.144	5.60768	84.2409	4.83593	66.1708	4.5152	82.5063	2.96388	96.3518	4.60552	73.309	3.72711	0.631716808688	0.999981692554	-0.0676793070189	0.00421034738207	0.201821311732	0.833916733766	0.00524591071445	0.194961510697	0.901596040785
ENST00000476556	RERE	protein_coding	1	arginine-glutamic acid dipeptide (RE) repeats [Source:HGNC Symbol;Acc:HGNC:9965]	0.0	0.0	0.0	0.0	0.0	0.0	0.0	0.0	0.0	0.0	0.0	0.0	0.0	0.0	0.0	0.0	0.0	0.0	0.0	0.0	0.0	0.0	0.0	0.0	0.0	0.0	0.0	0.0	0.0	0.0	0.0	0.0	4.50498	0.136877	0.0	0.0
ENST00000400908	RERE	protein_coding	1	arginine-glutamic acid dipeptide (RE) repeats [Source:HGNC Symbol;Acc:HGNC:9965]	10.9401	0.293341	59.0312	1.38684	23.3183	0.705507	57.942	1.62595	31.5952	0.902226	32.0289	1.03061	35.539	0.894778	27.0043	0.772408	49.548	1.35409	9.6851	0.243748	8.25487	0.192441	5.78523	0.102337	3.74675	0.0982742	11.8162	0.340122	2.57865	0.0879151	16.9913	0.305838	9.15752	0.219557	14.9251	0.380479	0.434415395295	0.999981692554	0.57697980219	0.553913743146	0.985236863162	0.340752603473	0.796506606507	0.993198611283	-0.236227198717
ENST00000505225	RERE	protein_coding	1	arginine-glutamic acid dipeptide (RE) repeats [Source:HGNC Symbol;Acc:HGNC:9965]	0.0	0.0	0.0	0.0	0.0	0.0	0.0	0.0	0.0	0.0	0.0	0.0	0.0	0.0	0.0	0.0	0.0	0.0	0.0	0.0	0.0	0.0	0.0	0.0	1.27079	0.482626	0.0	0.0	0.0	0.0	0.0	0.0	0.0	0.0	1.04493	0.382963
ENST00000464367	RERE	non_stop_decay	1	arginine-glutamic acid dipeptide (RE) repeats [Source:HGNC Symbol;Acc:HGNC:9965]	0.0	0.0	0.0	0.0	0.0	0.0	0.0	0.0	0.0	0.0	0.0	0.0	0.0	0.0	0.0	0.0	0.0	0.0	0.0	0.0	0.0	0.0	0.0	0.0	0.0	0.0	0.0	0.0	0.0	0.0	1.36308	0.279849	0.0	0.0	0.0	0.0
ENST00000488215	RERE	protein_coding	1	arginine-glutamic acid dipeptide (RE) repeats [Source:HGNC Symbol;Acc:HGNC:9965]	0.0	0.0	0.0	0.0	0.0	0.0	0.0	0.0	0.0	0.0	0.0	0.0	1.62984	0.284721	0.0	0.0	0.0	0.0	0.0	0.0	1.4726	0.235233	0.0	0.0	0.0	0.0	0.0	0.0	0.0	0.0	0.0	0.0	0.0	0.0	0.0	0.0						inf			inf
ENST00000460659	RERE	processed_transcript	1	arginine-glutamic acid dipeptide (RE) repeats [Source:HGNC Symbol;Acc:HGNC:9965]	1.38821	1.03531	0.0	0.0	0.0	0.0	0.0	0.0	0.0	0.0	0.0	0.0	0.0	0.0	0.0	0.0	0.0	0.0	0.0	0.0	0.0	0.0	0.0	0.0	0.0	0.0	0.0	0.0	0.0	0.0	0.0	0.0	0.0	0.0	0.0	0.0			-inf			-inf
ENST00000492766	RERE	processed_transcript	1	arginine-glutamic acid dipeptide (RE) repeats [Source:HGNC Symbol;Acc:HGNC:9965]	0.0	0.0	0.0	0.0	1.19684	0.937005	0.0	0.0	1.19234	0.905007	0.0	0.0	2.37528	1.54748	0.0	0.0	3.29037	2.35805	0.0	0.0	0.0	0.0	4.7275	2.07269	0.0	0.0	0.0	0.0	0.0	0.0	0.0	0.0	1.17426	0.694865	2.0	1.26901			-0.0501277952235			2.05938969115			2.10951748637
ENST00000465125	RERE	processed_transcript	1	arginine-glutamic acid dipeptide (RE) repeats [Source:HGNC Symbol;Acc:HGNC:9965]	1.53388	1.61451	2.41205	1.36291	1.16981	0.808311	1.18886	0.747452	0.0	0.0	0.0	0.0	0.0	0.0	2.31454	1.57296	1.06912	0.675122	0.0	0.0	0.0	0.0	1.15811	0.450457	0.0	0.0	0.0	0.0	0.0	0.0	0.0	0.0	0.0	0.0	0.0	0.0			-2.34051906196			-0.75187724253			1.58864181943
ENST00000480342	RERE	retained_intron	1	arginine-glutamic acid dipeptide (RE) repeats [Source:HGNC Symbol;Acc:HGNC:9965]	0.0	0.0	0.0	0.0	8.12341	0.541364	6.54044	0.403835	0.0	0.0	2.20116	0.15631	4.47489	0.248164	0.0	0.0	6.59247	0.397094	8.01627	0.444761	8.80824	0.451145	4.38619	0.170539	4.12063	0.237761	0.0	0.0	1.80514	0.135879	6.86132	0.271743	2.19724	0.115765	0.0	0.0			0.0492013803787			0.253277169764			0.204075789385
ENST00000507012	RERE	processed_transcript	1	arginine-glutamic acid dipeptide (RE) repeats [Source:HGNC Symbol;Acc:HGNC:9965]	0.0	0.0	0.0	0.0	2.44539	1.55152	0.0	0.0	0.0	0.0	0.0	0.0	0.0	0.0	0.0	0.0	0.0	0.0	0.0	0.0	0.0	0.0	0.0	0.0	0.0	0.0	0.0	0.0	0.0	0.0	0.0	0.0	0.0	0.0	0.0	0.0			-inf			-inf
ENST00000469251	RERE	processed_transcript	1	arginine-glutamic acid dipeptide (RE) repeats [Source:HGNC Symbol;Acc:HGNC:9965]	21.2156	31.4865	20.6865	14.1719	15.7674	13.0633	28.1057	21.104	24.7271	19.8944	21.3993	19.6857	44.5865	30.7399	32.025	26.3168	51.9261	39.4127	10.3571	7.27396	3.86035	2.33365	10.4491	4.83574	15.4229	10.7754	12.1457	9.18731	15.1856	14.9478	17.8268	8.58614	8.37354	5.22903	5.17592	3.46746	0.654598288843	0.999981692554	0.0474248267127	0.1776047883	0.95695693713	0.716177658504	0.29508447859	0.966665384337	0.668752831791
ENST00000514428	RERE	protein_coding	1	arginine-glutamic acid dipeptide (RE) repeats [Source:HGNC Symbol;Acc:HGNC:9965]	2.33369	14.0086	0.0	0.0	0.0	0.0	0.0	0.0	0.0	0.0	0.0	0.0	0.0	0.0	0.0	0.0	0.0	0.0	0.0	0.0	0.0	0.0	0.0	0.0	0.0	0.0	0.0	0.0	0.0	0.0	0.0	0.0	0.0	0.0	0.0	0.0			-inf			-inf
ENST00000468247	RERE	protein_coding	1	arginine-glutamic acid dipeptide (RE) repeats [Source:HGNC Symbol;Acc:HGNC:9965]	6.64995e-08	6.20712e-08	0.0	0.0	0.0	0.0	0.0	0.0	0.0	0.0	0.0	0.0	3.45575	1.8521	8.78807	5.55076	0.0596221	0.0350632	0.0	0.0	0.0	0.0	3.04978	1.1086	2.26359	1.23717	2.18913	1.29935	1.86283	1.40773	3.41942	1.28705	2.87837	1.41322	0.0	0.0			-inf			26.8364005733			inf
ENST00000437586	RPL7P11	processed_pseudogene	1	ribosomal protein L7 pseudogene 11 [Source:HGNC Symbol;Acc:HGNC:35667]	0.0	0.0	0.0	0.0	0.0	0.0	0.0	0.0	0.0	0.0	0.0	0.0	0.0	0.0	1.00185	0.323371	0.0	0.0	0.0	0.0	0.0	0.0	0.0	0.0	0.0	0.0	0.0	0.0	1.00487	0.387312	0.0	0.0	0.0	0.0	0.0	0.0						inf			inf
ENST00000428803	RPL7P7	processed_pseudogene	1	ribosomal protein L7 pseudogene 7 [Source:HGNC Symbol;Acc:HGNC:36895]	0.0	0.0	1.00009	0.244421	0.0	0.0	1.0005	0.28357	0.0	0.0	0.0	0.0	0.0	0.0	0.0	0.0	0.0	0.0	0.0	0.0	0.0	0.0	0.0	0.0	1.00098	0.264753	0.0	0.0	0.0	0.0	0.0	0.0	0.0	0.0	0.0	0.0			0.214336669205			-inf			-inf
ENST00000433876	RP4-633I8	lincRNA	1		0.0	0.0	0.0	0.0	0.0	0.0	0.0	0.0	0.0	0.0	0.0	0.0	1.0	0.696203	0.0	0.0	0.0	0.0	0.0	0.0	0.0	0.0	0.0	0.0	0.0	0.0	0.0	0.0	0.0	0.0	0.0	0.0	0.0	0.0	0.0	0.0						inf			inf
ENST00000234590	ENO1	protein_coding	1	enolase 1, (alpha) [Source:HGNC Symbol;Acc:HGNC:3350]	4345.22	422.044	12933.1	1054.91	8515.31	889.424	11178.8	1080.61	8962.64	885.869	6331.54	706.11	10571.2	918.834	6326.8	627.477	10386.2	981.181	9120.96	793.85	18374.9	1471.17	28490.7	1732.37	11547.5	1042.91	11200.1	1108.64	8024.92	949.079	23999.4	1488.08	14123.3	1163.43	12681.6	1111.73	0.562899424375	0.999981692554	0.175557446987	0.623701260459	0.988398832711	0.0950259807192	0.919060462286	0.999977047849	-0.0805314662674
ENST00000464920	ENO1	retained_intron	1	enolase 1, (alpha) [Source:HGNC Symbol;Acc:HGNC:3350]	42.2276	3.1164	62.3347	3.91725	57.0387	4.59843	36.3463	2.71374	62.1717	4.73906	39.739	3.41635	93.2927	6.25883	78.6139	6.00944	121.165	8.83117	71.199	4.78035	164.362	10.174	211.652	9.94702	55.3615	3.86243	76.3362	5.83944	61.0373	5.56311	208.768	9.99828	110.275	7.02228	64.8757	4.39522	0.799424133818	0.999981692554	-0.0978699748708	0.0733451827931	0.760240256889	0.859095612302	0.021486075736	0.404511433539	0.956965587173
ENST00000497492	ENO1	protein_coding	1	enolase 1, (alpha) [Source:HGNC Symbol;Acc:HGNC:3350]	1513.6	573.052	1558.08	424.762	1755.74	601.717	1450.94	457.021	1359.42	444.609	1416.98	525.136	1978.5	564.251	1381.62	456.003	2403.98	748.292	3581.51	1028.55	3367.39	870.142	4101.4	807.061	3182.28	935.212	2681.27	860.076	2258.22	890.055	3505.29	708.21	3543.02	943.251	3400.86	966.145	0.604188073432	0.999981692554	-0.164900211401	0.358973572715	0.985236863162	0.144914790985	0.103004528624	0.772445901034	0.309815002385
ENST00000486051	ENO1	retained_intron	1	enolase 1, (alpha) [Source:HGNC Symbol;Acc:HGNC:3350]	0.0	0.0	2.91914	1.032	4.45446	1.96447	4.67272	1.88859	4.37348	1.8471	4.33239	2.07707	22.5447	8.27371	16.4676	7.03539	42.8664	17.2001	6.99593	2.59139	5.76072	1.9027	9.07046	2.2839	5.78276	2.17944	5.61651	2.30662	2.66594	1.36095	24.5105	6.35436	10.3269	3.51607	5.80759	2.11233			0.955959413086	0.00659710215041	0.263780103671	3.43951221887	0.0510574626238	0.594247424197	2.48355280579
ENST00000492343	ENO1	retained_intron	1	enolase 1, (alpha) [Source:HGNC Symbol;Acc:HGNC:3350]	5.7172	1.48599	15.7689	3.14002	9.43573	2.37874	3.64244	0.846178	9.51562	2.28193	5.97111	1.61993	20.2608	4.25044	16.365	3.95176	20.0836	4.59122	15.3663	3.23921	44.806	8.57005	44.3521	6.4535	7.03418	1.52544	13.9503	3.30722	11.6099	3.34608	44.4719	6.62687	23.9711	4.72139	17.5799	3.69109	0.692226611796	0.999981692554	-0.561002080336	0.386290422865	0.985236863162	0.868996517313	0.176296581548	0.888468374578	1.42999859765
ENST00000489867	ENO1	protein_coding	1	enolase 1, (alpha) [Source:HGNC Symbol;Acc:HGNC:3350]	124.0	38.5809	412.162	95.6073	144.62	42.337	203.189	54.7491	229.514	64.0061	164.139	51.8221	166.544	40.572	186.758	52.4957	240.263	63.827	210.925	51.6814	300.712	66.6039	442.716	74.6292	165.021	41.4978	176.657	48.5302	244.492	82.0443	500.474	86.499	251.051	57.2726	164.257	39.9636	0.801293983544	0.999981692554	-0.0494484821286	0.984800222394	0.99904616062	-0.170077533316	0.709815184314	0.984991188241	-0.120629051188
ENST00000629373	Metazoa_SRP	misc_RNA	1	Metazoan signal recognition particle RNA [Source:RFAM;Acc:RF00017]	0.0	0.0	1.0	1.36309	2.0	3.10311	0.0	0.0	0.0	0.0	0.0	0.0	0.0	0.0	2.0	3.22129	1.0	1.44	0.0	0.0	4.02476	4.34757	0.0	0.0	1.0	1.27686	0.0	0.0	0.0	0.0	0.0	0.0	1.0	1.11992	0.0	0.0			-inf			0.0616814146312			inf
ENST00000414948	ENO1-IT1	sense_intronic	1	ENO1 intronic transcript 1 [Source:HGNC Symbol;Acc:HGNC:41331]	0.0	0.0	1.00167	0.227562	0.0	0.0	0.0	0.0	2.00041	0.546501	0.0	0.0	1.00013	0.23873	2.0	0.550648	1.0304	0.268183	1.00393	0.240992	2.00016	0.434253	0.0	0.0	0.0	0.0	2.0	0.538514	1.00707	0.330998	6.025	1.0205	1.1174	0.249867	1.00243	0.239044			1.26396447			2.21640930934			0.952444839345
ENST00000442636	ENO1-AS1	antisense	1	ENO1 antisense RNA 1 [Source:HGNC Symbol;Acc:HGNC:40214]	3.0	2.2151	0.0	0.0	5.0	2.77966	4.03608	2.04955	1.0	0.534591	1.0	0.608135	0.0	0.0	1.0	0.542304	1.00794	0.510867	1.0	0.468212	3.01838	1.24695	0.0	0.0	1.02306	0.484129	2.0	1.02931	1.0079	0.653593	2.02268	0.658838	0.0	0.0	1.0	0.455801			-0.645829967196			-2.24567565652			-1.59984568932
ENST00000425872	HMGN2P17	processed_pseudogene	1	high mobility group nucleosomal binding domain 2 pseudogene 17 [Source:HGNC Symbol;Acc:HGNC:39381]	4.01646	1.2215	3.00949	0.68488	1.00444	0.2886	1.0039	0.265531	1.00368	0.274665	0.0	0.0	0.0	0.0	2.00552	0.553113	1.00196	0.261222	1.00652	0.242022	3.01275	0.655175	0.0	0.0	1.00269	0.247524	1.00257	0.270398	0.0	0.0	0.0	0.0	0.0	0.0	2.00577	0.479098			-2.02265293217			-1.43051347882			0.592139453346
ENST00000424862	RP3-477M7	processed_pseudogene	1		0.0	0.0	2.0	1.39179	5.0	4.20373	1.0	0.761711	0.0	0.0	2.0	1.86829	1.0	0.699633	2.0	1.66906	3.0	2.3112	0.0	0.0	0.0	0.0	0.0	0.0	0.0	0.0	0.0	0.0	0.0	0.0	0.0	0.0	0.0	0.0	0.0	0.0			-1.08920886116			-0.257796664491			0.831412196667
ENST00000480186	CA6	protein_coding	1	carbonic anhydrase VI [Source:HGNC Symbol;Acc:HGNC:1380]	1.00072	0.119967	0.0	0.0	0.0	0.0	0.0	0.0	2.00435	0.24105	0.0	0.0	0.0	0.0	0.0	0.0	0.0	0.0	1.0	0.105872	2.00589	0.194946	1.24552	0.0919535	6.01541	0.659985	2.00511	0.241015	1.00165	0.144234	2.00395	0.150967	2.0127	0.201285	1.00214	0.106682			1.0066948196			-inf			-inf
ENST00000377424	SLC2A5	protein_coding	1	solute carrier family 2 (facilitated glucose/fructose transporter), member 5 [Source:HGNC Symbol;Acc:HGNC:11010]	0.0	0.0	0.0	0.0	1.00746	0.0428149	1.79462	0.0707119	1.10745	0.0444395	0.0	0.0	2.16201	0.0764593	1.16085	0.0466728	2.43734	0.0935821	6.01917	0.212844	3.153	0.103158	2.56986	0.0638078	2.12025	0.0780815	2.23887	0.090462	0.0	0.0	1.23048	0.0310991	1.24921	0.0420364	4.34143	0.155356			1.42734709042			2.33960882683			0.912261736414
ENST00000487492	SLC2A5	retained_intron	1	solute carrier family 2 (facilitated glucose/fructose transporter), member 5 [Source:HGNC Symbol;Acc:HGNC:11010]	0.0	0.0	0.0	0.0	0.0	0.0	0.0	0.0	0.0	0.0	0.0	0.0	0.0	0.0	0.0	0.0	0.0	0.0	0.0	0.0	0.0	0.0	0.755525	0.197191	0.0	0.0	0.0	0.0	0.0	0.0	0.0	0.0	0.0	0.0	0.0	0.0
ENST00000377414	SLC2A5	protein_coding	1	solute carrier family 2 (facilitated glucose/fructose transporter), member 5 [Source:HGNC Symbol;Acc:HGNC:11010]	0.0	0.0	0.0	0.0	0.0	0.0	0.0	0.0	0.0	0.0	0.0	0.0	0.0	0.0	0.0	0.0	0.0	0.0	0.0	0.0	1.0	0.0597123	0.0	0.0	0.0	0.0	0.0	0.0	0.0	0.0	1.3253	0.0612207	0.0	0.0	0.0	0.0
ENST00000484798	SLC2A5	protein_coding	1	solute carrier family 2 (facilitated glucose/fructose transporter), member 5 [Source:HGNC Symbol;Acc:HGNC:11010]	0.0	0.0	0.0	0.0	0.0	0.0	0.0	0.0	0.0	0.0	0.0	0.0	0.0	0.0	0.0	0.0	1.67688	0.485666	0.0	0.0	0.0	0.0	0.0	0.0	0.0	0.0	0.0	0.0	0.0	0.0	0.509451	0.0958772	0.0	0.0	0.0	0.0						inf			inf
ENST00000464985	SLC2A5	protein_coding	1	solute carrier family 2 (facilitated glucose/fructose transporter), member 5 [Source:HGNC Symbol;Acc:HGNC:11010]	0.0	0.0	0.0	0.0	0.0	0.0	0.0	0.0	0.0	0.0	0.0	0.0	0.0	0.0	0.0	0.0	0.0	0.0	1.21535	0.329674	0.0	0.0	0.0	0.0	0.0	0.0	0.0	0.0	0.0	0.0	0.0	0.0	0.833108	0.209841	0.0	0.0
ENST00000473209	SLC2A5	protein_coding	1	solute carrier family 2 (facilitated glucose/fructose transporter), member 5 [Source:HGNC Symbol;Acc:HGNC:11010]	0.0	0.0	0.0	0.0	0.0	0.0	0.861197	0.438728	0.0	0.0	0.0	0.0	0.0	0.0	0.0	0.0	0.0	0.0	0.0	0.0	0.0	0.0	0.0	0.0	0.0	0.0	0.0	0.0	0.0	0.0	0.0	0.0	0.0	0.0	0.0	0.0			inf						-inf
ENST00000377411	GPR157	protein_coding	1	G protein-coupled receptor 157 [Source:HGNC Symbol;Acc:HGNC:23687]	78.8611	2.33611	61.8761	1.60323	39.5471	1.3193	117.596	3.63823	47.3442	1.49085	60.0707	2.13164	65.4877	1.81801	50.4792	1.59232	61.7486	1.86079	70.8138	1.96523	111.369	2.86209	150.701	2.93884	75.8309	2.19285	61.3582	1.94707	46.8209	1.76045	146.616	2.90961	110.139	2.91105	64.2072	1.80448	0.490805197851	0.999981692554	0.465422883243	0.950550087848	0.998782587437	0.00341980112385	0.431492429011	0.967996839238	-0.462003082119
ENST00000465853	GPR157	protein_coding	1	G protein-coupled receptor 157 [Source:HGNC Symbol;Acc:HGNC:23687]	0.0	0.0	0.0	0.0	0.617943	2.13385	0.0	0.0	0.593744	2.17888	0.0	0.0	0.0	0.0	0.0	0.0	0.437143	1.44518	0.0	0.0	0.0	0.0	1.45586	2.46201	0.0	0.0	0.0	0.0	0.0	0.0	1.44756	2.71302	2.0	4.50982	0.0	0.0			0.0301279786217			-0.562209570382			-0.592337549004
ENST00000466131	GPR157	retained_intron	1	G protein-coupled receptor 157 [Source:HGNC Symbol;Acc:HGNC:23687]	0.0	0.0	0.410873	0.183533	0.0	0.0	0.0	0.0	0.0	0.0	0.0	0.0	0.0	0.0	0.0	0.0	0.0	0.0	0.0	0.0	0.0	0.0	0.0	0.0	0.0	0.0	0.0	0.0	0.0	0.0	0.0	0.0	0.0	0.0	0.0	0.0			-inf			-inf
ENST00000635687	MIR34AHG	lincRNA	1	MIR34A host gene [Source:HGNC Symbol;Acc:HGNC:51913]	3.00812	0.112852	0.0	0.0	3.00352	0.126198	2.00269	0.0780175	6.00017	0.238042	3.00195	0.134228	1.00054	0.0349834	0.0	0.0	4.04358	0.153495	121.0	4.23018	217.825	7.04616	275.871	6.77231	94.0142	3.42306	94.0087	3.75552	80.0	3.7906	209.998	5.24744	137.522	4.57539	93.0	3.29036			0.913534023275			-0.342913208443			-1.25644723172
ENST00000437157	MIR34AHG	lincRNA	1	MIR34A host gene [Source:HGNC Symbol;Acc:HGNC:51913]	0.0	0.0	0.0	0.0	0.0	0.0	0.0	0.0	0.0	0.0	0.0	0.0	0.0	0.0	0.0	0.0	0.0	0.0	0.0	0.0	0.0	0.0	0.0	0.0	0.0	0.0	0.0	0.0	0.0	0.0	0.0	0.0	1.36099	0.680548	0.0	0.0
ENST00000635271	RP3-510D11	lincRNA	1		0.0	0.0	0.0	0.0	0.0	0.0	0.0	0.0	0.0	0.0	0.0	0.0	0.0	0.0	0.0	0.0	0.0	0.0	2.0	0.386036	1.0	0.17548	1.23803	0.165229	2.0	0.397627	1.0	0.217421	1.0	0.263663	4.71036	0.64341	2.212	0.399664	2.0	0.385115
ENST00000412639	RP3-510D11	lincRNA	1		0.0	0.0	0.0	0.0	0.0	0.0	0.0	0.0	0.0	0.0	0.0	0.0	0.0	0.0	0.0	0.0	0.0	0.0	0.0	0.0	0.0	0.0	4.47635	0.528922	2.52853	0.444793	0.0	0.0	4.95494	1.15283	3.53286	0.426911	5.08709	0.813874	0.0	0.0
ENST00000634966	RP3-510D11	lincRNA	1		0.0	0.0	0.0	0.0	0.0	0.0	0.0	0.0	0.0	0.0	0.0	0.0	0.0	0.0	0.0	0.0	0.0	0.0	2.0	0.568611	5.0	1.27947	2.28561	0.445373	2.47147	0.719184	0.0	0.0	0.0450582	0.0175788	0.865999	0.173245	2.91291	0.767955	1.0	0.281314
ENST00000632503	RP3-510D11	lincRNA	1		0.0	0.0	0.0	0.0	0.0	0.0	1.0	0.0977999	0.0	0.0	0.0	0.0	0.0	0.0	0.0	0.0	0.0	0.0	2.0	0.176125	2.0	0.161998	5.0	0.307577	0.0	0.0	4.0	0.400569	0.0	0.0	4.0	0.250929	5.0	0.416697	1.0	0.0886902			inf						-inf
ENST00000377403	H6PD	protein_coding	1	hexose-6-phosphate dehydrogenase (glucose 1-dehydrogenase) [Source:HGNC Symbol;Acc:HGNC:4795]	293.81	4.90439	779.236	11.4682	415.918	7.88988	493.05	8.67771	534.298	9.56234	373.719	7.53526	306.886	4.84447	239.532	4.29288	266.974	4.57364	343.457	5.41818	388.19	5.6785	728.598	8.08623	411.033	6.76226	283.799	5.12487	271.167	5.7923	502.399	5.67173	257.172	3.86871	222.722	3.56199	0.720425998761	0.999981692554	0.0872633499304	0.00566454164135	0.242640056686	-0.82339368462	1.51022819147e-06	0.00054600185943	-0.910657034551
ENST00000602477	H6PD	protein_coding	1	hexose-6-phosphate dehydrogenase (glucose 1-dehydrogenase) [Source:HGNC Symbol;Acc:HGNC:4795]	0.0	0.0	0.0	0.0	0.0	0.0	0.0	0.0	0.0	0.0	0.0	0.0	0.0	0.0	0.0	0.0	0.0	0.0	0.0	0.0	0.0	0.0	5.30142	0.0972195	5.07829	0.13809	0.0	0.0	0.0	0.0	0.0	0.0	0.0	0.0	0.0	0.0
ENST00000495451	H6PD	processed_transcript	1	hexose-6-phosphate dehydrogenase (glucose 1-dehydrogenase) [Source:HGNC Symbol;Acc:HGNC:4795]	45.6246	2.76829	40.6396	2.11633	27.6449	1.84882	49.1033	3.04252	4.85723	0.306986	27.2641	1.94295	7.11284	0.395848	25.6666	1.62627	36.6549	2.21568	73.1753	4.07428	39.6202	2.03641	74.2399	2.89665	57.2597	3.31552	40.638	2.58063	25.7253	1.94329	19.3269	0.768135	43.2892	2.28877	23.6475	1.32996	0.543859876217	0.999981692554	-0.347406371418	0.468171963872	0.985236863162	-0.668028920071	0.96451808948	0.999977047849	-0.320622548654
ENST00000328089	SPSB1	protein_coding	1	splA/ryanodine receptor domain and SOCS box containing 1 [Source:HGNC Symbol;Acc:HGNC:30628]	150.0	7.77026	286.644	12.8127	367.0	21.0826	247.0	13.1497	454.0	24.6388	221.0	13.5215	261.0	12.4768	194.0	10.5527	326.764	16.9636	416.0	19.8912	495.84	21.9056	902.0	30.247	459.0	22.8369	415.0	22.6483	366.0	23.7339	817.471	27.9155	419.03	19.0419	464.0	22.4266	0.488105595109	0.999981692554	0.300384654965	0.944875496306	0.998782587437	-0.059104256926	0.42915407322	0.967996839238	-0.359488911891
ENST00000450402	SPSB1	protein_coding	1	splA/ryanodine receptor domain and SOCS box containing 1 [Source:HGNC Symbol;Acc:HGNC:30628]	0.0	0.0	0.0	0.0	0.0	0.0	0.0	0.0	0.0	0.0	0.0	0.0	0.0	0.0	0.0	0.0	2.23586	0.51418	0.0	0.0	4.10984	0.79068	0.0	0.0	0.0	0.0	0.0	0.0	0.0	0.0	22.7209	3.40567	0.0	0.0	0.0	0.0						inf			inf
ENST00000357898	SPSB1	protein_coding	1	splA/ryanodine receptor domain and SOCS box containing 1 [Source:HGNC Symbol;Acc:HGNC:30628]	0.0	0.0	5.35623	0.554582	0.0	0.0	0.0	0.0	0.0	0.0	0.0	0.0	0.0	0.0	0.0	0.0	0.0	0.0	0.0	0.0	0.0504376	0.00510517	0.0	0.0	0.0	0.0	0.0	0.0	0.0	0.0	5.80773	0.455767	4.96972	0.517637	0.0	0.0			-inf			-inf
ENST00000302692	SLC25A33	protein_coding	1	solute carrier family 25 (pyrimidine nucleotide carrier), member 33 [Source:HGNC Symbol;Acc:HGNC:29681]	136.94	5.64699	180.478	6.46339	157.732	7.26594	168.043	7.17627	185.767	8.08114	145.368	7.12776	130.75	5.01209	122.378	5.33444	132.648	5.52093	92.1863	3.53372	63.3297	2.24534	114.131	3.07101	90.5576	3.6144	108.548	4.75315	65.1851	3.38713	128.449	3.51855	105.809	3.8585	102.27	3.96613	0.578354827495	0.999981692554	0.208248678106	0.340690951259	0.985236863162	-0.288223390695	0.0766587145431	0.697172335193	-0.496472068801
ENST00000435277	RP13-15M17	processed_pseudogene	1		0.0	0.0	0.0	0.0	1.00052	0.416487	0.0	0.0	0.0	0.0	0.0	0.0	0.0	0.0	2.00027	0.80543	1.00011	0.378615	0.0	0.0	0.0	0.0	0.0	0.0	0.0	0.0	0.0	0.0	0.0	0.0	1.00043	0.244988	0.0	0.0	0.0	0.0			-inf			1.50738054218			inf
ENST00000340305	TMEM201	protein_coding	1	transmembrane protein 201 [Source:HGNC Symbol;Acc:HGNC:33719]	30.3433	1.25231	71.2578	2.554	49.4902	2.28162	74.2226	3.17224	49.8123	2.16867	36.8748	1.80953	47.8946	1.83745	26.5808	1.1596	23.8048	0.991575	61.8653	2.37337	109.743	3.89404	119.681	3.22297	60.1315	2.40195	41.1728	1.80436	30.1031	1.56548	58.4547	1.60252	71.1762	2.59765	54.7843	2.12631	0.711678746828	0.999981692554	0.232080249796	0.349002249175	0.985236863162	-0.610060279178	0.13757440971	0.83965137697	-0.842140528974
ENST00000340381	TMEM201	protein_coding	1	transmembrane protein 201 [Source:HGNC Symbol;Acc:HGNC:33719]	0.0	0.0	59.4533	2.17513	43.4995	2.0469	0.0	0.0	0.0	0.0	0.0	0.0	35.6777	1.39706	25.7147	1.14507	59.1952	2.51678	0.0	0.0	11.9896	0.434199	0.0	0.0	0.0	0.0	23.8272	1.06575	0.0	0.0	13.0938	0.366374	30.8238	1.14814	12.6307	0.500342			-inf	0.396732610887	0.985236863162	0.260889743345	0.000165766034851	0.0197488318395	inf
ENST00000416541	TMEM201	protein_coding	1	transmembrane protein 201 [Source:HGNC Symbol;Acc:HGNC:33719]	30.5377	1.41985	31.2889	1.25937	19.0103	0.983784	105.913	5.08035	36.1877	1.76884	47.1252	2.5966	44.4277	1.91324	35.7044	1.749	0.0	0.0	17.1347	0.737969	37.2338	1.48243	40.3987	1.22079	32.0797	1.43811	0.0	0.0	12.3941	0.723759	32.4515	0.998466	0.0	0.0	5.58496	0.243247	0.36624278065	0.999981692554	1.3666441852	0.474919857757	0.985236863162	-0.000300937147005	0.213794332361	0.921728845141	-1.36694512234
ENST00000510900	TMEM201	processed_transcript	1	transmembrane protein 201 [Source:HGNC Symbol;Acc:HGNC:33719]	0.139486	0.0692355	0.0	0.0	0.0	0.0	0.0	0.0	0.0	0.0	0.0	0.0	0.0	0.0	0.0	0.0	0.0	0.0	0.0	0.0	0.0	0.0	1.19017	0.286682	0.0	0.0	0.0	0.0	1.50289	0.732168	0.0	0.0	0.0	0.0	0.0	0.0			-inf			-inf
ENST00000508400	TMEM201	nonsense_mediated_decay	1	transmembrane protein 201 [Source:HGNC Symbol;Acc:HGNC:33719]	1.9796	0.460496	0.0	0.0	0.0	0.0	1.86445	0.394387	0.0	0.0	0.0	0.0	0.0	0.0	0.0	0.0	0.0	0.0	0.0	0.0	4.03397	0.703198	3.72965	0.494464	1.78882	0.353272	0.0	0.0	0.0	0.0	0.0	0.0	0.0	0.0	0.0	0.0			-0.223576627113			-inf			-inf
ENST00000536656	PIK3CD	protein_coding	1	phosphatidylinositol-4,5-bisphosphate 3-kinase catalytic subunit delta [Source:HGNC Symbol;Acc:HGNC:8977]	0.0009558	2.71332e-05	0.00513294	0.000127547	0.0	0.0	0.018652	0.000553503	11.7956	0.356242	8.84467e-05	3.01008e-06	0.0296287	0.000788907	0.0272066	0.000823068	0.791677	0.0228816	0.090295	0.00240338	0.0428318	0.00105585	1.56035e-05	2.91873e-07	5.5031e-05	1.5264e-06	0.00178418	5.43073e-05	0.0119325	0.000430282	0.00609252	0.000115969	0.011525	0.00029219	0.343293	0.00925425			11.1716053527			7.30697101505			-3.86463433768
ENST00000628140	PIK3CD	protein_coding	1	phosphatidylinositol-4,5-bisphosphate 3-kinase catalytic subunit delta [Source:HGNC Symbol;Acc:HGNC:8977]	36.2689	1.0296	13.4141	0.333323	0.0	0.0	34.9394	1.03683	11.7956	0.356242	19.0945	0.649839	59.1877	1.57596	46.5838	1.40928	12.0192	0.347388	19.9706	0.531557	66.5559	1.64068	62.5819	1.17063	61.9664	1.71877	57.8653	1.76131	33.9699	1.22495	84.4862	1.60817	24.634	0.624539	74.4942	2.00816	0.357395286049	0.999981692554	0.583922296393	0.238033198448	0.985236863162	1.28995622997	0.704095768872	0.984413649707	0.706033933573
ENST00000377346	PIK3CD	protein_coding	1	phosphatidylinositol-4,5-bisphosphate 3-kinase catalytic subunit delta [Source:HGNC Symbol;Acc:HGNC:8977]	194.772	5.84206	302.872	7.94402	193.009	6.51782	425.941	13.3394	176.409	5.62327	199.803	7.17724	698.279	19.6228	342.214	10.9275	427.073	13.0278	422.05	11.8565	574.322	14.9402	949.555	18.7441	483.83	14.1626	314.136	10.0905	292.092	11.1176	852.473	17.1247	461.252	12.3404	391.842	11.1472	0.578604263456	0.999981692554	0.364497305125	9.92236120902e-06	0.00333143277593	1.10184642769	0.0528362250846	0.600849190746	0.737349122565
ENST00000484851	PIK3CD	processed_transcript	1	phosphatidylinositol-4,5-bisphosphate 3-kinase catalytic subunit delta [Source:HGNC Symbol;Acc:HGNC:8977]	3.0	1.71245	1.0	0.374561	3.0	1.39894	2.0576	0.878699	1.0	0.446977	1.0	0.507631	4.0	1.55219	2.0	0.904856	5.87063	2.49187	8.0	3.13521	4.0	1.39455	8.0	2.12687	2.35276	0.93678	0.0	0.0	7.0	3.78486	6.1654	1.68886	5.12439	1.84193	4.0	1.53635			-0.927103895055			0.505560264477			1.43266415953
ENST00000543390	PIK3CD	protein_coding	1	phosphatidylinositol-4,5-bisphosphate 3-kinase catalytic subunit delta [Source:HGNC Symbol;Acc:HGNC:8977]	0.0	0.0	0.0	0.0	0.0	0.0	0.0	0.0	0.0	0.0	0.0	0.0	1.20932e-05	5.12087e-07	0.0	0.0	0.0	0.0	0.0	0.0	0.000220048	8.6153e-06	0.0	0.0	0.0	0.0	0.0	0.0	0.0	0.0	0.0	0.0	0.0	0.0	0.0	0.0						inf			inf
ENST00000361110	PIK3CD	protein_coding	1	phosphatidylinositol-4,5-bisphosphate 3-kinase catalytic subunit delta [Source:HGNC Symbol;Acc:HGNC:8977]	0.0	0.0	0.0	0.0	0.0	0.0	0.0	0.0	0.0	0.0	0.0	0.0	4.23261	0.178964	0.0	0.0	0.0	0.0	0.0	0.0	4.36021	0.170457	4.14673	0.123039	0.0	0.0	0.0	0.0	0.0	0.0	0.0	0.0	0.0	0.0	0.0	0.0						inf			inf
ENST00000481137	PIK3CD	retained_intron	1	phosphatidylinositol-4,5-bisphosphate 3-kinase catalytic subunit delta [Source:HGNC Symbol;Acc:HGNC:8977]	0.0	0.0	0.0	0.0	0.0	0.0	0.0	0.0	0.0	0.0	0.0	0.0	1.19437	0.715743	1.19254	0.846151	0.0	0.0	0.0	0.0	0.0	0.0	0.0	0.0	1.17221	0.714499	0.0	0.0	0.0	0.0	1.48246	0.622549	0.0	0.0	0.0	0.0						inf			inf
ENST00000377320	PIK3CD-AS1	antisense	1	PIK3CD antisense RNA 1 [Source:HGNC Symbol;Acc:HGNC:32346]	0.0	0.0	1.0	0.0796027	0.0	0.0	0.0	0.0	0.0	0.0	0.0	0.0	0.0	0.0	0.0	0.0	0.0	0.0	0.0	0.0	0.0	0.0	0.0	0.0	0.0	0.0	0.0	0.0	0.0	0.0	0.0	0.0	0.0	0.0	0.0	0.0			-inf			-inf
ENST00000415330	PIK3CD-AS2	antisense	1	PIK3CD antisense RNA 2 [Source:HGNC Symbol;Acc:HGNC:51334]	2.0	0.433953	5.0	0.850837	1.0	0.21604	4.0	0.797161	2.0	0.41049	3.0	0.696124	4.0	0.719116	3.0	0.619479	4.0	0.783126	3.0	0.541482	6.0	0.985924	11.0	1.37449	4.0	0.744302	6.0	1.22126	1.0	0.246401	7.0	0.894823	1.0	0.169176	1.0	0.180267			0.343102410827			0.49947438742			0.156371976593
ENST00000377298	CLSTN1	protein_coding	1	calsyntenin 1 [Source:HGNC Symbol;Acc:HGNC:17447]	25.6109	0.765397	50.3846	1.31683	25.9634	0.873661	42.4978	1.32621	17.6516	0.560669	34.9256	1.25012	8.40936	0.235478	25.8847	0.823608	67.4844	2.05129	8.7333	0.244471	17.2962	0.448344	60.384	1.18775	0.0	0.0	34.9945	1.12009	17.4275	0.660967	33.6437	0.673447	25.5913	0.682251	34.3532	0.973823	0.982368602913	0.999981692554	0.0857934631656	0.786494445002	0.998782587437	0.0734973859877	0.79691950992	0.993302415038	-0.0122960771778
ENST00000477264	CLSTN1	processed_transcript	1	calsyntenin 1 [Source:HGNC Symbol;Acc:HGNC:17447]	0.0	0.0	12.8316	0.84534	0.0	0.0	7.2356	0.566113	0.0	0.0	0.0	0.0	0.0	0.0	32.2124	2.58123	6.39871	0.488802	0.0	0.0	0.0	0.0	27.7486	1.36641	0.0	0.0	27.9015	2.2364	33.0247	3.15529	17.9193	0.899298	18.3781	1.2262	12.1983	0.865923			-0.578441663789	0.433965463252	0.985236863162	1.86065007095	0.368736765441	0.967996839238	2.43909173474
ENST00000435891	CLSTN1	protein_coding	1	calsyntenin 1 [Source:HGNC Symbol;Acc:HGNC:17447]	0.0	0.0	352.458	12.7085	198.805	9.22018	337.989	14.5318	332.911	14.5806	138.267	6.82578	336.605	12.9909	0.0739693	0.00324627	317.049	13.2855	98.4712	3.80031	197.559	7.05184	375.072	10.1608	87.3509	3.51006	176.052	7.76132	47.1746	2.46798	423.176	11.6705	192.963	7.08436	145.223	5.67006	0.305933620277	0.999981692554	0.712698377593	0.944470610438	0.998782587437	0.261126885396	0.361274472476	0.967996839238	-0.451571492197
ENST00000361311	CLSTN1	protein_coding	1	calsyntenin 1 [Source:HGNC Symbol;Acc:HGNC:17447]	569.946	19.2593	1261.33	37.1845	746.232	28.3149	965.278	33.9628	663.438	23.7656	765.807	30.9162	1234.99	38.995	1061.83	38.1067	835.22	28.6297	712.487	22.4921	1300.14	37.9911	1787.8	39.6435	879.649	28.9277	665.052	23.9978	659.373	28.2069	1368.26	30.8797	1031.07	30.9869	1023.23	32.6999	0.865791377699	0.999981692554	0.0646712882305	0.165816269792	0.944059962848	0.318970524981	0.165974890207	0.877998037953	0.254299236751
ENST00000464286	CLSTN1	processed_transcript	1	calsyntenin 1 [Source:HGNC Symbol;Acc:HGNC:17447]	32.4426	15.6327	0.0	0.0	0.0	0.0	0.0	0.0	0.0	0.0	0.0	0.0	0.0	0.0	0.0	0.0	6.84786	2.5672	7.3084	2.52886	0.0	0.0	0.0	0.0	6.79374e-06	2.39586e-06	0.0	0.0	0.0	0.0	0.0	0.0	0.0	0.0	0.0	0.0			-inf			-2.60629937492			inf
ENST00000377263	CTNNBIP1	protein_coding	1	catenin beta interacting protein 1 [Source:HGNC Symbol;Acc:HGNC:16913]	8.44615	0.456652	46.9131	2.18564	17.481	1.04648	17.0518	0.945944	14.2726	0.80725	15.8417	1.01017	14.3027	0.712502	22.1706	1.25691	14.2876	0.772977	30.1522	1.50251	51.068	2.35068	74.9537	2.61887	44.5909	2.31173	32.6282	1.85537	26.9119	1.81889	68.4548	2.43586	27.1204	1.2841	46.2319	2.32829	0.85493532275	0.999981692554	-0.416715008461	0.845376975231	0.998782587437	-0.427707392201	0.991699498807	0.999977047849	-0.0109923837407
ENST00000400904	CTNNBIP1	protein_coding	1	catenin beta interacting protein 1 [Source:HGNC Symbol;Acc:HGNC:16913]	19.0738	2.97664	50.0869	6.34338	28.519	4.60489	21.9482	3.27437	24.7274	3.78586	32.1583	5.56094	24.6973	3.31849	18.8294	2.89661	18.7124	2.73549	35.1131	4.73071	9.60261	1.1838	29.8588	2.79734	6.84557	0.953847	22.8065	3.47941	30.5419	5.6046	22.5452	2.15742	37.8829	4.80666	2.7771	0.375229	0.881672856529	0.999981692554	-0.14182234676	0.534646715201	0.985236863162	-0.637613313724	0.615879356089	0.974943395819	-0.495790966964
ENST00000377258	CTNNBIP1	protein_coding	1	catenin beta interacting protein 1 [Source:HGNC Symbol;Acc:HGNC:16913]	0.0	0.0	0.0	0.0	0.0	0.0	0.0	0.0	0.0	0.0	0.0	0.0	0.0	0.0	0.0	0.0	0.0	0.0	3.73475	0.758002	15.3294	2.82543	9.18746	1.28808	2.56357	0.535552	1.56529	0.357535	1.54618	0.428877	8.0	1.14832	3.99672	0.758538	4.99101	1.00965
ENST00000377256	CTNNBIP1	protein_coding	1	catenin beta interacting protein 1 [Source:HGNC Symbol;Acc:HGNC:16913]	0.0	0.0	0.0	0.0	0.0	0.0	0.0	0.0	0.0	0.0	0.0	0.0	0.0	0.0	0.0	0.0	0.0	0.0	0.0	0.0	8.06892e-07	3.38651e-07	0.0	0.0	0.0	0.0	0.0	0.0	0.0	0.0	0.0	0.0	0.0	0.0	0.0	0.0
ENST00000454104	RP11-84A14	antisense	1		0.48	0.421525	0.0	0.0	0.0	0.0	0.0	0.0	0.0	0.0	0.0	0.0	0.0	0.0	0.0	0.0	0.0	0.0	0.0	0.0	0.0	0.0	0.0	0.0	0.0	0.0	0.0	0.0	0.0	0.0	0.0	0.0	0.0	0.0	0.0	0.0			-inf			-inf
ENST00000488540	LZIC	protein_coding	1	leucine zipper and CTNNBIP1 domain containing [Source:HGNC Symbol;Acc:HGNC:17497]	0.0	0.0	1.58102	0.426619	1.88801	0.640615	1.96351	0.612384	5.18881	1.67996	1.5236	0.558934	1.99952	0.564579	1.58013	0.516233	5.04876	1.55583	8.64616	2.45815	11.181	2.86113	14.2377	2.77434	5.95538	1.73298	6.35531	2.01869	13.6509	5.32571	4.7863	0.957508	19.0325	5.01771	15.8957	4.4717			1.41773217527			1.30482516332			-0.112907011954
ENST00000377223	LZIC	protein_coding	1	leucine zipper and CTNNBIP1 domain containing [Source:HGNC Symbol;Acc:HGNC:17497]	271.432	19.8834	266.81	16.6483	171.488	13.728	207.807	15.4067	133.709	10.1201	175.09	14.9461	196.706	13.1038	128.677	9.7669	212.678	15.3919	277.15	18.4769	304.91	18.7419	452.071	21.0972	300.78	20.8374	366.983	27.8762	287.351	26.0047	441.427	20.9923	328.829	20.7931	233.655	15.7188	0.244128083316	0.999981692554	-0.312445833831	0.165957893254	0.944059962848	-0.393467149535	0.941024796927	0.999977047849	-0.0810213157042
ENST00000400903	LZIC	protein_coding	1	leucine zipper and CTNNBIP1 domain containing [Source:HGNC Symbol;Acc:HGNC:17497]	8.46472	1.09241	31.614	3.36284	81.7221	11.1048	12.7447	1.60129	71.1315	9.15673	41.4695	6.02668	38.5847	4.36306	41.1612	5.32071	62.1376	7.64099	0.0	0.0	0.0	0.0	0.087276	0.00689127	36.1256	4.23993	0.0	0.0	0.0	0.0	0.00364578	0.00029382	5.74161e-07	6.14085e-08	49.9684	5.6894	0.838127787521	0.999981692554	0.109300055145	0.620391865467	0.988285782157	0.154988670612	0.757844114648	0.988331510243	0.0456886154673
ENST00000377213	LZIC	protein_coding	1	leucine zipper and CTNNBIP1 domain containing [Source:HGNC Symbol;Acc:HGNC:17497]	119.103	25.6178	178.995	30.2257	136.902	29.3534	145.485	28.7765	126.97	25.8621	142.917	32.9098	123.71	22.0728	110.581	22.6599	100.136	19.4564	248.204	44.46	212.909	34.7255	291.604	36.1657	229.139	42.3182	195.662	39.5289	194.998	47.6805	329.754	41.8373	207.139	34.7824	194.481	34.7971	0.902366007237	0.999981692554	0.0392798757037	0.302736408949	0.985236863162	-0.40847260407	0.193689964973	0.907399619138	-0.447752479773
ENST00000445884	RP11-84A14	sense_intronic	1		0.0	0.0	1.0	0.475612	1.0	0.586499	1.0	0.535256	1.0	0.564603	0.0	0.0	0.0	0.0	0.0	0.0	0.0	0.0	0.0	0.0	1.00338	0.436404	1.0	0.332102	0.0	0.0	0.0	0.0	2.0	1.37105	0.0	0.0	0.0	0.0	0.0	0.0			0.0503840362014			-inf			-inf
ENST00000403197	NMNAT1	protein_coding	1	nicotinamide nucleotide adenylyltransferase 1 [Source:HGNC Symbol;Acc:HGNC:17877]	14.0279	2.48142	16.0982	2.28381	6.94562	1.25441	0.0	0.0	4.73826	0.811972	3.36076	0.650695	3.10302	0.466358	6.33982	1.09211	4.13457	0.676279	32.2682	4.86486	11.3937	1.56898	23.8653	2.49806	14.1663	2.20636	7.35796	1.25433	5.38664	1.10701	3.69657	0.395441	3.29975	0.467729	20.9144	3.15762	0.171835064485	0.999981692554	-2.04107585648	0.417577669929	0.985236863162	-1.42956569991			0.611510156575
ENST00000377205	NMNAT1	protein_coding	1	nicotinamide nucleotide adenylyltransferase 1 [Source:HGNC Symbol;Acc:HGNC:17877]	98.7566	4.15674	171.312	6.25889	125.5	5.89737	111.521	4.85809	134.844	5.98399	112.205	5.61254	85.4342	3.34081	71.8899	3.19683	60.6502	2.57508	148.828	5.81974	146.982	5.31558	186.327	5.11415	144.756	5.89356	164.993	7.36969	97.3381	5.15982	172.249	4.81304	106.987	3.97965	117.694	4.6558	0.948348141401	0.999981692554	0.0124705879677	0.0286712187515	0.533272990074	-0.840068476913	0.0131381916508	0.320138788494	-0.852539064881
ENST00000462686	NMNAT1	nonsense_mediated_decay	1	nicotinamide nucleotide adenylyltransferase 1 [Source:HGNC Symbol;Acc:HGNC:17877]	61.8371	5.87163	29.6561	2.36784	33.4079	3.41628	37.9082	3.58782	26.9142	2.60422	23.7146	2.58895	12.964	1.10319	0.0	0.0	31.7958	2.94064	34.8945	2.97323	29.8632	2.34118	51.7032	3.07825	34.2514	3.02877	5.54346	0.53727	22.9253	2.65406	60.3897	3.66618	44.2808	3.57172	21.9818	1.88683	0.731195632037	0.999981692554	-0.408586330393	0.137442959343	0.903837715069	-1.52724758534	0.186385146552	0.9008981057	-1.11866125494
ENST00000492735	NMNAT1	processed_transcript	1	nicotinamide nucleotide adenylyltransferase 1 [Source:HGNC Symbol;Acc:HGNC:17877]	1.89685	1.08693	0.0	0.0	1.33453	0.624017	0.0	0.0	0.0	0.0	0.0	0.0	0.0	0.0	1.23032	0.5582	1.45446	0.619069	0.0	0.0	0.0	0.0	3.99694	1.06545	0.0	0.0	1.36511	0.59361	1.20468	0.653203	3.85218	1.05806	1.50767	0.543363	3.26083	1.2558			-inf			-0.539351063611			inf
ENST00000496751	NMNAT1	protein_coding	1	nicotinamide nucleotide adenylyltransferase 1 [Source:HGNC Symbol;Acc:HGNC:17877]	5.08955	3.28413	0.0	0.0	5.01762	2.5487	0.0	0.0	0.0	0.0	0.0	0.0	0.0	0.0	0.0	0.0	0.0	0.0	9.30726	3.97713	2.23729	0.847246	0.0	0.0	5.75598	2.49284	1.3662	0.64402	6.82401	4.03029	4.32255	1.28823	0.0	0.0	2.43253	1.01555			-inf			-inf
ENST00000365545	RN7SKP269	misc_RNA	1	RNA, 7SK small nuclear pseudogene 269 [Source:HGNC Symbol;Acc:HGNC:45993]	0.0	0.0	1.0	0.842166	0.0	0.0	0.0	0.0	1.0	0.98117	0.0	0.0	0.0	0.0	0.0	0.0	1.0	0.922635	0.0	0.0	0.0	0.0	1.0	0.555348	0.0	0.0	0.0	0.0	0.0	0.0	0.0	0.0	0.0	0.0	0.0	0.0			0.220398491028			0.131655389759			-0.0887431012698
ENST00000413148	RP11-807G9	sense_intronic	1		3.93053	3.22286	1.02969	0.496882	0.0830098	0.0493637	1.04646	0.567797	0.0	0.0	0.424843	0.276949	0.0	0.0	0.0	0.0	4.19056	2.27353	6.76529	3.39145	5.10416	2.24967	0.0	0.0	2.38533	1.20582	0.0	0.0	8.29161	5.76647	11.1794	3.89083	0.0	0.0	0.0	0.0			-2.15763273506			-0.729288213144			1.42834452192
ENST00000315901	RBP7	nonsense_mediated_decay	1	retinol binding protein 7 [Source:HGNC Symbol;Acc:HGNC:30316]	0.0	0.0	0.0	0.0	0.0	0.0	0.0	0.0	1.37667	0.313771	2.0	0.515574	1.0	0.199474	3.01157	0.690963	0.0	0.0	0.0	0.0	0.0	0.0	0.0	0.0	0.0	0.0	0.0	0.0	0.0	0.0	0.0	0.0	0.0	0.0	0.0	0.0			inf			inf			0.102541167061
ENST00000294435	RBP7	protein_coding	1	retinol binding protein 7 [Source:HGNC Symbol;Acc:HGNC:30316]	1.0	0.389533	2.0	0.557891	0.0	0.0	2.0	0.644048	0.062083	0.020769	0.0	0.0	0.0	0.0	0.0	0.0	0.0	0.0	0.0	0.0	0.0	0.0	0.0	0.0	0.0	0.0	0.0	0.0	0.0	0.0	0.0	0.0	0.0	0.0	0.0	0.0			-0.511052944855			-inf			-inf
ENST00000253251	UBE4B	protein_coding	1	ubiquitination factor E4B [Source:HGNC Symbol;Acc:HGNC:12500]	135.797	4.46179	394.261	11.3079	192.419	7.10369	310.388	10.6259	197.655	6.88868	129.615	5.09087	275.697	8.46982	92.8854	3.24313	232.436	7.75189	111.358	3.42025	259.181	7.36918	278.319	6.00507	151.97	4.86267	99.2214	3.4837	39.5422	1.64571	290.98	6.38965	159.807	4.67315	76.4149	2.37614	0.935716196736	0.999981692554	-0.0169989313431	0.612963656723	0.987662451914	-0.232799082735	0.684012662046	0.982475523478	-0.215800151392
ENST00000377153	UBE4B	protein_coding	1	ubiquitination factor E4B [Source:HGNC Symbol;Acc:HGNC:12500]	7.3014	1.06446	6.82754	0.812546	6.46257	0.981295	4.39818	0.61721	11.3982	1.64053	7.31876	1.18954	4.52837	0.572193	2.43726	0.352383	6.71034	0.922328	16.6167	2.10481	16.4302	1.90604	7.68136	0.677116	5.85597	0.767578	10.2233	1.46746	3.32626	0.573643	22.7339	2.04638	5.27763	0.630107	23.9075	3.03925	0.924331448645	0.999981692554	0.27030063337	0.695135077748	0.993752684232	-0.630048972175	0.620419368901	0.975789311954	-0.900349605546
ENST00000343090	UBE4B	protein_coding	1	ubiquitination factor E4B [Source:HGNC Symbol;Acc:HGNC:12500]	940.182	27.84	1246.66	32.2887	1185.13	39.521	877.939	27.1515	1209.91	38.0848	927.105	32.8859	1074.95	29.8301	1086.46	34.258	1104.74	33.2783	803.003	22.2762	835.141	21.454	976.013	19.0259	743.358	21.4878	805.433	25.5488	547.405	20.5742	1026.07	20.3545	1064.91	28.1352	881.778	24.7718	0.6859808663	0.999981692554	-0.0222858808158	0.869840561945	0.998782587437	-0.0334414606793	0.699741535872	0.983696492851	-0.0111555798634
ENST00000462658	UBE4B	retained_intron	1	ubiquitination factor E4B [Source:HGNC Symbol;Acc:HGNC:12500]	0.0	0.0	0.0	0.0	0.0	0.0	0.0	0.0	0.0	0.0	0.0	0.0	0.0	0.0	1.0894	0.423826	1.31242	0.480328	0.0	0.0	0.0	0.0	0.0	0.0	0.0	0.0	1.23609	0.464267	1.22481	0.569244	0.0	0.0	0.0	0.0	1.10707	0.368254						inf			inf
ENST00000470736	UBE4B	protein_coding	1	ubiquitination factor E4B [Source:HGNC Symbol;Acc:HGNC:12500]	16.6429	4.31818	0.0	0.0	0.0	0.0	0.0	0.0	7.76934e-08	1.86039e-08	5.49655	1.48895	0.0	0.0	0.0	0.0	0.0	0.0	0.0	0.0	10.2355	1.95491	0.0	0.0	0.0	0.0	3.36682	0.797015	0.0	0.0	0.0	0.0	0.0	0.0	0.0	0.0			-1.53612805621			-inf			-inf
[truncated: 144,275 more rows]
[truncated: 15 more columns]
