# Supplementary material for: Electrotaxis of Glioblastoma and Medulloblastoma Spheroidal Aggregates
Source: Sci Rep. 2019 Mar 29;9:5309. doi: 10.1038/s41598-019-41505-6 (PMC6441013; doi:10.1038/s41598-019-41505-6)
Supplement: Supplementary file 3 — Dataset 2 [file 41598_2019_41505_MOESM3_ESM.xlsx]

## Sheet: Sheet1
NAME	GS<br> follow link to MSigDB	GS DETAILS	SIZE	ES	NES	NOM p-val	FDR q-val	CATEGORY	D2	D8	U2	U8
NAGASHIMA_EGF_SIGNALING_UP	NAGASHIMA_EGF_SIGNALING_UP	Details ...	56	0.694249	2.15598	0	0	CURATED	x
KEGG_RIBOSOME	KEGG_RIBOSOME	Details ...	86	0.634057	2.0375	0	0.00412234	CURATED	x
MAHADEVAN_RESPONSE_TO_MP470_DN	MAHADEVAN_RESPONSE_TO_MP470_DN	Details ...	17	0.803383	2.0292	0	0.00378082	CURATED	x
REACTOME_INFLUENZA_VIRAL_RNA_TRANSCRIPTION_AND_REPLICATION	REACTOME_INFLUENZA_VIRAL_RNA_TRANSCRIPTION_AND_REPLICATION	Details ...	99	0.606175	2.01602	0	0.00309426	CURATED	x
REACTOME_3_UTR_MEDIATED_TRANSLATIONAL_REGULATION	REACTOME_3_UTR_MEDIATED_TRANSLATIONAL_REGULATION	Details ...	104	0.604671	2.00895	0	0.00288737	CURATED	x
REACTOME_PEPTIDE_CHAIN_ELONGATION	REACTOME_PEPTIDE_CHAIN_ELONGATION	Details ...	83	0.634198	2.0072	0	0.00257658	CURATED	x
REACTOME_SRP_DEPENDENT_COTRANSLATIONAL_PROTEIN_TARGETING_TO_MEMBRANE	REACTOME_SRP_DEPENDENT_COTRANSLATIONAL_PROTEIN_TARGETING_TO_MEMBRANE	Details ...	106	0.604359	1.98706	0	0.00426791	CURATED	x
GARGALOVIC_RESPONSE_TO_OXIDIZED_PHOSPHOLIPIDS_MAGENTA_UP	GARGALOVIC_RESPONSE_TO_OXIDIZED_PHOSPHOLIPIDS_MAGENTA_UP	Details ...	25	0.723454	1.95109	0	0.00939411	CURATED	x
AMIT_EGF_RESPONSE_60_MCF10A	AMIT_EGF_RESPONSE_60_MCF10A	Details ...	36	0.684271	1.94791	0	0.0090396	CURATED	x
REACTOME_INFLUENZA_LIFE_CYCLE	REACTOME_INFLUENZA_LIFE_CYCLE	Details ...	132	0.575281	1.94064	0	0.00937143	CURATED	x
KHETCHOUMIAN_TRIM24_TARGETS_UP	KHETCHOUMIAN_TRIM24_TARGETS_UP	Details ...	41	0.648718	1.92498	0	0.0119931	CURATED	x
TERAMOTO_OPN_TARGETS_CLUSTER_7	TERAMOTO_OPN_TARGETS_CLUSTER_7	Details ...	16	0.784355	1.91386	0	0.0137354	CURATED	x
AMIT_SERUM_RESPONSE_60_MCF10A	AMIT_SERUM_RESPONSE_60_MCF10A	Details ...	54	0.630887	1.91319	0	0.0132336	CURATED	x
GARGALOVIC_RESPONSE_TO_OXIDIZED_PHOSPHOLIPIDS_BLUE_UP	GARGALOVIC_RESPONSE_TO_OXIDIZED_PHOSPHOLIPIDS_BLUE_UP	Details ...	116	0.580682	1.91049	0	0.0130267	CURATED	x
TIAN_TNF_SIGNALING_NOT_VIA_NFKB	TIAN_TNF_SIGNALING_NOT_VIA_NFKB	Details ...	21	0.731963	1.90004	0	0.015455	CURATED	x
LEE_SP4_THYMOCYTE	LEE_SP4_THYMOCYTE	Details ...	12	0.822537	1.89827	0	0.0148745	CURATED	x
KRASNOSELSKAYA_ILF3_TARGETS_UP	KRASNOSELSKAYA_ILF3_TARGETS_UP	Details ...	34	0.674887	1.89413	0	0.0159357	CURATED	x
XU_HGF_TARGETS_INDUCED_BY_AKT1_6HR	XU_HGF_TARGETS_INDUCED_BY_AKT1_6HR	Details ...	19	0.747312	1.89298	0	0.0153362	CURATED	x
SCHOEN_NFKB_SIGNALING	SCHOEN_NFKB_SIGNALING	Details ...	32	0.667458	1.89261	0	0.0146378	CURATED	x
BIOCARTA_TOB1_PATHWAY	BIOCARTA_TOB1_PATHWAY	Details ...	10	0.84125	1.88933	0	0.0148331	CURATED	x
TSAI_RESPONSE_TO_RADIATION_THERAPY	TSAI_RESPONSE_TO_RADIATION_THERAPY	Details ...	30	0.666999	1.88686	0	0.014667	CURATED	x
ZHOU_TNF_SIGNALING_30MIN	ZHOU_TNF_SIGNALING_30MIN	Details ...	50	0.625341	1.88422	0	0.0146561	CURATED	x
DIRMEIER_LMP1_RESPONSE_EARLY	DIRMEIER_LMP1_RESPONSE_EARLY	Details ...	56	0.609452	1.8832	0	0.0143329	CURATED	x
REACTOME_DCC_MEDIATED_ATTRACTIVE_SIGNALING	REACTOME_DCC_MEDIATED_ATTRACTIVE_SIGNALING	Details ...	12	0.832389	1.88287	0	0.0137786	CURATED	x
APPIERTO_RESPONSE_TO_FENRETINIDE_UP	APPIERTO_RESPONSE_TO_FENRETINIDE_UP	Details ...	35	0.646364	1.87904	0	0.0137628	CURATED	x
NEMETH_INFLAMMATORY_RESPONSE_LPS_UP	NEMETH_INFLAMMATORY_RESPONSE_LPS_UP	Details ...	78	0.58563	1.87125	0	0.0156521	CURATED	x
REACTOME_TRANSLATION	REACTOME_TRANSLATION	Details ...	144	0.556342	1.86819	0	0.0163311	CURATED	x
PID_AP1_PATHWAY	PID_AP1_PATHWAY	Details ...	59	0.602169	1.86273	0	0.0174407	CURATED	x
REACTOME_NONSENSE_MEDIATED_DECAY_ENHANCED_BY_THE_EXON_JUNCTION_COMPLEX	REACTOME_NONSENSE_MEDIATED_DECAY_ENHANCED_BY_THE_EXON_JUNCTION_COMPLEX	Details ...	104	0.560147	1.86187	0	0.0171247	CURATED	x
KIM_LRRC3B_TARGETS	KIM_LRRC3B_TARGETS	Details ...	26	0.694613	1.86093	0	0.0167949	CURATED	x
GROSS_HYPOXIA_VIA_ELK3_DN	GROSS_HYPOXIA_VIA_ELK3_DN	Details ...	140	0.545082	1.85952	0	0.0164852	CURATED	x
PLASARI_TGFB1_TARGETS_1HR_UP	PLASARI_TGFB1_TARGETS_1HR_UP	Details ...	33	0.655665	1.8572	0	0.0167419	CURATED	x
MAGRANGEAS_MULTIPLE_MYELOMA_IGLL_VS_IGLK_DN	MAGRANGEAS_MULTIPLE_MYELOMA_IGLL_VS_IGLK_DN	Details ...	20	0.723268	1.85698	0	0.0162971	CURATED	x
BILANGES_SERUM_AND_RAPAMYCIN_SENSITIVE_GENES	BILANGES_SERUM_AND_RAPAMYCIN_SENSITIVE_GENES	Details ...	67	0.590998	1.85533	0	0.0162726	CURATED	x
PID_INTEGRIN5_PATHWAY	PID_INTEGRIN5_PATHWAY	Details ...	14	0.778759	1.85115	0	0.0175468	CURATED	x
NAGASHIMA_NRG1_SIGNALING_UP	NAGASHIMA_NRG1_SIGNALING_UP	Details ...	164	0.540693	1.84556	0	0.0187177	CURATED	x
GROSS_HYPOXIA_VIA_HIF1A_DN	GROSS_HYPOXIA_VIA_HIF1A_DN	Details ...	96	0.558018	1.84538	0	0.0182679	CURATED	x
PATTERSON_DOCETAXEL_RESISTANCE	PATTERSON_DOCETAXEL_RESISTANCE	Details ...	26	0.674661	1.82713	0	0.0249894	CURATED	x
HERNANDEZ_ABERRANT_MITOSIS_BY_DOCETACEL_2NM_DN	HERNANDEZ_ABERRANT_MITOSIS_BY_DOCETACEL_2NM_DN	Details ...	16	0.740372	1.82157	0	0.0264071	CURATED	x
HU_GENOTOXIC_DAMAGE_24HR	HU_GENOTOXIC_DAMAGE_24HR	Details ...	29	0.643324	1.81896	0	0.0268566	CURATED	x
GAVIN_FOXP3_TARGETS_CLUSTER_T7	GAVIN_FOXP3_TARGETS_CLUSTER_T7	Details ...	90	0.554679	1.81691	0	0.0272396	CURATED	x
ABE_VEGFA_TARGETS_2HR	ABE_VEGFA_TARGETS_2HR	Details ...	24	0.676634	1.81494	0	0.0280721	CURATED	x
SCHMAHL_PDGF_SIGNALING	SCHMAHL_PDGF_SIGNALING	Details ...	9	0.847583	1.80483	0	0.032005	CURATED	x
BURTON_ADIPOGENESIS_9	BURTON_ADIPOGENESIS_9	Details ...	85	0.549234	1.80067	0	0.0334731	CURATED	x
BERENJENO_TRANSFORMED_BY_RHOA_REVERSIBLY_DN	BERENJENO_TRANSFORMED_BY_RHOA_REVERSIBLY_DN	Details ...	26	0.661801	1.79965	0	0.0333351	CURATED	x
GROSS_HYPOXIA_VIA_ELK3_AND_HIF1A_UP	GROSS_HYPOXIA_VIA_ELK3_AND_HIF1A_UP	Details ...	132	0.53235	1.79925	0	0.0328649	CURATED	x
GESERICK_TERT_TARGETS_DN	GESERICK_TERT_TARGETS_DN	Details ...	21	0.694264	1.79125	0	0.0347788	CURATED	x
LIU_IL13_PRIMING_MODEL	LIU_IL13_PRIMING_MODEL	Details ...	14	0.74685	1.7876	0	0.0357821	CURATED	x
REACTOME_METABOLISM_OF_MRNA	REACTOME_METABOLISM_OF_MRNA	Details ...	206	0.512059	1.78689	0	0.0355666	CURATED	x
LI_AMPLIFIED_IN_LUNG_CANCER	LI_AMPLIFIED_IN_LUNG_CANCER	Details ...	151	0.522257	1.78295	0	0.0373839	CURATED	x
REACTOME_INTERFERON_ALPHA_BETA_SIGNALING	REACTOME_INTERFERON_ALPHA_BETA_SIGNALING	Details ...	44	0.591971	1.78029	0	0.0383761	CURATED	x
UZONYI_RESPONSE_TO_LEUKOTRIENE_AND_THROMBIN	UZONYI_RESPONSE_TO_LEUKOTRIENE_AND_THROMBIN	Details ...	36	0.619996	1.77811	0	0.0390528	CURATED	x
REACTOME_DESTABILIZATION_OF_MRNA_BY_AUF1_HNRNP_D0	REACTOME_DESTABILIZATION_OF_MRNA_BY_AUF1_HNRNP_D0	Details ...	49	0.589185	1.76289	0	0.0446656	CURATED	x
PID_TGFBR_PATHWAY	PID_TGFBR_PATHWAY	Details ...	52	0.578063	1.76138	0	0.0451293	CURATED	x
HAHTOLA_MYCOSIS_FUNGOIDES_CD4_UP	HAHTOLA_MYCOSIS_FUNGOIDES_CD4_UP	Details ...	56	0.577502	1.76104	0	0.0446865	CURATED	x
YAMAZAKI_TCEB3_TARGETS_UP	YAMAZAKI_TCEB3_TARGETS_UP	Details ...	154	0.520001	1.76074	0	0.0442869	CURATED	x
BIOCARTA_ALK_PATHWAY	BIOCARTA_ALK_PATHWAY	Details ...	29	0.641826	1.76015	0	0.0440489	CURATED	x
DELACROIX_RAR_TARGETS_UP	DELACROIX_RAR_TARGETS_UP	Details ...	35	0.6136	1.75625	0	0.0455803	CURATED	x
KRIEG_HYPOXIA_VIA_KDM3A	KRIEG_HYPOXIA_VIA_KDM3A	Details ...	48	0.582931	1.75274	0	0.0465634	CURATED	x
HALMOS_CEBPA_TARGETS_DN	HALMOS_CEBPA_TARGETS_DN	Details ...	36	0.610554	1.75201	0	0.0465752	CURATED	x
BROWNE_HCMV_INFECTION_6HR_UP	BROWNE_HCMV_INFECTION_6HR_UP	Details ...	46	0.577413	1.74497	0	0.0492203	CURATED	x
CHEN_HOXA5_TARGETS_6HR_UP	CHEN_HOXA5_TARGETS_6HR_UP	Details ...	9	0.827982	1.74458	0	0.0489236	CURATED	x
CHANDRAN_METASTASIS_TOP50_DN	CHANDRAN_METASTASIS_TOP50_DN	Details ...	42	0.595909	1.74334	0	0.0492147	CURATED	x
REACTOME_METABOLISM_OF_RNA	REACTOME_METABOLISM_OF_RNA	Details ...	250	0.50028	1.74298	0	0.0488997	CURATED	x
QI_PLASMACYTOMA_DN	QI_PLASMACYTOMA_DN	Details ...	84	0.542037	1.74224	0	0.0482679	CURATED	x
ULE_SPLICING_VIA_NOVA2	ULE_SPLICING_VIA_NOVA2	Details ...	36	0.605288	1.74222	0	0.0476933	CURATED	x
SWEET_KRAS_TARGETS_UP	SWEET_KRAS_TARGETS_UP	Details ...	77	0.550314	1.7408	0	0.0481978	CURATED	x
DANG_REGULATED_BY_MYC_DN	DANG_REGULATED_BY_MYC_DN	Details ...	219	0.495673	1.73261	0	0.0522963	CURATED	x
PICCALUGA_ANGIOIMMUNOBLASTIC_LYMPHOMA_DN	PICCALUGA_ANGIOIMMUNOBLASTIC_LYMPHOMA_DN	Details ...	124	0.5177	1.731	0	0.0523704	CURATED	x
NIKOLSKY_BREAST_CANCER_16Q24_AMPLICON	NIKOLSKY_BREAST_CANCER_16Q24_AMPLICON	Details ...	37	0.60247	1.72735	0	0.0538695	CURATED	x
SUBTIL_PROGESTIN_TARGETS	SUBTIL_PROGESTIN_TARGETS	Details ...	35	0.598171	1.72608	0	0.0542829	CURATED	x
ZHU_CMV_8_HR_UP	ZHU_CMV_8_HR_UP	Details ...	46	0.580948	1.72602	0	0.0537657	CURATED	x
NATSUME_RESPONSE_TO_INTERFERON_BETA_DN	NATSUME_RESPONSE_TO_INTERFERON_BETA_DN	Details ...	46	0.57974	1.72542	0	0.053646	CURATED	x
ZHENG_GLIOBLASTOMA_PLASTICITY_DN	ZHENG_GLIOBLASTOMA_PLASTICITY_DN	Details ...	45	0.570792	1.72521	0	0.053242	CURATED	x
REACTOME_DOWNSTREAM_SIGNALING_EVENTS_OF_B_CELL_RECEPTOR_BCR	REACTOME_DOWNSTREAM_SIGNALING_EVENTS_OF_B_CELL_RECEPTOR_BCR	Details ...	91	0.524506	1.72159	0	0.0548218	CURATED	x
CHEN_HOXA5_TARGETS_9HR_UP	CHEN_HOXA5_TARGETS_9HR_UP	Details ...	208	0.494228	1.7188	0	0.0561333	CURATED	x
REACTOME_HOST_INTERACTIONS_OF_HIV_FACTORS	REACTOME_HOST_INTERACTIONS_OF_HIV_FACTORS	Details ...	113	0.515103	1.71691	0	0.0573322	CURATED	x
REACTOME_ACTIVATION_OF_NF_KAPPAB_IN_B_CELLS	REACTOME_ACTIVATION_OF_NF_KAPPAB_IN_B_CELLS	Details ...	60	0.551334	1.71407	0	0.0586963	CURATED	x
ZAMORA_NOS2_TARGETS_UP	ZAMORA_NOS2_TARGETS_UP	Details ...	62	0.549952	1.71291	0	0.0584043	CURATED	x
LEE_METASTASIS_AND_ALTERNATIVE_SPLICING_UP	LEE_METASTASIS_AND_ALTERNATIVE_SPLICING_UP	Details ...	63	0.5495	1.71035	0	0.059508	CURATED	x
REACTOME_CDK_MEDIATED_PHOSPHORYLATION_AND_REMOVAL_OF_CDC6	REACTOME_CDK_MEDIATED_PHOSPHORYLATION_AND_REMOVAL_OF_CDC6	Details ...	45	0.56798	1.70974	0	0.0589507	CURATED	x
REACTOME_INSULIN_RECEPTOR_SIGNALLING_CASCADE	REACTOME_INSULIN_RECEPTOR_SIGNALLING_CASCADE	Details ...	67	0.539646	1.7071	0	0.0606013	CURATED	x
UDAYAKUMAR_MED1_TARGETS_DN	UDAYAKUMAR_MED1_TARGETS_DN	Details ...	220	0.482512	1.70292	0	0.0633578	CURATED	x
MILI_PSEUDOPODIA_CHEMOTAXIS_DN	MILI_PSEUDOPODIA_CHEMOTAXIS_DN	Details ...	422	0.478127	1.69322	0	0.0664936	CURATED	x
AMIT_EGF_RESPONSE_480_HELA	AMIT_EGF_RESPONSE_480_HELA	Details ...	152	0.495165	1.69045	0	0.0687179	CURATED	x
HECKER_IFNB1_TARGETS	HECKER_IFNB1_TARGETS	Details ...	69	0.528736	1.68919	0	0.0680769	CURATED	x
WATANABE_RECTAL_CANCER_RADIOTHERAPY_RESPONSIVE_DN	WATANABE_RECTAL_CANCER_RADIOTHERAPY_RESPONSIVE_DN	Details ...	86	0.520303	1.68799	0	0.0681393	CURATED	x
KEGG_ADHERENS_JUNCTION	KEGG_ADHERENS_JUNCTION	Details ...	67	0.530769	1.68726	0	0.0683676	CURATED	x
HSIAO_HOUSEKEEPING_GENES	HSIAO_HOUSEKEEPING_GENES	Details ...	381	0.475907	1.68689	0	0.0681608	CURATED	x
WINZEN_DEGRADED_VIA_KHSRP	WINZEN_DEGRADED_VIA_KHSRP	Details ...	93	0.519728	1.684	0	0.0682827	CURATED	x
PURBEY_TARGETS_OF_CTBP1_AND_SATB1_UP	PURBEY_TARGETS_OF_CTBP1_AND_SATB1_UP	Details ...	69	0.536069	1.68299	0	0.0677352	CURATED	x
PID_PDGFRB_PATHWAY	PID_PDGFRB_PATHWAY	Details ...	121	0.507609	1.68243	0	0.0677589	CURATED	x
REACTOME_SCF_BETA_TRCP_MEDIATED_DEGRADATION_OF_EMI1	REACTOME_SCF_BETA_TRCP_MEDIATED_DEGRADATION_OF_EMI1	Details ...	48	0.55799	1.68005	0	0.0685272	CURATED	x
REACTOME_TGF_BETA_RECEPTOR_SIGNALING_ACTIVATES_SMADS	REACTOME_TGF_BETA_RECEPTOR_SIGNALING_ACTIVATES_SMADS	Details ...	24	0.623709	1.67881	0	0.0681708	CURATED	x
ELVIDGE_HYPOXIA_UP	ELVIDGE_HYPOXIA_UP	Details ...	152	0.492775	1.67722	0	0.0692354	CURATED	x
NING_CHRONIC_OBSTRUCTIVE_PULMONARY_DISEASE_UP	NING_CHRONIC_OBSTRUCTIVE_PULMONARY_DISEASE_UP		127	0.5017	1.67294	0	0.0705747	CURATED	x
LINDGREN_BLADDER_CANCER_CLUSTER_3_DN	LINDGREN_BLADDER_CANCER_CLUSTER_3_DN		201	0.47984	1.66753	0	0.0744224	CURATED	x
ENK_UV_RESPONSE_KERATINOCYTE_UP	ENK_UV_RESPONSE_KERATINOCYTE_UP		452	0.472105	1.66671	0	0.0737931	CURATED	x
PECE_MAMMARY_STEM_CELL_UP	PECE_MAMMARY_STEM_CELL_UP		132	0.496667	1.66148	0	0.0769415	CURATED	x
HELLEBREKERS_SILENCED_DURING_TUMOR_ANGIOGENESIS	HELLEBREKERS_SILENCED_DURING_TUMOR_ANGIOGENESIS		68	0.522329	1.66021	0	0.0774577	CURATED	x
SANA_TNF_SIGNALING_UP	SANA_TNF_SIGNALING_UP		77	0.515898	1.65892	0	0.0767967	CURATED	x
AMIT_EGF_RESPONSE_40_HELA	AMIT_EGF_RESPONSE_40_HELA		42	0.563531	1.65844	0	0.0767935	CURATED	x
REACTOME_SIGNALING_BY_THE_B_CELL_RECEPTOR_BCR	REACTOME_SIGNALING_BY_THE_B_CELL_RECEPTOR_BCR		113	0.498117	1.65542	0	0.0786232	CURATED	x
WINTER_HYPOXIA_METAGENE	WINTER_HYPOXIA_METAGENE		207	0.477685	1.65307	0	0.0800711	CURATED	x
DAIRKEE_CANCER_PRONE_RESPONSE_BPA_E2	DAIRKEE_CANCER_PRONE_RESPONSE_BPA_E2		95	0.499734	1.65062	0	0.0799407	CURATED	x
JIANG_HYPOXIA_NORMAL	JIANG_HYPOXIA_NORMAL		281	0.468551	1.64998	0	0.0800885	CURATED	x
KREPPEL_CD99_TARGETS_UP	KREPPEL_CD99_TARGETS_UP		5	0.890495	1.64864	0	0.0804915	CURATED	x
KIM_ALL_DISORDERS_DURATION_CORR_DN	KIM_ALL_DISORDERS_DURATION_CORR_DN		131	0.490251	1.64677	0	0.0802884	CURATED	x
REACTOME_SIGNALING_BY_INSULIN_RECEPTOR	REACTOME_SIGNALING_BY_INSULIN_RECEPTOR		85	0.50171	1.64303	0	0.0821535	CURATED	x
REN_ALVEOLAR_RHABDOMYOSARCOMA_DN	REN_ALVEOLAR_RHABDOMYOSARCOMA_DN		394	0.46172	1.63862	0	0.0843716	CURATED	x
TIEN_INTESTINE_PROBIOTICS_24HR_DN	TIEN_INTESTINE_PROBIOTICS_24HR_DN		206	0.471757	1.63548	0	0.0858805	CURATED	x
AMIT_SERUM_RESPONSE_120_MCF10A	AMIT_SERUM_RESPONSE_120_MCF10A		61	0.511879	1.63491	0	0.0860827	CURATED	x
TONKS_TARGETS_OF_RUNX1_RUNX1T1_FUSION_MONOCYTE_UP	TONKS_TARGETS_OF_RUNX1_RUNX1T1_FUSION_MONOCYTE_UP		187	0.474339	1.63114	0	0.0881223	CURATED	x
TIEN_INTESTINE_PROBIOTICS_6HR_UP	TIEN_INTESTINE_PROBIOTICS_6HR_UP		54	0.53144	1.62858	0	0.0893692	CURATED	x
CHIARADONNA_NEOPLASTIC_TRANSFORMATION_KRAS_DN	CHIARADONNA_NEOPLASTIC_TRANSFORMATION_KRAS_DN		127	0.483621	1.62849	0	0.0890524	CURATED	x
BLUM_RESPONSE_TO_SALIRASIB_UP	BLUM_RESPONSE_TO_SALIRASIB_UP		233	0.467067	1.62782	0	0.0889503	CURATED	x
DER_IFN_BETA_RESPONSE_UP	DER_IFN_BETA_RESPONSE_UP		101	0.493118	1.62722	0	0.088403	CURATED	x
GINESTIER_BREAST_CANCER_20Q13_AMPLIFICATION_DN	GINESTIER_BREAST_CANCER_20Q13_AMPLIFICATION_DN		154	0.476571	1.62497	0	0.0891908	CURATED	x
ZHU_CMV_ALL_UP	ZHU_CMV_ALL_UP		118	0.484	1.61889	0	0.0912692	CURATED	x
NGUYEN_NOTCH1_TARGETS_DN	NGUYEN_NOTCH1_TARGETS_DN		82	0.493681	1.61766	0	0.091541	CURATED	x
JISON_SICKLE_CELL_DISEASE_DN	JISON_SICKLE_CELL_DISEASE_DN		164	0.474141	1.6173	0	0.0915889	CURATED	x
AFFAR_YY1_TARGETS_UP	AFFAR_YY1_TARGETS_UP		155	0.471668	1.61684	0	0.0918321	CURATED	x
ZHANG_RESPONSE_TO_IKK_INHIBITOR_AND_TNF_UP	ZHANG_RESPONSE_TO_IKK_INHIBITOR_AND_TNF_UP		196	0.466857	1.61334	0	0.0939921	CURATED	x
VART_KSHV_INFECTION_ANGIOGENIC_MARKERS_UP	VART_KSHV_INFECTION_ANGIOGENIC_MARKERS_UP		120	0.479789	1.61054	0	0.0962072	CURATED	x
DAZARD_RESPONSE_TO_UV_NHEK_UP	DAZARD_RESPONSE_TO_UV_NHEK_UP		199	0.464134	1.60622	0	0.0997405	CURATED	x
REACTOME_INTERFERON_SIGNALING	REACTOME_INTERFERON_SIGNALING		123	0.481669	1.60469	0	0.100332	CURATED	x
GINESTIER_BREAST_CANCER_ZNF217_AMPLIFIED_DN	GINESTIER_BREAST_CANCER_ZNF217_AMPLIFIED_DN		288	0.453742	1.59763	0	0.104959	CURATED	x
PHONG_TNF_RESPONSE_VIA_P38_COMPLETE	PHONG_TNF_RESPONSE_VIA_P38_COMPLETE		218	0.460098	1.59716	0	0.105044	CURATED	x
REACTOME_CYTOKINE_SIGNALING_IN_IMMUNE_SYSTEM	REACTOME_CYTOKINE_SIGNALING_IN_IMMUNE_SYSTEM		212	0.452777	1.5938	0	0.108248	CURATED	x
BROWNE_HCMV_INFECTION_8HR_UP	BROWNE_HCMV_INFECTION_8HR_UP		89	0.497223	1.59371	0	0.107963	CURATED	x
REACTOME_HIV_INFECTION	REACTOME_HIV_INFECTION		181	0.465107	1.5858	0	0.110539	CURATED	x
STEARMAN_LUNG_CANCER_EARLY_VS_LATE_UP	STEARMAN_LUNG_CANCER_EARLY_VS_LATE_UP		117	0.475006	1.58369	0	0.111509	CURATED	x
VANOEVELEN_MYOGENESIS_SIN3A_TARGETS	VANOEVELEN_MYOGENESIS_SIN3A_TARGETS		200	0.456449	1.58334	0	0.111234	CURATED	x
BROWNE_HCMV_INFECTION_10HR_UP	BROWNE_HCMV_INFECTION_10HR_UP		87	0.48645	1.56966	0	0.122575	CURATED	x
HAMAI_APOPTOSIS_VIA_TRAIL_DN	HAMAI_APOPTOSIS_VIA_TRAIL_DN		140	0.461112	1.56836	0	0.123157	CURATED	x
CASORELLI_ACUTE_PROMYELOCYTIC_LEUKEMIA_UP	CASORELLI_ACUTE_PROMYELOCYTIC_LEUKEMIA_UP		144	0.462784	1.56625	0	0.125353	CURATED	x
ZWANG_CLASS_3_TRANSIENTLY_INDUCED_BY_EGF	ZWANG_CLASS_3_TRANSIENTLY_INDUCED_BY_EGF		198	0.455379	1.56545	0	0.126006	CURATED	x
LASTOWSKA_NEUROBLASTOMA_COPY_NUMBER_UP	LASTOWSKA_NEUROBLASTOMA_COPY_NUMBER_UP		158	0.457235	1.56525	0	0.125526	CURATED	x
WANG_HCP_PROSTATE_CANCER	WANG_HCP_PROSTATE_CANCER		94	0.474165	1.56511	0	0.125333	CURATED	x
PENG_GLUTAMINE_DEPRIVATION_DN	PENG_GLUTAMINE_DEPRIVATION_DN		319	0.442274	1.56266	0	0.124607	CURATED	x
OSMAN_BLADDER_CANCER_DN	OSMAN_BLADDER_CANCER_DN		346	0.443489	1.56252	0	0.124467	CURATED	x
DELACROIX_RARG_BOUND_MEF	DELACROIX_RARG_BOUND_MEF		304	0.442336	1.55983	0	0.126407	CURATED	x
RUTELLA_RESPONSE_TO_HGF_DN	RUTELLA_RESPONSE_TO_HGF_DN		194	0.448906	1.55789	0	0.12789	CURATED	x
RUTELLA_RESPONSE_TO_CSF2RB_AND_IL4_DN	RUTELLA_RESPONSE_TO_CSF2RB_AND_IL4_DN		256	0.444158	1.55499	0	0.13086	CURATED	x
GRADE_COLON_CANCER_UP	GRADE_COLON_CANCER_UP		763	0.427741	1.55039	0	0.134095	CURATED	x
PENG_RAPAMYCIN_RESPONSE_DN	PENG_RAPAMYCIN_RESPONSE_DN		231	0.445836	1.54761	0	0.135021	CURATED	x
BILD_HRAS_ONCOGENIC_SIGNATURE	BILD_HRAS_ONCOGENIC_SIGNATURE		225	0.442471	1.54679	0	0.135219	CURATED	x
BUYTAERT_PHOTODYNAMIC_THERAPY_STRESS_UP	BUYTAERT_PHOTODYNAMIC_THERAPY_STRESS_UP		768	0.429029	1.54609	0	0.135891	CURATED	x
SENESE_HDAC1_TARGETS_UP	SENESE_HDAC1_TARGETS_UP		412	0.434316	1.54482	0	0.136756	CURATED	x
LOCKWOOD_AMPLIFIED_IN_LUNG_CANCER	LOCKWOOD_AMPLIFIED_IN_LUNG_CANCER		203	0.443633	1.5442	0	0.136248	CURATED	x
KIM_WT1_TARGETS_12HR_DN	KIM_WT1_TARGETS_12HR_DN		190	0.445794	1.54116	0	0.137694	CURATED	x
KEGG_ENDOCYTOSIS	KEGG_ENDOCYTOSIS		157	0.445682	1.5308	0	0.14457	CURATED	x
JOHNSTONE_PARVB_TARGETS_3_UP	JOHNSTONE_PARVB_TARGETS_3_UP		396	0.427665	1.51935	0	0.152116	CURATED	x
NIKOLSKY_BREAST_CANCER_17Q21_Q25_AMPLICON	NIKOLSKY_BREAST_CANCER_17Q21_Q25_AMPLICON		233	0.434601	1.51646	0	0.153325	CURATED	x
RICKMAN_METASTASIS_DN	RICKMAN_METASTASIS_DN		201	0.438085	1.51633	0	0.152869	CURATED	x
YAO_TEMPORAL_RESPONSE_TO_PROGESTERONE_CLUSTER_17	YAO_TEMPORAL_RESPONSE_TO_PROGESTERONE_CLUSTER_17		172	0.440075	1.51406	0	0.152713	CURATED	x
KIM_ALL_DISORDERS_OLIGODENDROCYTE_NUMBER_CORR_UP	KIM_ALL_DISORDERS_OLIGODENDROCYTE_NUMBER_CORR_UP		675	0.418541	1.51383	0	0.152364	CURATED	x
BROWNE_HCMV_INFECTION_20HR_UP	BROWNE_HCMV_INFECTION_20HR_UP		221	0.43468	1.5105	0	0.155084	CURATED	x
REACTOME_INNATE_IMMUNE_SYSTEM	REACTOME_INNATE_IMMUNE_SYSTEM		173	0.442021	1.51042	0	0.154896	CURATED	x
KINSEY_TARGETS_OF_EWSR1_FLII_FUSION_DN	KINSEY_TARGETS_OF_EWSR1_FLII_FUSION_DN		293	0.427884	1.50963	0	0.154779	CURATED	x
KEGG_FOCAL_ADHESION	KEGG_FOCAL_ADHESION		169	0.439173	1.50467	0	0.157905	CURATED	x
KIM_WT1_TARGETS_UP	KIM_WT1_TARGETS_UP		202	0.439234	1.50424	0	0.157904	CURATED	x
DAIRKEE_TERT_TARGETS_UP	DAIRKEE_TERT_TARGETS_UP		330	0.426614	1.50366	0	0.157569	CURATED	x
ZHANG_TLX_TARGETS_60HR_UP	ZHANG_TLX_TARGETS_60HR_UP		251	0.428774	1.5032	0	0.157938	CURATED	x
BILD_MYC_ONCOGENIC_SIGNATURE	BILD_MYC_ONCOGENIC_SIGNATURE		178	0.432154	1.4932	0	0.16256	CURATED	x
REACTOME_DEVELOPMENTAL_BIOLOGY	REACTOME_DEVELOPMENTAL_BIOLOGY		298	0.422928	1.49224	0	0.163237	CURATED	x
GRADE_COLON_AND_RECTAL_CANCER_UP	GRADE_COLON_AND_RECTAL_CANCER_UP		268	0.429981	1.48999	0	0.164572	CURATED	x
GRAESSMANN_APOPTOSIS_BY_DOXORUBICIN_UP	GRAESSMANN_APOPTOSIS_BY_DOXORUBICIN_UP		961	0.411994	1.48783	0	0.16624	CURATED	x
ALFANO_MYC_TARGETS	ALFANO_MYC_TARGETS		217	0.426406	1.4851	0	0.168041	CURATED	x
WANG_TUMOR_INVASIVENESS_UP	WANG_TUMOR_INVASIVENESS_UP		345	0.416451	1.47773	0	0.174473	CURATED	x
LOPEZ_MBD_TARGETS	LOPEZ_MBD_TARGETS		814	0.408136	1.4765	0	0.175003	CURATED	x
HAN_SATB1_TARGETS_DN	HAN_SATB1_TARGETS_DN		390	0.413701	1.47546	0	0.176463	CURATED	x
KIM_BIPOLAR_DISORDER_OLIGODENDROCYTE_DENSITY_CORR_UP	KIM_BIPOLAR_DISORDER_OLIGODENDROCYTE_DENSITY_CORR_UP		625	0.40949	1.47206	0	0.178622	CURATED	x
WEST_ADRENOCORTICAL_TUMOR_DN	WEST_ADRENOCORTICAL_TUMOR_DN		425	0.411628	1.4711	0	0.178069	CURATED	x
LIAO_METASTASIS	LIAO_METASTASIS		482	0.410909	1.46807	0	0.18033	CURATED	x
YOSHIMURA_MAPK8_TARGETS_DN	YOSHIMURA_MAPK8_TARGETS_DN		318	0.417652	1.46793	0	0.17994	CURATED	x
REACTOME_IMMUNE_SYSTEM	REACTOME_IMMUNE_SYSTEM		689	0.405982	1.46336	0	0.182452	CURATED	x
KEGG_PATHWAYS_IN_CANCER	KEGG_PATHWAYS_IN_CANCER		273	0.413211	1.46158	0	0.183892	CURATED	x
SENESE_HDAC3_TARGETS_UP	SENESE_HDAC3_TARGETS_UP		454	0.405405	1.45794	0	0.186416	CURATED	x
PHONG_TNF_RESPONSE_NOT_VIA_P38	PHONG_TNF_RESPONSE_NOT_VIA_P38		326	0.412581	1.45673	0	0.186976	CURATED	x
ZHANG_TLX_TARGETS_36HR_UP	ZHANG_TLX_TARGETS_36HR_UP		197	0.419971	1.45341	0	0.188781	CURATED	x
MITSIADES_RESPONSE_TO_APLIDIN_UP	MITSIADES_RESPONSE_TO_APLIDIN_UP		378	0.407337	1.44483	0	0.193908	CURATED	x
KOINUMA_TARGETS_OF_SMAD2_OR_SMAD3	KOINUMA_TARGETS_OF_SMAD2_OR_SMAD3		756	0.399707	1.43748	0	0.200268	CURATED	x
DACOSTA_UV_RESPONSE_VIA_ERCC3_COMMON_DN	DACOSTA_UV_RESPONSE_VIA_ERCC3_COMMON_DN		472	0.398134	1.42981	0	0.206317	CURATED	x
MOOTHA_PGC	MOOTHA_PGC		379	0.399782	1.4176	0	0.212719	CURATED	x
REACTOME_METABOLISM_OF_PROTEINS	REACTOME_METABOLISM_OF_PROTEINS		385	0.398498	1.41616	0	0.213134	CURATED	x
MILI_PSEUDOPODIA_HAPTOTAXIS_UP	MILI_PSEUDOPODIA_HAPTOTAXIS_UP		489	0.394327	1.41399	0	0.214667	CURATED	x
CHARAFE_BREAST_CANCER_LUMINAL_VS_BASAL_UP	CHARAFE_BREAST_CANCER_LUMINAL_VS_BASAL_UP		306	0.400164	1.4132	0	0.213995	CURATED	x
REACTOME_ADAPTIVE_IMMUNE_SYSTEM	REACTOME_ADAPTIVE_IMMUNE_SYSTEM		424	0.394909	1.4082	0	0.21876	CURATED	x
GRAESSMANN_RESPONSE_TO_MC_AND_DOXORUBICIN_UP	GRAESSMANN_RESPONSE_TO_MC_AND_DOXORUBICIN_UP		505	0.393029	1.40732	0	0.218749	CURATED	x
BAELDE_DIABETIC_NEPHROPATHY_DN	BAELDE_DIABETIC_NEPHROPATHY_DN		398	0.397189	1.4035	0	0.222242	CURATED	x
KIM_ALL_DISORDERS_CALB1_CORR_UP	KIM_ALL_DISORDERS_CALB1_CORR_UP		487	0.3926	1.40159	0	0.223643	CURATED	x
NUYTTEN_EZH2_TARGETS_UP	NUYTTEN_EZH2_TARGETS_UP		942	0.388507	1.40147	0	0.2236	CURATED	x
RICKMAN_TUMOR_DIFFERENTIATED_WELL_VS_POORLY_DN	RICKMAN_TUMOR_DIFFERENTIATED_WELL_VS_POORLY_DN		310	0.398742	1.40128	0	0.223449	CURATED	x
CHARAFE_BREAST_CANCER_LUMINAL_VS_MESENCHYMAL_DN	CHARAFE_BREAST_CANCER_LUMINAL_VS_MESENCHYMAL_DN		442	0.391422	1.39185	0	0.229123	CURATED	x
ONKEN_UVEAL_MELANOMA_UP	ONKEN_UVEAL_MELANOMA_UP		719	0.383052	1.38329	0	0.236449	CURATED	x
DELYS_THYROID_CANCER_UP	DELYS_THYROID_CANCER_UP		344	0.389651	1.38082	0	0.238253	CURATED	x
MILI_PSEUDOPODIA_HAPTOTAXIS_DN	MILI_PSEUDOPODIA_HAPTOTAXIS_DN		624	0.385217	1.38007	0	0.239148	CURATED	x
MARTINEZ_TP53_TARGETS_DN	MARTINEZ_TP53_TARGETS_DN		456	0.38486	1.37993	0	0.239171	CURATED	x
FEVR_CTNNB1_TARGETS_UP	FEVR_CTNNB1_TARGETS_UP		495	0.38366	1.37788	0	0.239388	CURATED	x
SPIELMAN_LYMPHOBLAST_EUROPEAN_VS_ASIAN_UP	SPIELMAN_LYMPHOBLAST_EUROPEAN_VS_ASIAN_UP		447	0.387262	1.37509	0	0.241148	CURATED	x
MARTINEZ_RB1_TARGETS_UP	MARTINEZ_RB1_TARGETS_UP		534	0.383126	1.37453	0	0.241407	CURATED	x
NAKAMURA_TUMOR_ZONE_PERIPHERAL_VS_CENTRAL_DN	NAKAMURA_TUMOR_ZONE_PERIPHERAL_VS_CENTRAL_DN		538	0.38408	1.37432	0	0.241315	CURATED	x
RUTELLA_RESPONSE_TO_HGF_VS_CSF2RB_AND_IL4_UP	RUTELLA_RESPONSE_TO_HGF_VS_CSF2RB_AND_IL4_UP		344	0.394818	1.39674	0.001	0.226771	CURATED	x
MULLIGHAN_MLL_SIGNATURE_2_UP	MULLIGHAN_MLL_SIGNATURE_2_UP		345	0.398254	1.40292	0.00100402	0.222248	CURATED	x
ZHOU_INFLAMMATORY_RESPONSE_LIVE_UP	ZHOU_INFLAMMATORY_RESPONSE_LIVE_UP		341	0.388693	1.37896	0.00100503	0.239953	CURATED	x
GRESHOCK_CANCER_COPY_NUMBER_UP	GRESHOCK_CANCER_COPY_NUMBER_UP		288	0.392882	1.37741	0.00100604	0.239516	CURATED	x
CONCANNON_APOPTOSIS_BY_EPOXOMICIN_UP	CONCANNON_APOPTOSIS_BY_EPOXOMICIN_UP		223	0.408028	1.41454	0.00100705	0.214163	CURATED	x
TARTE_PLASMA_CELL_VS_PLASMABLAST_UP	TARTE_PLASMA_CELL_VS_PLASMABLAST_UP		241	0.406893	1.42039	0.00100806	0.21055	CURATED	x
GOTZMANN_EPITHELIAL_TO_MESENCHYMAL_TRANSITION_DN	GOTZMANN_EPITHELIAL_TO_MESENCHYMAL_TRANSITION_DN		176	0.439829	1.52457	0.00101215	0.148505	CURATED	x
SHEPARD_CRUSH_AND_BURN_MUTANT_UP	SHEPARD_CRUSH_AND_BURN_MUTANT_UP		170	0.436242	1.49336	0.00101317	0.162615	CURATED	x
REACTOME_CLASS_I_MHC_MEDIATED_ANTIGEN_PROCESSING_PRESENTATION	REACTOME_CLASS_I_MHC_MEDIATED_ANTIGEN_PROCESSING_PRESENTATION		216	0.425883	1.47147	0.00101317	0.177721	CURATED	x
AGUIRRE_PANCREATIC_CANCER_COPY_NUMBER_DN	AGUIRRE_PANCREATIC_CANCER_COPY_NUMBER_DN		213	0.408567	1.42528	0.00101317	0.208238	CURATED	x
BIDUS_METASTASIS_DN	BIDUS_METASTASIS_DN		130	0.44935	1.5204	0.00102249	0.151194	CURATED	x
SMIRNOV_CIRCULATING_ENDOTHELIOCYTES_IN_CANCER_UP	SMIRNOV_CIRCULATING_ENDOTHELIOCYTES_IN_CANCER_UP		125	0.473808	1.59598	0.00102459	0.106171	CURATED	x
FERNANDEZ_BOUND_BY_MYC	FERNANDEZ_BOUND_BY_MYC		153	0.438067	1.5006	0.00102881	0.159843	CURATED	x
TSAI_RESPONSE_TO_IONIZING_RADIATION	TSAI_RESPONSE_TO_IONIZING_RADIATION		131	0.457734	1.56397	0.00102987	0.124603	CURATED	x
REACTOME_APOPTOSIS	REACTOME_APOPTOSIS		128	0.45746	1.54266	0.00103093	0.136958	CURATED	x
ROME_INSULIN_TARGETS_IN_MUSCLE_DN	ROME_INSULIN_TARGETS_IN_MUSCLE_DN		134	0.441609	1.48353	0.00103093	0.16862	CURATED	x
ZHONG_SECRETOME_OF_LUNG_CANCER_AND_FIBROBLAST	ZHONG_SECRETOME_OF_LUNG_CANCER_AND_FIBROBLAST		112	0.472394	1.58762	0.00103199	0.110925	CURATED	x
KASLER_HDAC7_TARGETS_1_UP	KASLER_HDAC7_TARGETS_1_UP		166	0.428616	1.46277	0.00103306	0.182777	CURATED	x
RODRIGUES_NTN1_TARGETS_DN	RODRIGUES_NTN1_TARGETS_DN		122	0.466595	1.56543	0.00104167	0.125657	CURATED	x
AZARE_NEOPLASTIC_TRANSFORMATION_BY_STAT3_UP	AZARE_NEOPLASTIC_TRANSFORMATION_BY_STAT3_UP		107	0.485096	1.61928	0.00104603	0.0919856	CURATED	x
MISSIAGLIA_REGULATED_BY_METHYLATION_UP	MISSIAGLIA_REGULATED_BY_METHYLATION_UP		111	0.489544	1.62386	0.00105042	0.0892058	CURATED	x
DAZARD_RESPONSE_TO_UV_SCC_UP	DAZARD_RESPONSE_TO_UV_SCC_UP		111	0.468095	1.54991	0.00105374	0.134023	CURATED	x
ST_INTEGRIN_SIGNALING_PATHWAY	ST_INTEGRIN_SIGNALING_PATHWAY		76	0.498488	1.59134	0.00107181	0.109758	CURATED	x
LABBE_TGFB1_TARGETS_UP	LABBE_TGFB1_TARGETS_UP		80	0.491998	1.59234	0.00107759	0.108914	CURATED	x
LIN_APC_TARGETS	LIN_APC_TARGETS		72	0.514275	1.6492	0.00107991	0.0804248	CURATED	x
GINESTIER_BREAST_CANCER_ZNF217_AMPLIFIED_UP	GINESTIER_BREAST_CANCER_ZNF217_AMPLIFIED_UP		69	0.502963	1.58718	0.00108578	0.111111	CURATED	x
REACTOME_RESPIRATORY_ELECTRON_TRANSPORT_ATP_SYNTHESIS_BY_CHEMIOSMOTIC_COUPLING_AND_HEAT_PRODUCTION_BY_UNCOUPLING_PROTEINS_	REACTOME_RESPIRATORY_ELECTRON_TRANSPORT_ATP_SYNTHESIS_BY_CHEMIOSMOTIC_COUPLING_AND_HEAT_PRODUCTION_BY_UNCOUPLING_PROTEINS_		78	0.473833	1.51222	0.00108932	0.153503	CURATED	x
AMIT_EGF_RESPONSE_120_HELA	AMIT_EGF_RESPONSE_120_HELA	Details ...	65	0.544044	1.70106	0.00109051	0.0633006	CURATED	x
ZHANG_RESPONSE_TO_CANTHARIDIN_DN	ZHANG_RESPONSE_TO_CANTHARIDIN_DN		66	0.513729	1.6395	0.0010929	0.0838315	CURATED	x
REACTOME_CYCLIN_E_ASSOCIATED_EVENTS_DURING_G1_S_TRANSITION_	REACTOME_CYCLIN_E_ASSOCIATED_EVENTS_DURING_G1_S_TRANSITION_		62	0.530729	1.66008	0.00109409	0.0771377	CURATED	x
REACTOME_ANTIGEN_PROCESSING_CROSS_PRESENTATION	REACTOME_ANTIGEN_PROCESSING_CROSS_PRESENTATION	Details ...	64	0.533996	1.68462	0.00109529	0.0681248	CURATED	x
DER_IFN_ALPHA_RESPONSE_UP	DER_IFN_ALPHA_RESPONSE_UP		73	0.496168	1.57585	0.00109529	0.116675	CURATED	x
PID_LYSOPHOSPHOLIPID_PATHWAY	PID_LYSOPHOSPHOLIPID_PATHWAY	Details ...	59	0.541735	1.68078	0.0010989	0.0687761	CURATED	x
YAO_TEMPORAL_RESPONSE_TO_PROGESTERONE_CLUSTER_7	YAO_TEMPORAL_RESPONSE_TO_PROGESTERONE_CLUSTER_7		65	0.529667	1.66753	0.00110497	0.0748995	CURATED	x
PHONG_TNF_TARGETS_UP	PHONG_TNF_TARGETS_UP	Details ...	61	0.585312	1.79629	0.00110865	0.032889	CURATED	x
REACTOME_P53_DEPENDENT_G1_DNA_DAMAGE_RESPONSE	REACTOME_P53_DEPENDENT_G1_DNA_DAMAGE_RESPONSE		52	0.551355	1.67016	0.00110988	0.0729737	CURATED	x
PID_BETA_CATENIN_NUC_PATHWAY	PID_BETA_CATENIN_NUC_PATHWAY	Details ...	61	0.549586	1.7101	0.00111607	0.0591605	CURATED	x
DELPUECH_FOXO3_TARGETS_UP	DELPUECH_FOXO3_TARGETS_UP		60	0.538441	1.66572	0.00111732	0.0743972	CURATED	x
BILD_SRC_ONCOGENIC_SIGNATURE	BILD_SRC_ONCOGENIC_SIGNATURE		58	0.513975	1.59964	0.00111857	0.103762	CURATED	x
REACTOME_ACTIVATION_OF_THE_MRNA_UPON_BINDING_OF_THE_CAP_BINDING_COMPLEX_AND_EIFS_AND_SUBSEQUENT_BINDING_TO_43S	REACTOME_ACTIVATION_OF_THE_MRNA_UPON_BINDING_OF_THE_CAP_BINDING_COMPLEX_AND_EIFS_AND_SUBSEQUENT_BINDING_TO_43S	Details ...	57	0.573125	1.75775	0.0011236	0.0450243	CURATED	x
CHIBA_RESPONSE_TO_TSA_UP	CHIBA_RESPONSE_TO_TSA_UP	Details ...	45	0.58363	1.73638	0.0011274	0.050526	CURATED	x
REACTOME_FORMATION_OF_THE_TERNARY_COMPLEX_AND_SUBSEQUENTLY_THE_43S_COMPLEX	REACTOME_FORMATION_OF_THE_TERNARY_COMPLEX_AND_SUBSEQUENTLY_THE_43S_COMPLEX	Details ...	49	0.561911	1.69334	0.00113636	0.0669794	CURATED	x
REACTOME_REGULATION_OF_ORNITHINE_DECARBOXYLASE_ODC	REACTOME_REGULATION_OF_ORNITHINE_DECARBOXYLASE_ODC		47	0.56231	1.65939	0.00114416	0.077242	CURATED	x
KEGG_PROTEASOME	KEGG_PROTEASOME	Details ...	41	0.576787	1.69976	0.00114548	0.0639753	CURATED	x
DORN_ADENOVIRUS_INFECTION_24HR_DN	DORN_ADENOVIRUS_INFECTION_24HR_DN		42	0.541198	1.60208	0.00114548	0.102242	CURATED	x
STAMBOLSKY_TARGETS_OF_MUTATED_TP53_DN	STAMBOLSKY_TARGETS_OF_MUTATED_TP53_DN	Details ...	41	0.610036	1.80593	0.00115875	0.0320517	CURATED	x
DORN_ADENOVIRUS_INFECTION_48HR_DN	DORN_ADENOVIRUS_INFECTION_48HR_DN	Details ...	37	0.6081	1.75132	0.00116009	0.046491	CURATED	x
ZUCCHI_METASTASIS_DN	ZUCCHI_METASTASIS_DN		37	0.578568	1.66449	0.0011655	0.0748069	CURATED	x
WANG_METHYLATED_IN_BREAST_CANCER	WANG_METHYLATED_IN_BREAST_CANCER	Details ...	33	0.638341	1.79175	0.00118343	0.0350116	CURATED	x
PID_INTEGRIN3_PATHWAY	PID_INTEGRIN3_PATHWAY		35	0.583016	1.66519	0.00118343	0.0744856	CURATED	x
DORN_ADENOVIRUS_INFECTION_32HR_DN	DORN_ADENOVIRUS_INFECTION_32HR_DN	Details ...	36	0.611436	1.77642	0.00118765	0.0394161	CURATED	x
EINAV_INTERFERON_SIGNATURE_IN_CANCER	EINAV_INTERFERON_SIGNATURE_IN_CANCER	Details ...	26	0.640147	1.73985	0.0011976	0.0482012	CURATED	x
BENNETT_SYSTEMIC_LUPUS_ERYTHEMATOSUS	BENNETT_SYSTEMIC_LUPUS_ERYTHEMATOSUS	Details ...	25	0.655065	1.75374	0.00120337	0.0464087	CURATED	x
GUENTHER_GROWTH_SPHERICAL_VS_ADHERENT_DN	GUENTHER_GROWTH_SPHERICAL_VS_ADHERENT_DN	Details ...	26	0.62898	1.7226	0.00122249	0.0546556	CURATED	x
CHEN_PDGF_TARGETS	CHEN_PDGF_TARGETS	Details ...	17	0.684245	1.72052	0.00125	0.0552519	CURATED	x
MISHRA_CARCINOMA_ASSOCIATED_FIBROBLAST_UP	MISHRA_CARCINOMA_ASSOCIATED_FIBROBLAST_UP	Details ...	20	0.721173	1.84441	0.00125471	0.018139	CURATED	x
BIOCARTA_SPRY_PATHWAY	BIOCARTA_SPRY_PATHWAY	Details ...	18	0.701464	1.76919	0.00128535	0.0427506	CURATED	x
ABE_VEGFA_TARGETS_30MIN	ABE_VEGFA_TARGETS_30MIN	Details ...	19	0.709773	1.82486	0.00129032	0.0254971	CURATED	x
CHANG_POU5F1_TARGETS_UP	CHANG_POU5F1_TARGETS_UP	Details ...	14	0.74152	1.74791	0.00129534	0.0485629	CURATED	x
DORN_ADENOVIRUS_INFECTION_24HR_UP	DORN_ADENOVIRUS_INFECTION_24HR_UP	Details ...	9	0.834063	1.79666	0.00138696	0.0334435	CURATED	x
REACTOME_AXON_GUIDANCE	REACTOME_AXON_GUIDANCE		196	0.408137	1.41928	0.00201816	0.211414	CURATED	x
REACTOME_ANTIGEN_PROCESSING_UBIQUITINATION_PROTEASOME_DEGRADATION	REACTOME_ANTIGEN_PROCESSING_UBIQUITINATION_PROTEASOME_DEGRADATION		186	0.424616	1.4567	0.0020202	0.186745	CURATED	x
KYNG_WERNER_SYNDROM_AND_NORMAL_AGING_DN	KYNG_WERNER_SYNDROM_AND_NORMAL_AGING_DN		190	0.417657	1.43754	0.00203252	0.20043	CURATED	x
LEE_LIVER_CANCER_SURVIVAL_DN	LEE_LIVER_CANCER_SURVIVAL_DN		161	0.426337	1.4587	0.00203666	0.185371	CURATED	x
SCHLOSSER_MYC_TARGETS_REPRESSED_BY_SERUM	SCHLOSSER_MYC_TARGETS_REPRESSED_BY_SERUM		153	0.452684	1.54548	0.0020429	0.136153	CURATED	x
BROCKE_APOPTOSIS_REVERSED_BY_IL6	BROCKE_APOPTOSIS_REVERSED_BY_IL6		135	0.439575	1.49755	0.00206398	0.162993	CURATED	x
BLALOCK_ALZHEIMERS_DISEASE_INCIPIENT_DN	BLALOCK_ALZHEIMERS_DISEASE_INCIPIENT_DN		148	0.429609	1.4654	0.00207039	0.182555	CURATED	x
ELVIDGE_HYPOXIA_BY_DMOG_UP	ELVIDGE_HYPOXIA_BY_DMOG_UP		117	0.44726	1.49308	0.00208333	0.162451	CURATED	x
REACTOME_NGF_SIGNALLING_VIA_TRKA_FROM_THE_PLASMA_MEMBRANE	REACTOME_NGF_SIGNALLING_VIA_TRKA_FROM_THE_PLASMA_MEMBRANE		123	0.436505	1.46794	0.00208333	0.180234	CURATED	x
STEIN_ESRRA_TARGETS_DN	STEIN_ESRRA_TARGETS_DN		94	0.467294	1.51657	0.00208551	0.153502	CURATED	x
KARLSSON_TGFB1_TARGETS_UP	KARLSSON_TGFB1_TARGETS_UP		118	0.469793	1.56851	0.00208986	0.123337	CURATED	x
HAHTOLA_MYCOSIS_FUNGOIDES_CD4_DN	HAHTOLA_MYCOSIS_FUNGOIDES_CD4_DN		112	0.454501	1.52823	0.00211193	0.146325	CURATED	x
ZHU_CMV_24_HR_UP	ZHU_CMV_24_HR_UP		92	0.494822	1.61617	0.0021322	0.0922478	CURATED	x
SEIDEN_ONCOGENESIS_BY_MET	SEIDEN_ONCOGENESIS_BY_MET		84	0.472577	1.53674	0.00214133	0.140511	CURATED	x
REACTOME_REGULATION_OF_MRNA_STABILITY_BY_PROTEINS_THAT_BIND_AU_RICH_ELEMENTS	REACTOME_REGULATION_OF_MRNA_STABILITY_BY_PROTEINS_THAT_BIND_AU_RICH_ELEMENTS		80	0.474166	1.52012	0.00216216	0.151293	CURATED	x
CROMER_METASTASIS_DN	CROMER_METASTASIS_DN	Details ...	68	0.544619	1.73024	0.0021692	0.052293	CURATED	x
HILLION_HMGA1B_TARGETS	HILLION_HMGA1B_TARGETS		75	0.496555	1.57606	0.00218341	0.116756	CURATED	x
REACTOME_SCFSKP2_MEDIATED_DEGRADATION_OF_P27_P21	REACTOME_SCFSKP2_MEDIATED_DEGRADATION_OF_P27_P21		53	0.517885	1.57102	0.00222222	0.121433	CURATED	x
REACTOME_ER_PHAGOSOME_PATHWAY	REACTOME_ER_PHAGOSOME_PATHWAY	Details ...	56	0.552677	1.68383	0.00223214	0.0674275	CURATED	x
REACTOME_P53_INDEPENDENT_G1_S_DNA_DAMAGE_CHECKPOINT	REACTOME_P53_INDEPENDENT_G1_S_DNA_DAMAGE_CHECKPOINT		47	0.555524	1.65304	0.00223464	0.0796617	CURATED	x
SIG_PIP3_SIGNALING_IN_CARDIAC_MYOCTES	SIG_PIP3_SIGNALING_IN_CARDIAC_MYOCTES		58	0.532416	1.63594	0.00223964	0.0857869	CURATED	x
REACTOME_AUTODEGRADATION_OF_THE_E3_UBIQUITIN_LIGASE_COP1	REACTOME_AUTODEGRADATION_OF_THE_E3_UBIQUITIN_LIGASE_COP1	Details ...	46	0.570439	1.69471	0.00224719	0.066772	CURATED	x
REACTOME_NCAM_SIGNALING_FOR_NEURITE_OUT_GROWTH	REACTOME_NCAM_SIGNALING_FOR_NEURITE_OUT_GROWTH		49	0.539489	1.62527	0.00225225	0.0896557	CURATED	x
RADAEVA_RESPONSE_TO_IFNA1_UP	RADAEVA_RESPONSE_TO_IFNA1_UP		49	0.548719	1.65904	0.00225989	0.0771636	CURATED	x
ZHOU_TNF_SIGNALING_4HR	ZHOU_TNF_SIGNALING_4HR		50	0.523799	1.57822	0.00225989	0.115206	CURATED	x
PID_AJDISS_2PATHWAY	PID_AJDISS_2PATHWAY		44	0.552209	1.65714	0.00226501	0.0777144	CURATED	x
CHANG_IMMORTALIZED_BY_HPV31_DN	CHANG_IMMORTALIZED_BY_HPV31_DN	Details ...	47	0.572092	1.71623	0.00228833	0.0574855	CURATED	x
REACTOME_CROSS_PRESENTATION_OF_SOLUBLE_EXOGENOUS_ANTIGENS_ENDOSOMES	REACTOME_CROSS_PRESENTATION_OF_SOLUBLE_EXOGENOUS_ANTIGENS_ENDOSOMES	Details ...	42	0.570188	1.67919	0.00231481	0.0682356	CURATED	x
MAGRANGEAS_MULTIPLE_MYELOMA_IGLL_VS_IGLK_UP	MAGRANGEAS_MULTIPLE_MYELOMA_IGLL_VS_IGLK_UP	Details ...	33	0.617762	1.73172	0.00233645	0.0524255	CURATED	x
EHLERS_ANEUPLOIDY_UP	EHLERS_ANEUPLOIDY_UP	Details ...	36	0.588814	1.68963	0.00234467	0.0682409	CURATED	x
PID_CD8_TCR_DOWNSTREAM_PATHWAY	PID_CD8_TCR_DOWNSTREAM_PATHWAY	Details ...	36	0.583551	1.70351	0.00235294	0.0634821	CURATED	x
DORN_ADENOVIRUS_INFECTION_12HR_UP	DORN_ADENOVIRUS_INFECTION_12HR_UP	Details ...	25	0.665529	1.7876	0.00239521	0.0364448	CURATED	x
PID_UPA_UPAR_PATHWAY	PID_UPA_UPAR_PATHWAY	Details ...	27	0.612253	1.67582	0.00240964	0.0696128	CURATED	x
PAL_PRMT5_TARGETS_DN	PAL_PRMT5_TARGETS_DN	Details ...	22	0.663037	1.74701	0.00241255	0.0486146	CURATED	x
XU_HGF_SIGNALING_NOT_VIA_AKT1_6HR	XU_HGF_SIGNALING_NOT_VIA_AKT1_6HR	Details ...	25	0.650825	1.76339	0.00243605	0.0456905	CURATED	x
DALESSIO_TSA_RESPONSE	DALESSIO_TSA_RESPONSE	Details ...	20	0.683589	1.76956	0.00246914	0.043198	CURATED	x
GUILLAUMOND_KLF10_TARGETS_DN	GUILLAUMOND_KLF10_TARGETS_DN	Details ...	24	0.65421	1.76307	0.00248756	0.0452508	CURATED	x
BACOLOD_RESISTANCE_TO_ALKYLATING_AGENTS_UP	BACOLOD_RESISTANCE_TO_ALKYLATING_AGENTS_UP	Details ...	20	0.652363	1.67713	0.00249377	0.0688581	CURATED	x
REACTOME_NEGATIVE_REGULATION_OF_FGFR_SIGNALING	REACTOME_NEGATIVE_REGULATION_OF_FGFR_SIGNALING	Details ...	22	0.665463	1.73335	0.00253165	0.0522239	CURATED	x
REACTOME_SPRY_REGULATION_OF_FGF_SIGNALING	REACTOME_SPRY_REGULATION_OF_FGF_SIGNALING	Details ...	13	0.735732	1.71171	0.00255428	0.0588693	CURATED	x
KANG_AR_TARGETS_UP	KANG_AR_TARGETS_UP	Details ...	15	0.710815	1.74296	0.00262123	0.0483034	CURATED	x
TAKADA_GASTRIC_CANCER_COPY_NUMBER_UP	TAKADA_GASTRIC_CANCER_COPY_NUMBER_UP		7	0.813928	1.66274	0.00280505	0.0760843	CURATED	x
PEDERSEN_METASTASIS_BY_ERBB2_ISOFORM_5	PEDERSEN_METASTASIS_BY_ERBB2_ISOFORM_5	Details ...	9	0.771827	1.6799	0.00286123	0.0681444	CURATED	x
DEBIASI_APOPTOSIS_BY_REOVIRUS_INFECTION_DN	DEBIASI_APOPTOSIS_BY_REOVIRUS_INFECTION_DN		269	0.391961	1.37986	0.00301205	0.239071	CURATED	x
LI_WILMS_TUMOR_ANAPLASTIC_DN	LI_WILMS_TUMOR_ANAPLASTIC_DN		5	0.888844	1.65069	0.00302572	0.0803292	CURATED	x
SHEDDEN_LUNG_CANCER_GOOD_SURVIVAL_A12	SHEDDEN_LUNG_CANCER_GOOD_SURVIVAL_A12		190	0.410847	1.41354	0.00303644	0.214427	CURATED	x
KEGG_HUNTINGTONS_DISEASE	KEGG_HUNTINGTONS_DISEASE		154	0.432976	1.47193	0.0030581	0.178513	CURATED	x
BYSTRYKH_HEMATOPOIESIS_STEM_CELL_AND_BRAIN_QTL_TRANS	BYSTRYKH_HEMATOPOIESIS_STEM_CELL_AND_BRAIN_QTL_TRANS		158	0.418821	1.43015	0.00307062	0.20661	CURATED	x
HUANG_GATA2_TARGETS_UP	HUANG_GATA2_TARGETS_UP		112	0.45156	1.50467	0.00314465	0.15758	CURATED	x
KEGG_WNT_SIGNALING_PATHWAY	KEGG_WNT_SIGNALING_PATHWAY		126	0.443659	1.49846	0.00314465	0.162266	CURATED	x
REACTOME_CELL_CELL_COMMUNICATION	REACTOME_CELL_CELL_COMMUNICATION		84	0.493081	1.58946	0.00322234	0.110913	CURATED	x
REACTOME_SIGNALING_BY_WNT	REACTOME_SIGNALING_BY_WNT		61	0.542169	1.67328	0.0032967	0.070727	CURATED	x
REACTOME_TRIF_MEDIATED_TLR3_SIGNALING	REACTOME_TRIF_MEDIATED_TLR3_SIGNALING		66	0.512987	1.60959	0.0032967	0.0968875	CURATED	x
KYNG_RESPONSE_TO_H2O2	KYNG_RESPONSE_TO_H2O2		65	0.494449	1.558	0.00332594	0.12811	CURATED	x
ZHAN_MULTIPLE_MYELOMA_UP	ZHAN_MULTIPLE_MYELOMA_UP		58	0.540484	1.66112	0.00333333	0.0769004	CURATED	x
CHNG_MULTIPLE_MYELOMA_HYPERPLOID_UP	CHNG_MULTIPLE_MYELOMA_HYPERPLOID_UP		51	0.530761	1.61927	0.00335196	0.0916117	CURATED	x
REACTOME_CDT1_ASSOCIATION_WITH_THE_CDC6_ORC_ORIGIN_COMPLEX	REACTOME_CDT1_ASSOCIATION_WITH_THE_CDC6_ORC_ORIGIN_COMPLEX		53	0.543147	1.64439	0.00337838	0.0816081	CURATED	x
REACTOME_CIRCADIAN_CLOCK	REACTOME_CIRCADIAN_CLOCK		46	0.52227	1.58705	0.00343643	0.110899	CURATED	x
GUTIERREZ_MULTIPLE_MYELOMA_UP	GUTIERREZ_MULTIPLE_MYELOMA_UP	Details ...	32	0.588237	1.67437	0.00353774	0.0705839	CURATED	x
SAGIV_CD24_TARGETS_DN	SAGIV_CD24_TARGETS_DN		40	0.557263	1.62774	0.0035503	0.0886257	CURATED	x
MA_MYELOID_DIFFERENTIATION_DN	MA_MYELOID_DIFFERENTIATION_DN		36	0.552225	1.58558	0.00356718	0.110453	CURATED	x
PID_AURORA_A_PATHWAY	PID_AURORA_A_PATHWAY		30	0.599286	1.66805	0.00358852	0.0747838	CURATED	x
RODRIGUES_NTN1_AND_DCC_TARGETS	RODRIGUES_NTN1_AND_DCC_TARGETS	Details ...	29	0.610194	1.68479	0.00359712	0.0690096	CURATED	x
HWANG_PROSTATE_CANCER_MARKERS	HWANG_PROSTATE_CANCER_MARKERS	Details ...	25	0.626277	1.68966	0.00362757	0.0687538	CURATED	x
REACTOME_MAPK_TARGETS_NUCLEAR_EVENTS_MEDIATED_BY_MAP_KINASES	REACTOME_MAPK_TARGETS_NUCLEAR_EVENTS_MEDIATED_BY_MAP_KINASES		29	0.599587	1.66739	0.00362757	0.0736093	CURATED	x
SHI_SPARC_TARGETS_UP	SHI_SPARC_TARGETS_UP	Details ...	23	0.645497	1.70221	0.00371747	0.0634799	CURATED	x
CHEOK_RESPONSE_TO_HD_MTX_DN	CHEOK_RESPONSE_TO_HD_MTX_DN	Details ...	23	0.63455	1.68011	0.00374065	0.068952	CURATED	x
HOLLEMAN_VINCRISTINE_RESISTANCE_ALL_DN	HOLLEMAN_VINCRISTINE_RESISTANCE_ALL_DN	Details ...	18	0.664797	1.68463	0.00380711	0.0686101	CURATED	x
ZHU_SKIL_TARGETS_UP	ZHU_SKIL_TARGETS_UP	Details ...	20	0.668809	1.69515	0.00382166	0.0668827	CURATED	x
AMIT_EGF_RESPONSE_40_MCF10A	AMIT_EGF_RESPONSE_40_MCF10A	Details ...	19	0.670254	1.70188	0.00382653	0.063242	CURATED	x
REACTOME_DEADENYLATION_OF_MRNA	REACTOME_DEADENYLATION_OF_MRNA	Details ...	18	0.676209	1.71405	0.00387597	0.0581373	CURATED	x
PENG_LEUCINE_DEPRIVATION_DN	PENG_LEUCINE_DEPRIVATION_DN		178	0.413588	1.43008	0.0040404	0.206442	CURATED	x
PETROVA_ENDOTHELIUM_LYMPHATIC_VS_BLOOD_DN	PETROVA_ENDOTHELIUM_LYMPHATIC_VS_BLOOD_DN		142	0.439294	1.48622	0.00408163	0.167205	CURATED	x
WHITFIELD_CELL_CYCLE_M_G1	WHITFIELD_CELL_CYCLE_M_G1		137	0.436282	1.46824	0.00409417	0.180917	CURATED	x
BIOCARTA_IL3_PATHWAY	BIOCARTA_IL3_PATHWAY	Details ...	11	0.749848	1.69417	0.00409836	0.066689	CURATED	x
HERNANDEZ_MITOTIC_ARREST_BY_DOCETAXEL_2_DN	HERNANDEZ_MITOTIC_ARREST_BY_DOCETAXEL_2_DN	Details ...	12	0.74604	1.69899	0.00410397	0.064088	CURATED	x
HOSHIDA_LIVER_CANCER_SUBCLASS_S2	HOSHIDA_LIVER_CANCER_SUBCLASS_S2		104	0.445851	1.47493	0.00417537	0.176392	CURATED	x
REACTOME_TOLL_RECEPTOR_CASCADES	REACTOME_TOLL_RECEPTOR_CASCADES		98	0.461934	1.52691	0.0042061	0.146754	CURATED	x
NIKOLSKY_BREAST_CANCER_10Q22_AMPLICON	NIKOLSKY_BREAST_CANCER_10Q22_AMPLICON	Details ...	7	0.836983	1.68488	0.00424328	0.06947	CURATED	x
JUBAN_TARGETS_OF_SPI1_AND_FLI1_DN	JUBAN_TARGETS_OF_SPI1_AND_FLI1_DN		82	0.468509	1.51422	0.00425532	0.152831	CURATED	x
GARGALOVIC_RESPONSE_TO_OXIDIZED_PHOSPHOLIPIDS_TURQUOISE_UP	GARGALOVIC_RESPONSE_TO_OXIDIZED_PHOSPHOLIPIDS_TURQUOISE_UP		73	0.482853	1.52757	0.00431965	0.146544	CURATED	x
MOOTHA_VOXPHOS	MOOTHA_VOXPHOS		82	0.472807	1.51425	0.0043384	0.153126	CURATED	x
LAIHO_COLORECTAL_CANCER_SERRATED_DN	LAIHO_COLORECTAL_CANCER_SERRATED_DN		74	0.48424	1.52631	0.00436205	0.147285	CURATED	x
REACTOME_ASSEMBLY_OF_THE_PRE_REPLICATIVE_COMPLEX	REACTOME_ASSEMBLY_OF_THE_PRE_REPLICATIVE_COMPLEX		62	0.524611	1.64311	0.00438116	0.0824902	CURATED	x
GERHOLD_ADIPOGENESIS_DN	GERHOLD_ADIPOGENESIS_DN		60	0.508265	1.58426	0.00442968	0.111157	CURATED	x
MCLACHLAN_DENTAL_CARIES_DN	MCLACHLAN_DENTAL_CARIES_DN		64	0.496212	1.57614	0.00443459	0.117017	CURATED	x
REACTOME_ORC1_REMOVAL_FROM_CHROMATIN	REACTOME_ORC1_REMOVAL_FROM_CHROMATIN		64	0.523262	1.62747	0.00445434	0.0885698	CURATED	x
REACTOME_PI3K_CASCADE	REACTOME_PI3K_CASCADE		51	0.536636	1.65704	0.00449944	0.0773684	CURATED	x
LIANG_SILENCED_BY_METHYLATION_2	LIANG_SILENCED_BY_METHYLATION_2		51	0.533604	1.63128	0.00451467	0.0883934	CURATED	x
LEE_LIVER_CANCER_MYC_UP	LEE_LIVER_CANCER_MYC_UP		46	0.538695	1.61553	0.00456621	0.0923063	CURATED	x
ROY_WOUND_BLOOD_VESSEL_UP	ROY_WOUND_BLOOD_VESSEL_UP		44	0.54821	1.63308	0.00464576	0.087217	CURATED	x
REACTOME_NOTCH1_INTRACELLULAR_DOMAIN_REGULATES_TRANSCRIPTION	REACTOME_NOTCH1_INTRACELLULAR_DOMAIN_REGULATES_TRANSCRIPTION		41	0.552197	1.61792	0.00466744	0.0920071	CURATED	x
BIOCARTA_PROTEASOME_PATHWAY	BIOCARTA_PROTEASOME_PATHWAY		28	0.578009	1.60018	0.00479616	0.103955	CURATED	x
HUNSBERGER_EXERCISE_REGULATED_GENES	HUNSBERGER_EXERCISE_REGULATED_GENES	Details ...	23	0.639575	1.68861	0.00486618	0.0681488	CURATED	x
PID_GLYPICAN_1PATHWAY	PID_GLYPICAN_1PATHWAY		21	0.639987	1.64763	0.00495663	0.0802335	CURATED	x
BHAT_ESR1_TARGETS_VIA_AKT1_UP	BHAT_ESR1_TARGETS_VIA_AKT1_UP		231	0.39515	1.37921	0.00501002	0.24005	CURATED	x
DEBIASI_APOPTOSIS_BY_REOVIRUS_INFECTION_UP	DEBIASI_APOPTOSIS_BY_REOVIRUS_INFECTION_UP		298	0.395825	1.38549	0.00501505	0.234328	CURATED	x
BOWIE_RESPONSE_TO_TAMOXIFEN	BOWIE_RESPONSE_TO_TAMOXIFEN		18	0.657184	1.65081	0.00503778	0.0806025	CURATED	x
WALLACE_PROSTATE_CANCER_RACE_UP	WALLACE_PROSTATE_CANCER_RACE_UP		196	0.400649	1.39509	0.00507614	0.227706	CURATED	x
HELLER_SILENCED_BY_METHYLATION_UP	HELLER_SILENCED_BY_METHYLATION_UP		209	0.397782	1.37835	0.00507614	0.239574	CURATED	x
BAKKER_FOXO3_TARGETS_DN	BAKKER_FOXO3_TARGETS_DN		145	0.416889	1.42067	0.0050813	0.210635	CURATED	x
YAO_TEMPORAL_RESPONSE_TO_PROGESTERONE_CLUSTER_13	YAO_TEMPORAL_RESPONSE_TO_PROGESTERONE_CLUSTER_13		165	0.412757	1.40757	0.00509684	0.21883	CURATED	x
ONDER_CDH1_TARGETS_1_DN	ONDER_CDH1_TARGETS_1_DN		141	0.419027	1.4253	0.00510725	0.208744	CURATED	x
BREUHAHN_GROWTH_FACTOR_SIGNALING_IN_LIVER_CANCER	BREUHAHN_GROWTH_FACTOR_SIGNALING_IN_LIVER_CANCER		19	0.645266	1.62903	0.00516796	0.0896599	CURATED	x
KEGG_OXIDATIVE_PHOSPHORYLATION	KEGG_OXIDATIVE_PHOSPHORYLATION		103	0.442068	1.46324	0.00521921	0.182321	CURATED	x
WAKABAYASHI_ADIPOGENESIS_PPARG_RXRA_BOUND_WITH_H4K20ME1_MARK	WAKABAYASHI_ADIPOGENESIS_PPARG_RXRA_BOUND_WITH_H4K20ME1_MARK		130	0.428536	1.448	0.00523013	0.192567	CURATED	x
LAIHO_COLORECTAL_CANCER_SERRATED_UP	LAIHO_COLORECTAL_CANCER_SERRATED_UP		107	0.442188	1.47174	0.0052521	0.178499	CURATED	x
REACTOME_SHC_MEDIATED_CASCADE	REACTOME_SHC_MEDIATED_CASCADE		14	0.68219	1.62566	0.00526316	0.0896375	CURATED	x
MENSE_HYPOXIA_UP	MENSE_HYPOXIA_UP		91	0.464856	1.51458	0.00526316	0.153372	CURATED	x
DARWICHE_SQUAMOUS_CELL_CARCINOMA_UP	DARWICHE_SQUAMOUS_CELL_CARCINOMA_UP		104	0.45116	1.49492	0.00526316	0.162392	CURATED	x
PID_ERBB1_DOWNSTREAM_PATHWAY	PID_ERBB1_DOWNSTREAM_PATHWAY		103	0.472676	1.55119	0.005291	0.13365	CURATED	x
LEE_NEURAL_CREST_STEM_CELL_DN	LEE_NEURAL_CREST_STEM_CELL_DN		91	0.455373	1.49053	0.00530223	0.164374	CURATED	x
CHEN_LVAD_SUPPORT_OF_FAILING_HEART_UP	CHEN_LVAD_SUPPORT_OF_FAILING_HEART_UP		83	0.502588	1.62506	0.0053135	0.0894589	CURATED	x
WNT_SIGNALING	WNT_SIGNALING		77	0.486278	1.57411	0.00538793	0.118363	CURATED	x
SANA_RESPONSE_TO_IFNG_DN	SANA_RESPONSE_TO_IFNG_DN		77	0.480722	1.564	0.00541712	0.124926	CURATED	x
BIOCARTA_CDK5_PATHWAY	BIOCARTA_CDK5_PATHWAY		10	0.746332	1.63738	0.00542005	0.0847366	CURATED	x
REACTOME_NOTCH_HLH_TRANSCRIPTION_PATHWAY	REACTOME_NOTCH_HLH_TRANSCRIPTION_PATHWAY		12	0.727674	1.6737	0.00555556	0.0708128	CURATED	x
REACTOME_VIF_MEDIATED_DEGRADATION_OF_APOBEC3G	REACTOME_VIF_MEDIATED_DEGRADATION_OF_APOBEC3G		48	0.542598	1.6246	0.00565611	0.0892022	CURATED	x
FAELT_B_CLL_WITH_VH3_21_UP	FAELT_B_CLL_WITH_VH3_21_UP		41	0.557002	1.64673	0.00571429	0.0799238	CURATED	x
PID_ATF2_PATHWAY	PID_ATF2_PATHWAY		49	0.540561	1.62407	0.00572738	0.0894027	CURATED	x
MCDOWELL_ACUTE_LUNG_INJURY_UP	MCDOWELL_ACUTE_LUNG_INJURY_UP		40	0.567365	1.65446	0.00578704	0.079237	CURATED	x
GRADE_METASTASIS_DN	GRADE_METASTASIS_DN		41	0.549549	1.61176	0.00578704	0.0950332	CURATED	x
SARTIPY_NORMAL_AT_INSULIN_RESISTANCE_UP	SARTIPY_NORMAL_AT_INSULIN_RESISTANCE_UP		33	0.575352	1.64038	0.00581395	0.0837464	CURATED	x
MANTOVANI_VIRAL_GPCR_SIGNALING_DN	MANTOVANI_VIRAL_GPCR_SIGNALING_DN		38	0.547461	1.5678	0.00583431	0.123543	CURATED	x
DURCHDEWALD_SKIN_CARCINOGENESIS_DN	DURCHDEWALD_SKIN_CARCINOGENESIS_DN		229	0.393087	1.37245	0.00606061	0.243345	CURATED	x
MOREAUX_MULTIPLE_MYELOMA_BY_TACI_DN	MOREAUX_MULTIPLE_MYELOMA_BY_TACI_DN		163	0.416326	1.42629	0.00609137	0.207472	CURATED	x
REACTOME_NETRIN1_SIGNALING	REACTOME_NETRIN1_SIGNALING		29	0.588694	1.6199	0.00611247	0.0917967	CURATED	x
MCBRYAN_PUBERTAL_BREAST_4_5WK_DN	MCBRYAN_PUBERTAL_BREAST_4_5WK_DN		158	0.406777	1.39044	0.0061287	0.229997	CURATED	x
DAVICIONI_MOLECULAR_ARMS_VS_ERMS_DN	DAVICIONI_MOLECULAR_ARMS_VS_ERMS_DN		155	0.422244	1.43226	0.00613497	0.204167	CURATED	x
JAEGER_METASTASIS_DN	JAEGER_METASTASIS_DN		150	0.41438	1.40326	0.00615385	0.221889	CURATED	x
ZHANG_BREAST_CANCER_PROGENITORS_DN	ZHANG_BREAST_CANCER_PROGENITORS_DN		125	0.422029	1.41465	0.0061792	0.214518	CURATED	x
TONKS_TARGETS_OF_RUNX1_RUNX1T1_FUSION_HSC_DN	TONKS_TARGETS_OF_RUNX1_RUNX1T1_FUSION_HSC_DN		125	0.433687	1.46808	0.00619195	0.18061	CURATED	x
PODAR_RESPONSE_TO_ADAPHOSTIN_UP	PODAR_RESPONSE_TO_ADAPHOSTIN_UP		135	0.413242	1.40098	0.00619195	0.223241	CURATED	x
SHAFFER_IRF4_TARGETS_IN_MYELOMA_VS_MATURE_B_LYMPHOCYTE	SHAFFER_IRF4_TARGETS_IN_MYELOMA_VS_MATURE_B_LYMPHOCYTE		96	0.453599	1.46952	0.00626959	0.180387	CURATED	x
LEE_LIVER_CANCER_HEPATOBLAST	LEE_LIVER_CANCER_HEPATOBLAST	Details ...	15	0.699352	1.68394	0.00636132	0.0678144	CURATED	x
GU_PDEF_TARGETS_UP	GU_PDEF_TARGETS_UP		70	0.484494	1.52789	0.00643087	0.146405	CURATED	x
REACTOME_ACTIVATED_TLR4_SIGNALLING	REACTOME_ACTIVATED_TLR4_SIGNALLING		83	0.455861	1.48945	0.00645161	0.165208	CURATED	x
BAKER_HEMATOPOIESIS_STAT3_TARGETS	BAKER_HEMATOPOIESIS_STAT3_TARGETS		16	0.658621	1.63447	0.00647668	0.0861295	CURATED	x
TIEN_INTESTINE_PROBIOTICS_2HR_DN	TIEN_INTESTINE_PROBIOTICS_2HR_DN		84	0.452517	1.47962	0.00650759	0.172626	CURATED	x
VANHARANTA_UTERINE_FIBROID_WITH_7Q_DELETION_UP	VANHARANTA_UTERINE_FIBROID_WITH_7Q_DELETION_UP		64	0.491404	1.53166	0.00652174	0.143611	CURATED	x
JECHLINGER_EPITHELIAL_TO_MESENCHYMAL_TRANSITION_DN	JECHLINGER_EPITHELIAL_TO_MESENCHYMAL_TRANSITION_DN		56	0.509614	1.5601	0.00652884	0.126376	CURATED	x
BAE_BRCA1_TARGETS_UP	BAE_BRCA1_TARGETS_UP		67	0.489044	1.55238	0.00664452	0.132658	CURATED	x
BIOCARTA_CELL2CELL_PATHWAY	BIOCARTA_CELL2CELL_PATHWAY		10	0.733313	1.64444	0.00666667	0.081983	CURATED	x
KEGG_VIRAL_MYOCARDITIS	KEGG_VIRAL_MYOCARDITIS		50	0.517178	1.56406	0.00669643	0.12525	CURATED	x
AMIT_SERUM_RESPONSE_240_MCF10A	AMIT_SERUM_RESPONSE_240_MCF10A		51	0.522464	1.5823	0.00674157	0.111682	CURATED	x
REACTOME_REGULATION_OF_APOPTOSIS	REACTOME_REGULATION_OF_APOPTOSIS		53	0.511808	1.53971	0.00677201	0.138776	CURATED	x
BERENJENO_ROCK_SIGNALING_NOT_VIA_RHOA_DN	BERENJENO_ROCK_SIGNALING_NOT_VIA_RHOA_DN		43	0.538538	1.60446	0.00685714	0.100207	CURATED	x
PEDERSEN_METASTASIS_BY_ERBB2_ISOFORM_1	PEDERSEN_METASTASIS_BY_ERBB2_ISOFORM_1		36	0.561537	1.60623	0.00693642	0.100118	CURATED	x
KYNG_DNA_DAMAGE_DN	KYNG_DNA_DAMAGE_DN		167	0.420117	1.43844	0.00706357	0.19955	CURATED	x
SENESE_HDAC1_AND_HDAC2_TARGETS_UP	SENESE_HDAC1_AND_HDAC2_TARGETS_UP		207	0.397263	1.37824	0.0070922	0.239525	CURATED	x
WANG_TUMOR_INVASIVENESS_DN	WANG_TUMOR_INVASIVENESS_DN		192	0.398053	1.38318	0.0071066	0.236395	CURATED	x
BROWNE_HCMV_INFECTION_18HR_UP	BROWNE_HCMV_INFECTION_18HR_UP		163	0.411567	1.40961	0.00713558	0.217841	CURATED	x
BROWNE_HCMV_INFECTION_24HR_DN	BROWNE_HCMV_INFECTION_24HR_DN		128	0.429281	1.44875	0.00724638	0.191841	CURATED	x
DAZARD_UV_RESPONSE_CLUSTER_G6	DAZARD_UV_RESPONSE_CLUSTER_G6		143	0.415269	1.40571	0.00726141	0.22032	CURATED	x
REACTOME_S_PHASE	REACTOME_S_PHASE		105	0.442664	1.47717	0.00732984	0.174505	CURATED	x
ZHANG_TLX_TARGETS_UP	ZHANG_TLX_TARGETS_UP		92	0.471008	1.53533	0.00734523	0.140473	CURATED	x
TSAI_DNAJB4_TARGETS_DN	TSAI_DNAJB4_TARGETS_DN		6	0.838184	1.63157	0.00736377	0.0885244	CURATED	x
SCHLOSSER_SERUM_RESPONSE_AUGMENTED_BY_MYC	SCHLOSSER_SERUM_RESPONSE_AUGMENTED_BY_MYC		92	0.457837	1.49934	0.00742312	0.161524	CURATED	x
HINATA_NFKB_TARGETS_KERATINOCYTE_UP	HINATA_NFKB_TARGETS_KERATINOCYTE_UP		82	0.463736	1.47996	0.00747863	0.172408	CURATED	x
AMIT_DELAYED_EARLY_GENES	AMIT_DELAYED_EARLY_GENES		18	0.63829	1.5781	0.00752823	0.115018	CURATED	x
MOREAUX_B_LYMPHOCYTE_MATURATION_BY_TACI_DN	MOREAUX_B_LYMPHOCYTE_MATURATION_BY_TACI_DN		68	0.48797	1.53605	0.00761697	0.140534	CURATED	x
REACTOME_EGFR_DOWNREGULATION	REACTOME_EGFR_DOWNREGULATION		24	0.617851	1.60426	0.00762389	0.100079	CURATED	x
BILANGES_RAPAMYCIN_SENSITIVE_VIA_TSC1_AND_TSC2	BILANGES_RAPAMYCIN_SENSITIVE_VIA_TSC1_AND_TSC2		70	0.472788	1.50139	0.00764192	0.159576	CURATED	x
KEGG_CHRONIC_MYELOID_LEUKEMIA	KEGG_CHRONIC_MYELOID_LEUKEMIA		70	0.499833	1.58432	0.00775194	0.111465	CURATED	x
LAU_APOPTOSIS_CDKN2A_UP	LAU_APOPTOSIS_CDKN2A_UP		54	0.492241	1.52322	0.00776915	0.149098	CURATED	x
MARSON_FOXP3_TARGETS_UP	MARSON_FOXP3_TARGETS_UP		50	0.529297	1.58802	0.0077951	0.110832	CURATED	x
REACTOME_CELL_JUNCTION_ORGANIZATION	REACTOME_CELL_JUNCTION_ORGANIZATION		53	0.513735	1.56441	0.00782123	0.125553	CURATED	x
REACTOME_SIGNALING_BY_TGF_BETA_RECEPTOR_COMPLEX	REACTOME_SIGNALING_BY_TGF_BETA_RECEPTOR_COMPLEX		57	0.509528	1.56325	0.00782998	0.12489	CURATED	x
LI_WILMS_TUMOR_VS_FETAL_KIDNEY_2_DN	LI_WILMS_TUMOR_VS_FETAL_KIDNEY_2_DN		47	0.512659	1.55588	0.00791855	0.129934	CURATED	x
LEONARD_HYPOXIA	LEONARD_HYPOXIA		45	0.533579	1.58649	0.00794552	0.111149	CURATED	x
KYNG_RESPONSE_TO_H2O2_VIA_ERCC6_DN	KYNG_RESPONSE_TO_H2O2_VIA_ERCC6_DN		44	0.512512	1.51526	0.0079636	0.153374	CURATED	x
GALLUZZI_PERMEABILIZE_MITOCHONDRIA	GALLUZZI_PERMEABILIZE_MITOCHONDRIA		36	0.559452	1.59988	0.00808314	0.10389	CURATED	x
AMIT_EGF_RESPONSE_60_HELA	AMIT_EGF_RESPONSE_60_HELA		44	0.520136	1.54922	0.00809248	0.134183	CURATED	x
REACTOME_SIGNALLING_BY_NGF	REACTOME_SIGNALLING_BY_NGF		188	0.401321	1.38751	0.00813835	0.232728	CURATED	x
MCBRYAN_PUBERTAL_TGFB1_TARGETS_UP	MCBRYAN_PUBERTAL_TGFB1_TARGETS_UP		157	0.427246	1.45365	0.0081716	0.188619	CURATED	x
DAZARD_RESPONSE_TO_UV_SCC_DN	DAZARD_RESPONSE_TO_UV_SCC_DN		119	0.436878	1.46394	0.00822199	0.182315	CURATED	x
AMIT_SERUM_RESPONSE_40_MCF10A	AMIT_SERUM_RESPONSE_40_MCF10A		32	0.583604	1.64058	0.00828402	0.0839405	CURATED	x
VILIMAS_NOTCH1_TARGETS_UP	VILIMAS_NOTCH1_TARGETS_UP		32	0.564584	1.58601	0.00830368	0.110668	CURATED	x
EBAUER_MYOGENIC_TARGETS_OF_PAX3_FOXO1_FUSION	EBAUER_MYOGENIC_TARGETS_OF_PAX3_FOXO1_FUSION		28	0.580143	1.56437	0.00842359	0.125232	CURATED	x
REACTOME_SYNTHESIS_OF_DNA	REACTOME_SYNTHESIS_OF_DNA		89	0.471199	1.53035	0.00845666	0.144934	CURATED	x
TING_SILENCED_BY_DICER	TING_SILENCED_BY_DICER		27	0.579402	1.60871	0.00851581	0.0975827	CURATED	x
REACTOME_SIGNALING_BY_ROBO_RECEPTOR	REACTOME_SIGNALING_BY_ROBO_RECEPTOR		27	0.597371	1.64009	0.00854701	0.0836011	CURATED	x
GALINDO_IMMUNE_RESPONSE_TO_ENTEROTOXIN	GALINDO_IMMUNE_RESPONSE_TO_ENTEROTOXIN		76	0.477748	1.53404	0.00854701	0.141258	CURATED	x
REACTOME_M_G1_TRANSITION	REACTOME_M_G1_TRANSITION		76	0.477927	1.51758	0.00862069	0.152692	CURATED	x
ZHANG_INTERFERON_RESPONSE	ZHANG_INTERFERON_RESPONSE		22	0.62269	1.65196	0.00868486	0.0799341	CURATED	x
REACTOME_DOWNREGULATION_OF_TGF_BETA_RECEPTOR_SIGNALING	REACTOME_DOWNREGULATION_OF_TGF_BETA_RECEPTOR_SIGNALING		21	0.61097	1.58922	0.00876095	0.110396	CURATED	x
HUANG_DASATINIB_RESISTANCE_DN	HUANG_DASATINIB_RESISTANCE_DN		60	0.502378	1.54738	0.00883002	0.134672	CURATED	x
REACTOME_RESPIRATORY_ELECTRON_TRANSPORT	REACTOME_RESPIRATORY_ELECTRON_TRANSPORT		63	0.484615	1.51233	0.00888889	0.153655	CURATED	x
KONDO_PROSTATE_CANCER_HCP_WITH_H3K27ME3	KONDO_PROSTATE_CANCER_HCP_WITH_H3K27ME3		67	0.49207	1.5477	0.00889878	0.13526	CURATED	x
WEIGEL_OXIDATIVE_STRESS_BY_HNE_AND_TBH	WEIGEL_OXIDATIVE_STRESS_BY_HNE_AND_TBH		53	0.513965	1.58266	0.00896861	0.111662	CURATED	x
REACTOME_AUTODEGRADATION_OF_CDH1_BY_CDH1_APC_C	REACTOME_AUTODEGRADATION_OF_CDH1_BY_CDH1_APC_C		56	0.494436	1.5171	0.00899888	0.15306	CURATED	x
YAMASHITA_LIVER_CANCER_WITH_EPCAM_UP	YAMASHITA_LIVER_CANCER_WITH_EPCAM_UP		48	0.524477	1.58009	0.00901917	0.113679	CURATED	x
KEGG_MAPK_SIGNALING_PATHWAY	KEGG_MAPK_SIGNALING_PATHWAY		207	0.400117	1.38257	0.00910931	0.236009	CURATED	x
YOSHIOKA_LIVER_CANCER_EARLY_RECURRENCE_DN	YOSHIOKA_LIVER_CANCER_EARLY_RECURRENCE_DN		43	0.534835	1.58602	0.00911162	0.111044	CURATED	x
POMEROY_MEDULLOBLASTOMA_DESMOPLASIC_VS_CLASSIC_DN	POMEROY_MEDULLOBLASTOMA_DESMOPLASIC_VS_CLASSIC_DN		55	0.509596	1.56455	0.00912201	0.125724	CURATED	x
JISON_SICKLE_CELL_DISEASE_UP	JISON_SICKLE_CELL_DISEASE_UP		152	0.40704	1.39463	0.00917431	0.228234	CURATED	x
PID_NETRIN_PATHWAY	PID_NETRIN_PATHWAY		29	0.593739	1.6485	0.00925926	0.0797722	CURATED	x
TSUNODA_CISPLATIN_RESISTANCE_UP	TSUNODA_CISPLATIN_RESISTANCE_UP		14	0.697659	1.65217	0.00928382	0.0802019	CURATED	x
DING_LUNG_CANCER_MUTATED_FREQUENTLY	DING_LUNG_CANCER_MUTATED_FREQUENTLY		11	0.738163	1.66749	0.00933333	0.0739775	CURATED	x
REACTOME_SIGNALING_BY_FGFR_IN_DISEASE	REACTOME_SIGNALING_BY_FGFR_IN_DISEASE		102	0.452429	1.47798	0.00940439	0.17438	CURATED	x
WESTON_VEGFA_TARGETS	WESTON_VEGFA_TARGETS		89	0.446969	1.4572	0.00951374	0.186447	CURATED	x
LABBE_TARGETS_OF_TGFB1_AND_WNT3A_UP	LABBE_TARGETS_OF_TGFB1_AND_WNT3A_UP		89	0.456375	1.48266	0.00960512	0.169383	CURATED	x
PID_SYNDECAN_2_PATHWAY	PID_SYNDECAN_2_PATHWAY		30	0.569568	1.58918	0.00965018	0.110047	CURATED	x
TURJANSKI_MAPK7_TARGETS	TURJANSKI_MAPK7_TARGETS		8	0.77358	1.61769	0.00969529	0.0918808	CURATED	x
REACTOME_APOPTOTIC_CLEAVAGE_OF_CELL_ADHESION_PROTEINS	REACTOME_APOPTOTIC_CLEAVAGE_OF_CELL_ADHESION_PROTEINS		8	0.772106	1.6418	0.00972222	0.0829967	CURATED	x
SWEET_KRAS_ONCOGENIC_SIGNATURE	SWEET_KRAS_ONCOGENIC_SIGNATURE		77	0.463383	1.48771	0.00972973	0.166095	CURATED	x
ICHIBA_GRAFT_VERSUS_HOST_DISEASE_D7_UP	ICHIBA_GRAFT_VERSUS_HOST_DISEASE_D7_UP		82	0.456935	1.48173	0.00981461	0.17025	CURATED	x
REACTOME_NFKB_AND_MAP_KINASES_ACTIVATION_MEDIATED_BY_TLR4_SIGNALING_REPERTOIRE	REACTOME_NFKB_AND_MAP_KINASES_ACTIVATION_MEDIATED_BY_TLR4_SIGNALING_REPERTOIRE		65	0.485759	1.51455	0.00982533	0.153073	CURATED	x
PETROVA_PROX1_TARGETS_DN	PETROVA_PROX1_TARGETS_DN		58	0.496869	1.53935	0.00984683	0.138642	CURATED	x
DITTMER_PTHLH_TARGETS_DN	DITTMER_PTHLH_TARGETS_DN		68	0.484517	1.51513	0.00989011	0.153228	CURATED	x
HEDENFALK_BREAST_CANCER_BRACX_DN	HEDENFALK_BREAST_CANCER_BRACX_DN		19	0.632726	1.62866	0.00993789	0.0897033	CURATED	x
FRASOR_RESPONSE_TO_SERM_OR_FULVESTRANT_UP	FRASOR_RESPONSE_TO_SERM_OR_FULVESTRANT_UP		21	0.61325	1.62058	0.0100629	0.0918953	CURATED	x
GRUETZMANN_PANCREATIC_CANCER_DN	GRUETZMANN_PANCREATIC_CANCER_DN		160	0.408524	1.39805	0.0101626	0.226953	CURATED	x
HENDRICKS_SMARCA4_TARGETS_UP	HENDRICKS_SMARCA4_TARGETS_UP		46	0.508196	1.53686	0.0101695	0.140693	CURATED	x
BARRIER_COLON_CANCER_RECURRENCE_DN	BARRIER_COLON_CANCER_RECURRENCE_DN		19	0.640199	1.64857	0.0102041	0.0801106	CURATED	x
GOLDRATH_HOMEOSTATIC_PROLIFERATION	GOLDRATH_HOMEOSTATIC_PROLIFERATION		162	0.400812	1.36853	0.0102145	0.24599	CURATED	x
SCHLOSSER_MYC_TARGETS_AND_SERUM_RESPONSE_DN	SCHLOSSER_MYC_TARGETS_AND_SERUM_RESPONSE_DN		46	0.515533	1.56918	0.0102157	0.122836	CURATED	x
LUI_THYROID_CANCER_CLUSTER_1	LUI_THYROID_CANCER_CLUSTER_1		48	0.501445	1.50916	0.0102273	0.154537	CURATED	x
MIZUSHIMA_AUTOPHAGOSOME_FORMATION	MIZUSHIMA_AUTOPHAGOSOME_FORMATION		18	0.629244	1.58604	0.0102696	0.111379	CURATED	x
REACTOME_PROCESSING_OF_CAPPED_INTRON_CONTAINING_PRE_MRNA	REACTOME_PROCESSING_OF_CAPPED_INTRON_CONTAINING_PRE_MRNA		132	0.411101	1.39921	0.0103093	0.225687	CURATED	x
LUI_TARGETS_OF_PAX8_PPARG_FUSION	LUI_TARGETS_OF_PAX8_PPARG_FUSION		32	0.559452	1.57994	0.0103448	0.113467	CURATED	x
IZADPANAH_STEM_CELL_ADIPOSE_VS_BONE_UP	IZADPANAH_STEM_CELL_ADIPOSE_VS_BONE_UP		118	0.427664	1.42825	0.0103842	0.206251	CURATED	x
REACTOME_SIGNALING_BY_FGFR_MUTANTS	REACTOME_SIGNALING_BY_FGFR_MUTANTS		32	0.569333	1.58347	0.0106888	0.111428	CURATED	x
NABA_BASEMENT_MEMBRANES	NABA_BASEMENT_MEMBRANES		32	0.545386	1.55476	0.0106888	0.130827	CURATED	x
FALVELLA_SMOKERS_WITH_LUNG_CANCER	FALVELLA_SMOKERS_WITH_LUNG_CANCER		72	0.471736	1.49666	0.0108814	0.163194	CURATED	x
JEPSEN_SMRT_TARGETS	JEPSEN_SMRT_TARGETS		29	0.563337	1.56281	0.0108959	0.124817	CURATED	x
PID_E2F_PATHWAY	PID_E2F_PATHWAY		66	0.470464	1.48401	0.0110375	0.168495	CURATED	x
KAAB_FAILED_HEART_ATRIUM_UP	KAAB_FAILED_HEART_ATRIUM_UP		26	0.595236	1.62011	0.0111111	0.0919394	CURATED	x
WANG_CLIM2_TARGETS_UP	WANG_CLIM2_TARGETS_UP		211	0.393885	1.36815	0.0111336	0.24623	CURATED	x
LIU_SMARCA4_TARGETS	LIU_SMARCA4_TARGETS		47	0.503614	1.52577	0.0112486	0.14775	CURATED	x
PROVENZANI_METASTASIS_DN	PROVENZANI_METASTASIS_DN		122	0.430453	1.44025	0.0113285	0.198097	CURATED	x
PID_IL2_STAT5_PATHWAY	PID_IL2_STAT5_PATHWAY		20	0.622455	1.58902	0.0113636	0.109876	CURATED	x
WELCSH_BRCA1_TARGETS_DN	WELCSH_BRCA1_TARGETS_DN		135	0.413365	1.39768	0.0114226	0.227121	CURATED	x
DITTMER_PTHLH_TARGETS_UP	DITTMER_PTHLH_TARGETS_UP		109	0.430861	1.42753	0.0114345	0.206704	CURATED	x
REACTOME_TCA_CYCLE_AND_RESPIRATORY_ELECTRON_TRANSPORT	REACTOME_TCA_CYCLE_AND_RESPIRATORY_ELECTRON_TRANSPORT		112	0.429024	1.44083	0.0114464	0.197644	CURATED	x
KEGG_COMPLEMENT_AND_COAGULATION_CASCADES	KEGG_COMPLEMENT_AND_COAGULATION_CASCADES		34	0.535579	1.52522	0.0114811	0.148249	CURATED	x
BILANGES_SERUM_RESPONSE_TRANSLATION	BILANGES_SERUM_RESPONSE_TRANSLATION		31	0.554306	1.54117	0.0117233	0.138024	CURATED	x
LI_DCP2_BOUND_MRNA	LI_DCP2_BOUND_MRNA		86	0.464636	1.48874	0.0117773	0.165416	CURATED	x
REACTOME_CASPASE_MEDIATED_CLEAVAGE_OF_CYTOSKELETAL_PROTEINS	REACTOME_CASPASE_MEDIATED_CLEAVAGE_OF_CYTOSKELETAL_PROTEINS		12	0.70888	1.61553	0.0119363	0.0926846	CURATED	x
BHAT_ESR1_TARGETS_VIA_AKT1_DN	BHAT_ESR1_TARGETS_VIA_AKT1_DN		69	0.463925	1.4715	0.0119565	0.177973	CURATED	x
WU_APOPTOSIS_BY_CDKN1A_NOT_VIA_TP53	WU_APOPTOSIS_BY_CDKN1A_NOT_VIA_TP53		11	0.713191	1.61529	0.0121294	0.0923001	CURATED	x
FLECHNER_BIOPSY_KIDNEY_TRANSPLANT_OK_VS_DONOR_DN	FLECHNER_BIOPSY_KIDNEY_TRANSPLANT_OK_VS_DONOR_DN		22	0.609052	1.63838	0.0121803	0.0841845	CURATED	x
TIEN_INTESTINE_PROBIOTICS_6HR_DN	TIEN_INTESTINE_PROBIOTICS_6HR_DN		158	0.406711	1.38783	0.0122075	0.23265	CURATED	x
REACTOME_MRNA_PROCESSING	REACTOME_MRNA_PROCESSING		150	0.411993	1.39371	0.0122825	0.228057	CURATED	x
ZHONG_SECRETOME_OF_LUNG_CANCER_AND_ENDOTHELIUM	ZHONG_SECRETOME_OF_LUNG_CANCER_AND_ENDOTHELIUM		55	0.48315	1.49658	0.0125142	0.162976	CURATED	x
ZHAN_MULTIPLE_MYELOMA_MS_DN	ZHAN_MULTIPLE_MYELOMA_MS_DN		39	0.512441	1.5163	0.0126147	0.152562	CURATED	x
REACTOME_G1_S_TRANSITION	REACTOME_G1_S_TRANSITION		105	0.432527	1.42849	0.0126582	0.206094	CURATED	x
TAKAO_RESPONSE_TO_UVB_RADIATION_DN	TAKAO_RESPONSE_TO_UVB_RADIATION_DN		90	0.434999	1.41369	0.012685	0.21442	CURATED	x
PELLICCIOTTA_HDAC_IN_ANTIGEN_PRESENTATION_DN	PELLICCIOTTA_HDAC_IN_ANTIGEN_PRESENTATION_DN		49	0.518974	1.56153	0.012761	0.12547	CURATED	x
JIANG_AGING_HYPOTHALAMUS_UP	JIANG_AGING_HYPOTHALAMUS_UP		43	0.519555	1.53192	0.0127758	0.143968	CURATED	x
VALK_AML_CLUSTER_7	VALK_AML_CLUSTER_7		17	0.656248	1.62235	0.0128041	0.0904264	CURATED	x
GARGALOVIC_RESPONSE_TO_OXIDIZED_PHOSPHOLIPIDS_BLACK_UP	GARGALOVIC_RESPONSE_TO_OXIDIZED_PHOSPHOLIPIDS_BLACK_UP		33	0.560599	1.58457	0.0128505	0.111479	CURATED	x
PID_SMAD2_3NUCLEAR_PATHWAY	PID_SMAD2_3NUCLEAR_PATHWAY		71	0.468699	1.48526	0.0128755	0.16809	CURATED	x
SEKI_INFLAMMATORY_RESPONSE_LPS_UP	SEKI_INFLAMMATORY_RESPONSE_LPS_UP		69	0.477303	1.50488	0.0130011	0.157912	CURATED	x
PID_RANBP2_PATHWAY	PID_RANBP2_PATHWAY		11	0.717954	1.61332	0.0130378	0.0936587	CURATED	x
REACTOME_APC_C_CDC20_MEDIATED_DEGRADATION_OF_MITOTIC_PROTEINS	REACTOME_APC_C_CDC20_MEDIATED_DEGRADATION_OF_MITOTIC_PROTEINS		64	0.470149	1.45339	0.0130719	0.188533	CURATED	x
AMIT_SERUM_RESPONSE_480_MCF10A	AMIT_SERUM_RESPONSE_480_MCF10A		26	0.571744	1.53929	0.0131737	0.138368	CURATED	x
SCIAN_CELL_CYCLE_TARGETS_OF_TP53_AND_TP73_UP	SCIAN_CELL_CYCLE_TARGETS_OF_TP53_AND_TP73_UP		8	0.742183	1.5534	0.0131772	0.13203	CURATED	x
MUNSHI_MULTIPLE_MYELOMA_UP	MUNSHI_MULTIPLE_MYELOMA_UP		76	0.463464	1.47343	0.0131868	0.177301	CURATED	x
PID_FRA_PATHWAY	PID_FRA_PATHWAY		32	0.546058	1.54298	0.0132212	0.136876	CURATED	x
PID_INTEGRIN2_PATHWAY	PID_INTEGRIN2_PATHWAY		13	0.682328	1.60088	0.0132979	0.103414	CURATED	x
OXFORD_RALA_OR_RALB_TARGETS_DN	OXFORD_RALA_OR_RALB_TARGETS_DN		21	0.606931	1.56317	0.0135301	0.124626	CURATED	x
LOPEZ_MESOTELIOMA_SURVIVAL_TIME_DN	LOPEZ_MESOTELIOMA_SURVIVAL_TIME_DN		5	0.824372	1.52051	0.0135542	0.151347	CURATED	x
WANG_ESOPHAGUS_CANCER_VS_NORMAL_UP	WANG_ESOPHAGUS_CANCER_VS_NORMAL_UP		97	0.438487	1.42891	0.0137276	0.205892	CURATED	x
PID_FGF_PATHWAY	PID_FGF_PATHWAY		42	0.504335	1.49721	0.0138568	0.163249	CURATED	x
DAIRKEE_CANCER_PRONE_RESPONSE_BPA	DAIRKEE_CANCER_PRONE_RESPONSE_BPA		42	0.518865	1.54431	0.013905	0.136455	CURATED	x
RIZ_ERYTHROID_DIFFERENTIATION_CCNE1	RIZ_ERYTHROID_DIFFERENTIATION_CCNE1		35	0.538221	1.55004	0.0140023	0.134202	CURATED	x
KYNG_WERNER_SYNDROM_AND_NORMAL_AGING_UP	KYNG_WERNER_SYNDROM_AND_NORMAL_AGING_UP		76	0.451662	1.43362	0.0140541	0.204573	CURATED	x
REACTOME_SIGNALLING_TO_ERKS	REACTOME_SIGNALLING_TO_ERKS		33	0.568468	1.60613	0.0141343	0.099062	CURATED	x
REACTOME_APC_C_CDH1_MEDIATED_DEGRADATION_OF_CDC20_AND_OTHER_APC_C_CDH1_TARGETED_PROTEINS_IN_LATE_MITOSIS_EARLY_G1	REACTOME_APC_C_CDH1_MEDIATED_DEGRADATION_OF_CDC20_AND_OTHER_APC_C_CDH1_TARGETED_PROTEINS_IN_LATE_MITOSIS_EARLY_G1		63	0.470903	1.48416	0.0141458	0.168875	CURATED	x
BROWNE_INTERFERON_RESPONSIVE_GENES	BROWNE_INTERFERON_RESPONSIVE_GENES		66	0.471125	1.46932	0.0141921	0.180391	CURATED	x
HEIDENBLAD_AMPLICON_8Q24_UP	HEIDENBLAD_AMPLICON_8Q24_UP		33	0.535495	1.50984	0.0142349	0.155122	CURATED	x
SPIELMAN_LYMPHOBLAST_EUROPEAN_VS_ASIAN_2FC_DN	SPIELMAN_LYMPHOBLAST_EUROPEAN_VS_ASIAN_2FC_DN		17	0.655926	1.63033	0.0142672	0.0885126	CURATED	x
ZEMBUTSU_SENSITIVITY_TO_NIMUSTINE	ZEMBUTSU_SENSITIVITY_TO_NIMUSTINE		13	0.681205	1.62843	0.0143229	0.0886912	CURATED	x
SASAKI_TARGETS_OF_TP73_AND_TP63	SASAKI_TARGETS_OF_TP73_AND_TP63		8	0.75654	1.59498	0.0143472	0.107057	CURATED	x
PID_AVB3_OPN_PATHWAY	PID_AVB3_OPN_PATHWAY		31	0.546443	1.52356	0.0145455	0.149585	CURATED	x
KANG_FLUOROURACIL_RESISTANCE_UP	KANG_FLUOROURACIL_RESISTANCE_UP		21	0.605294	1.5636	0.0147965	0.124778	CURATED	x
SCHLOSSER_MYC_TARGETS_AND_SERUM_RESPONSE_UP	SCHLOSSER_MYC_TARGETS_AND_SERUM_RESPONSE_UP		46	0.497025	1.49244	0.0149425	0.163235	CURATED	x
MIKKELSEN_PLURIPOTENT_STATE_DN	MIKKELSEN_PLURIPOTENT_STATE_DN		8	0.743669	1.55465	0.0149457	0.130588	CURATED	x
LENAOUR_DENDRITIC_CELL_MATURATION_DN	LENAOUR_DENDRITIC_CELL_MATURATION_DN		96	0.434378	1.41256	0.0149733	0.214671	CURATED	x
BIOCARTA_CTCF_PATHWAY	BIOCARTA_CTCF_PATHWAY		20	0.620751	1.60618	0.0150565	0.0993899	CURATED	x
VARELA_ZMPSTE24_TARGETS_UP	VARELA_ZMPSTE24_TARGETS_UP		35	0.557939	1.61915	0.0150812	0.0913809	CURATED	x
REACTOME_ANTIVIRAL_MECHANISM_BY_IFN_STIMULATED_GENES	REACTOME_ANTIVIRAL_MECHANISM_BY_IFN_STIMULATED_GENES		64	0.462956	1.44246	0.0151025	0.196224	CURATED	x
KOHOUTEK_CCNT1_TARGETS	KOHOUTEK_CCNT1_TARGETS		37	0.524124	1.52171	0.0151515	0.150303	CURATED	x
BRUECKNER_TARGETS_OF_MIRLET7A3_DN	BRUECKNER_TARGETS_OF_MIRLET7A3_DN		69	0.467342	1.46003	0.0151679	0.185204	CURATED	x
CHANDRAN_METASTASIS_UP	CHANDRAN_METASTASIS_UP		182	0.406125	1.39531	0.0152439	0.227571	CURATED	x
KAYO_CALORIE_RESTRICTION_MUSCLE_UP	KAYO_CALORIE_RESTRICTION_MUSCLE_UP		70	0.459706	1.45951	0.0152838	0.185775	CURATED	x
MCCLUNG_COCAIN_REWARD_4WK	MCCLUNG_COCAIN_REWARD_4WK		59	0.484177	1.48893	0.0153846	0.165395	CURATED	x
ELVIDGE_HYPOXIA_DN	ELVIDGE_HYPOXIA_DN		135	0.410099	1.39182	0.0154004	0.228922	CURATED	x
SCHRAETS_MLL_TARGETS_UP	SCHRAETS_MLL_TARGETS_UP		32	0.560825	1.59815	0.0154578	0.105125	CURATED	x
REACTOME_REGULATION_OF_MITOTIC_CELL_CYCLE	REACTOME_REGULATION_OF_MITOTIC_CELL_CYCLE		76	0.454665	1.456	0.0155039	0.186389	CURATED	x
YANAGIHARA_ESX1_TARGETS	YANAGIHARA_ESX1_TARGETS		26	0.569207	1.54589	0.015625	0.135838	CURATED	x
CHIANG_LIVER_CANCER_SUBCLASS_UNANNOTATED_UP	CHIANG_LIVER_CANCER_SUBCLASS_UNANNOTATED_UP		57	0.496691	1.52975	0.0157303	0.144764	CURATED	x
HIRSCH_CELLULAR_TRANSFORMATION_SIGNATURE_DN	HIRSCH_CELLULAR_TRANSFORMATION_SIGNATURE_DN		95	0.434052	1.44378	0.0157398	0.194513	CURATED	x
ALONSO_METASTASIS_NEURAL_UP	ALONSO_METASTASIS_NEURAL_UP		16	0.660291	1.6469	0.015852	0.08057	CURATED	x
ELVIDGE_HIF1A_AND_HIF2A_TARGETS_DN	ELVIDGE_HIF1A_AND_HIF2A_TARGETS_DN		93	0.4287	1.41464	0.0159236	0.214269	CURATED	x
MIKKELSEN_MEF_LCP_WITH_H3K4ME3	MIKKELSEN_MEF_LCP_WITH_H3K4ME3		85	0.443132	1.44218	0.0159574	0.196466	CURATED	x
REACTOME_SIGNALING_BY_FGFR	REACTOME_SIGNALING_BY_FGFR		88	0.442827	1.43241	0.0161464	0.204228	CURATED	x
NIKOLSKY_BREAST_CANCER_16P13_AMPLICON	NIKOLSKY_BREAST_CANCER_16P13_AMPLICON		69	0.46584	1.45157	0.0162162	0.189329	CURATED	x
REACTOME_FRS2_MEDIATED_CASCADE	REACTOME_FRS2_MEDIATED_CASCADE		22	0.607324	1.5894	0.0162703	0.110592	CURATED	x
KOBAYASHI_EGFR_SIGNALING_6HR_DN	KOBAYASHI_EGFR_SIGNALING_6HR_DN		18	0.61795	1.57486	0.0162907	0.117659	CURATED	x
PARK_APL_PATHOGENESIS_DN	PARK_APL_PATHOGENESIS_DN		38	0.521233	1.52716	0.016298	0.14673	CURATED	x
THEILGAARD_NEUTROPHIL_AT_SKIN_WOUND_UP	THEILGAARD_NEUTROPHIL_AT_SKIN_WOUND_UP		71	0.458451	1.44732	0.0163399	0.192294	CURATED	x
REACTOME_BMAL1_CLOCK_NPAS2_ACTIVATES_CIRCADIAN_EXPRESSION	REACTOME_BMAL1_CLOCK_NPAS2_ACTIVATES_CIRCADIAN_EXPRESSION		31	0.538073	1.50931	0.0164512	0.154968	CURATED	x
MOREIRA_RESPONSE_TO_TSA_DN	MOREIRA_RESPONSE_TO_TSA_DN		8	0.76258	1.59075	0.0166436	0.109709	CURATED	x
YAGI_AML_WITH_T_9_11_TRANSLOCATION	YAGI_AML_WITH_T_9_11_TRANSLOCATION		108	0.427612	1.40939	0.0167015	0.21795	CURATED	x
CHIARETTI_ACUTE_LYMPHOBLASTIC_LEUKEMIA_ZAP70	CHIARETTI_ACUTE_LYMPHOBLASTIC_LEUKEMIA_ZAP70		51	0.487869	1.47413	0.0167224	0.177103	CURATED	x
KOKKINAKIS_METHIONINE_DEPRIVATION_48HR_UP	KOKKINAKIS_METHIONINE_DEPRIVATION_48HR_UP		117	0.415567	1.38494	0.0167715	0.235142	CURATED	x
LINDVALL_IMMORTALIZED_BY_TERT_UP	LINDVALL_IMMORTALIZED_BY_TERT_UP		72	0.456203	1.43408	0.0170576	0.204043	CURATED	x
COLDREN_GEFITINIB_RESISTANCE_UP	COLDREN_GEFITINIB_RESISTANCE_UP		76	0.458957	1.46815	0.0171858	0.180783	CURATED	x
REACTOME_SIGNALLING_TO_RAS	REACTOME_SIGNALLING_TO_RAS		25	0.570482	1.53672	0.017199	0.140183	CURATED	x
NAKAMURA_ADIPOGENESIS_LATE_DN	NAKAMURA_ADIPOGENESIS_LATE_DN		33	0.553158	1.56059	0.017301	0.126359	CURATED	x
LUI_THYROID_CANCER_PAX8_PPARG_DN	LUI_THYROID_CANCER_PAX8_PPARG_DN		43	0.510683	1.52277	0.0174622	0.14945	CURATED	x
BROWNE_HCMV_INFECTION_14HR_UP	BROWNE_HCMV_INFECTION_14HR_UP		143	0.404652	1.3829	0.0174717	0.235914	CURATED	x
BROWNE_HCMV_INFECTION_24HR_UP	BROWNE_HCMV_INFECTION_24HR_UP		127	0.42885	1.42982	0.0175983	0.206583	CURATED	x
REACTOME_TRAF6_MEDIATED_INDUCTION_OF_NFKB_AND_MAP_KINASES_UPON_TLR7_8_OR_9_ACTIVATION	REACTOME_TRAF6_MEDIATED_INDUCTION_OF_NFKB_AND_MAP_KINASES_UPON_TLR7_8_OR_9_ACTIVATION		69	0.458553	1.43886	0.01766	0.199383	CURATED	x
FLECHNER_PBL_KIDNEY_TRANSPLANT_REJECTED_VS_OK_DN	FLECHNER_PBL_KIDNEY_TRANSPLANT_REJECTED_VS_OK_DN		46	0.484029	1.45087	0.0179171	0.190262	CURATED	x
RASHI_RESPONSE_TO_IONIZING_RADIATION_2	RASHI_RESPONSE_TO_IONIZING_RADIATION_2		111	0.428798	1.42939	0.0179325	0.205634	CURATED	x
PID_NFAT_TFPATHWAY	PID_NFAT_TFPATHWAY		34	0.541296	1.51598	0.0179856	0.152631	CURATED	x
JIANG_TIP30_TARGETS_UP	JIANG_TIP30_TARGETS_UP		44	0.497277	1.4846	0.018018	0.16852	CURATED	x
AMUNDSON_POOR_SURVIVAL_AFTER_GAMMA_RADIATION_8G	AMUNDSON_POOR_SURVIVAL_AFTER_GAMMA_RADIATION_8G		82	0.450999	1.46037	0.0180851	0.184909	CURATED	x
DIAZ_CHRONIC_MEYLOGENOUS_LEUKEMIA_DN	DIAZ_CHRONIC_MEYLOGENOUS_LEUKEMIA_DN		84	0.446737	1.4442	0.0181818	0.19414	CURATED	x
PID_ECADHERIN_KERATINOCYTE_PATHWAY	PID_ECADHERIN_KERATINOCYTE_PATHWAY		18	0.617943	1.54387	0.0182292	0.136352	CURATED	x
GILMORE_CORE_NFKB_PATHWAY	GILMORE_CORE_NFKB_PATHWAY		14	0.655989	1.59132	0.0184211	0.109364	CURATED	x
PID_FOXO_PATHWAY	PID_FOXO_PATHWAY		44	0.511297	1.51784	0.0184332	0.152622	CURATED	x
KEGG_UBIQUITIN_MEDIATED_PROTEOLYSIS	KEGG_UBIQUITIN_MEDIATED_PROTEOLYSIS		130	0.413445	1.40328	0.0184995	0.222112	CURATED	x
REACTOME_SIGNALING_BY_SCF_KIT	REACTOME_SIGNALING_BY_SCF_KIT		66	0.456592	1.45633	0.0185185	0.186427	CURATED	x
MATZUK_CENTRAL_FOR_FEMALE_FERTILITY	MATZUK_CENTRAL_FOR_FEMALE_FERTILITY		14	0.647289	1.5409	0.0187668	0.13769	CURATED	x
YORDY_RECIPROCAL_REGULATION_BY_ETS1_AND_SP100_DN	YORDY_RECIPROCAL_REGULATION_BY_ETS1_AND_SP100_DN		63	0.463017	1.44768	0.0189099	0.191988	CURATED	x
YIH_RESPONSE_TO_ARSENITE_C2	YIH_RESPONSE_TO_ARSENITE_C2		16	0.624235	1.52134	0.0189873	0.150404	CURATED	x
BRACHAT_RESPONSE_TO_CISPLATIN	BRACHAT_RESPONSE_TO_CISPLATIN		19	0.607021	1.5534	0.0192061	0.131654	CURATED	x
REACTOME_HYALURONAN_METABOLISM	REACTOME_HYALURONAN_METABOLISM		10	0.704334	1.59806	0.0192308	0.104865	CURATED	x
GROSS_HYPOXIA_VIA_ELK3_ONLY_UP	GROSS_HYPOXIA_VIA_ELK3_ONLY_UP		32	0.547678	1.54452	0.0192539	0.136856	CURATED	x
HOLLEMAN_ASPARAGINASE_RESISTANCE_B_ALL_UP	HOLLEMAN_ASPARAGINASE_RESISTANCE_B_ALL_UP		26	0.555837	1.52337	0.0192539	0.149582	CURATED	x
BIOCARTA_IL6_PATHWAY	BIOCARTA_IL6_PATHWAY		21	0.600914	1.58038	0.0193004	0.113687	CURATED	x
KIM_RESPONSE_TO_TSA_AND_DECITABINE_UP	KIM_RESPONSE_TO_TSA_AND_DECITABINE_UP		85	0.445626	1.45013	0.019334	0.190653	CURATED	x
BYSTRYKH_HEMATOPOIESIS_STEM_CELL_IL3RA	BYSTRYKH_HEMATOPOIESIS_STEM_CELL_IL3RA		5	0.832759	1.55049	0.0195195	0.134336	CURATED	x
CHO_NR4A1_TARGETS	CHO_NR4A1_TARGETS		24	0.589579	1.57094	0.0196319	0.121168	CURATED	x
XU_HGF_TARGETS_REPRESSED_BY_AKT1_UP	XU_HGF_TARGETS_REPRESSED_BY_AKT1_UP		9	0.716862	1.53835	0.0196629	0.138965	CURATED	x
KEGG_CYTOSOLIC_DNA_SENSING_PATHWAY	KEGG_CYTOSOLIC_DNA_SENSING_PATHWAY		37	0.528283	1.51934	0.0196759	0.151789	CURATED	x
KENNY_CTNNB1_TARGETS_UP	KENNY_CTNNB1_TARGETS_UP		41	0.509896	1.49524	0.0198135	0.163158	CURATED	x
LOPEZ_TRANSLATION_VIA_FN1_SIGNALING	LOPEZ_TRANSLATION_VIA_FN1_SIGNALING		35	0.516493	1.49502	0.0198366	0.162886	CURATED	x
MARIADASON_RESPONSE_TO_CURCUMIN_SULINDAC_5	MARIADASON_RESPONSE_TO_CURCUMIN_SULINDAC_5		20	0.620707	1.59349	0.0199005	0.107859	CURATED	x
MATTIOLI_MGUS_VS_PCL	MATTIOLI_MGUS_VS_PCL		85	0.436961	1.43517	0.02	0.202684	CURATED	x
PID_RET_PATHWAY	PID_RET_PATHWAY		37	0.518832	1.49372	0.0200946	0.162713	CURATED	x
BIOCARTA_INTEGRIN_PATHWAY	BIOCARTA_INTEGRIN_PATHWAY		34	0.530062	1.50548	0.0201422	0.157937	CURATED	x
YIH_RESPONSE_TO_ARSENITE_C5	YIH_RESPONSE_TO_ARSENITE_C5		8	0.726626	1.51825	0.0202312	0.152374	CURATED	x
LINDVALL_IMMORTALIZED_BY_TERT_DN	LINDVALL_IMMORTALIZED_BY_TERT_DN		73	0.462305	1.47388	0.0204741	0.177197	CURATED	x
REACTOME_MAP_KINASE_ACTIVATION_IN_TLR_CASCADE	REACTOME_MAP_KINASE_ACTIVATION_IN_TLR_CASCADE		47	0.495795	1.4664	0.0205479	0.182122	CURATED	x
CHOW_RASSF1_TARGETS_DN	CHOW_RASSF1_TARGETS_DN		29	0.537792	1.5103	0.0205811	0.154731	CURATED	x
BOSCO_INTERFERON_INDUCED_ANTIVIRAL_MODULE	BOSCO_INTERFERON_INDUCED_ANTIVIRAL_MODULE		64	0.478161	1.51327	0.0208562	0.152925	CURATED	x
KEGG_PANCREATIC_CANCER	KEGG_PANCREATIC_CANCER		66	0.460631	1.44127	0.0208562	0.197153	CURATED	x
REACTOME_PI_3K_CASCADE	REACTOME_PI_3K_CASCADE		40	0.496615	1.45898	0.0209059	0.185476	CURATED	x
TAVOR_CEBPA_TARGETS_DN	TAVOR_CEBPA_TARGETS_DN		26	0.565191	1.54059	0.0209618	0.137819	CURATED	x
WANG_LSD1_TARGETS_DN	WANG_LSD1_TARGETS_DN		26	0.567515	1.55128	0.0210396	0.1339	CURATED	x
GUTIERREZ_WALDENSTROEMS_MACROGLOBULINEMIA_1_DN	GUTIERREZ_WALDENSTROEMS_MACROGLOBULINEMIA_1_DN		7	0.760964	1.5432	0.0211864	0.136928	CURATED	x
BURTON_ADIPOGENESIS_8	BURTON_ADIPOGENESIS_8		79	0.45106	1.44926	0.0212314	0.191591	CURATED	x
TAKAO_RESPONSE_TO_UVB_RADIATION_UP	TAKAO_RESPONSE_TO_UVB_RADIATION_UP		80	0.441287	1.4165	0.0214362	0.213594	CURATED	x
DAZARD_UV_RESPONSE_CLUSTER_G1	DAZARD_UV_RESPONSE_CLUSTER_G1		53	0.476163	1.47159	0.0214689	0.178119	CURATED	x
REACTOME_CELL_EXTRACELLULAR_MATRIX_INTERACTIONS	REACTOME_CELL_EXTRACELLULAR_MATRIX_INTERACTIONS		14	0.663271	1.55886	0.0216802	0.127349	CURATED	x
BIOCARTA_CDMAC_PATHWAY	BIOCARTA_CDMAC_PATHWAY		16	0.641292	1.57307	0.0217114	0.119005	CURATED	x
BROWN_MYELOID_CELL_DEVELOPMENT_DN	BROWN_MYELOID_CELL_DEVELOPMENT_DN		102	0.414913	1.37402	0.0219436	0.241643	CURATED	x
SAKAI_TUMOR_INFILTRATING_MONOCYTES_DN	SAKAI_TUMOR_INFILTRATING_MONOCYTES_DN		74	0.440844	1.40388	0.0219539	0.222351	CURATED	x
VALK_AML_CLUSTER_4	VALK_AML_CLUSTER_4		23	0.560723	1.49396	0.0220859	0.162675	CURATED	x
REACTOME_LATE_PHASE_OF_HIV_LIFE_CYCLE	REACTOME_LATE_PHASE_OF_HIV_LIFE_CYCLE		96	0.42944	1.41371	0.0222458	0.214648	CURATED	x
PELLICCIOTTA_HDAC_IN_ANTIGEN_PRESENTATION_UP	PELLICCIOTTA_HDAC_IN_ANTIGEN_PRESENTATION_UP		61	0.465173	1.43342	0.0222469	0.204633	CURATED	x
PID_HDAC_CLASSI_PATHWAY	PID_HDAC_CLASSI_PATHWAY		61	0.459558	1.43547	0.0222717	0.202455	CURATED	x
BURTON_ADIPOGENESIS_PEAK_AT_2HR	BURTON_ADIPOGENESIS_PEAK_AT_2HR		50	0.496053	1.4865	0.0224215	0.167024	CURATED	x
EBAUER_TARGETS_OF_PAX3_FOXO1_FUSION_UP	EBAUER_TARGETS_OF_PAX3_FOXO1_FUSION_UP		138	0.406942	1.37725	0.0225641	0.239349	CURATED	x
DACOSTA_UV_RESPONSE_VIA_ERCC3_COMMON_UP	DACOSTA_UV_RESPONSE_VIA_ERCC3_COMMON_UP		73	0.442426	1.40794	0.0225806	0.218964	CURATED	x
REACTOME_HIV_LIFE_CYCLE	REACTOME_HIV_LIFE_CYCLE		107	0.419877	1.38434	0.022869	0.23575	CURATED	x
REACTOME_NEP_NS2_INTERACTS_WITH_THE_CELLULAR_EXPORT_MACHINERY	REACTOME_NEP_NS2_INTERACTS_WITH_THE_CELLULAR_EXPORT_MACHINERY		26	0.551549	1.4955	0.0229192	0.163083	CURATED	x
SCHRAMM_INHBA_TARGETS_DN	SCHRAMM_INHBA_TARGETS_DN		21	0.580794	1.51463	0.0230024	0.153644	CURATED	x
KEGG_THYROID_CANCER	KEGG_THYROID_CANCER		27	0.549484	1.50982	0.0230583	0.15481	CURATED	x
REACTOME_COMPLEMENT_CASCADE	REACTOME_COMPLEMENT_CASCADE		14	0.657018	1.54898	0.0230769	0.134176	CURATED	x
DASU_IL6_SIGNALING_SCAR_DN	DASU_IL6_SIGNALING_SCAR_DN		15	0.640957	1.53646	0.0231065	0.140238	CURATED	x
REACTOME_NUCLEAR_EVENTS_KINASE_AND_TRANSCRIPTION_FACTOR_ACTIVATION	REACTOME_NUCLEAR_EVENTS_KINASE_AND_TRANSCRIPTION_FACTOR_ACTIVATION		24	0.580914	1.53577	0.0232843	0.140212	CURATED	x
OZANNE_AP1_TARGETS_DN	OZANNE_AP1_TARGETS_DN		5	0.815576	1.51644	0.0233577	0.153007	CURATED	x
LIAO_HAVE_SOX4_BINDING_SITES	LIAO_HAVE_SOX4_BINDING_SITES		39	0.510287	1.49647	0.0236407	0.162827	CURATED	x
RASHI_NFKB1_TARGETS	RASHI_NFKB1_TARGETS		19	0.591122	1.50072	0.0237204	0.159978	CURATED	x
REACTOME_APOPTOTIC_CLEAVAGE_OF_CELLULAR_PROTEINS	REACTOME_APOPTOTIC_CLEAVAGE_OF_CELLULAR_PROTEINS		32	0.534353	1.52489	0.0238095	0.148433	CURATED	x
SHAFFER_IRF4_TARGETS_IN_ACTIVATED_B_LYMPHOCYTE	SHAFFER_IRF4_TARGETS_IN_ACTIVATED_B_LYMPHOCYTE		75	0.450589	1.43307	0.0238353	0.204158	CURATED	x
UEDA_CENTRAL_CLOCK	UEDA_CENTRAL_CLOCK		78	0.429827	1.39166	0.0238353	0.228734	CURATED	x
COULOUARN_TEMPORAL_TGFB1_SIGNATURE_DN	COULOUARN_TEMPORAL_TGFB1_SIGNATURE_DN		109	0.420594	1.40214	0.0239334	0.223444	CURATED	x
SCHLOSSER_SERUM_RESPONSE_UP	SCHLOSSER_SERUM_RESPONSE_UP		105	0.417297	1.38082	0.0240334	0.238504	CURATED	x
ZEILSTRA_CD44_TARGETS_UP	ZEILSTRA_CD44_TARGETS_UP		6	0.752895	1.47162	0.0244604	0.178375	CURATED	x
VISALA_RESPONSE_TO_HEAT_SHOCK_AND_AGING_DN	VISALA_RESPONSE_TO_HEAT_SHOCK_AND_AGING_DN		13	0.649397	1.51388	0.0245161	0.152628	CURATED	x
KEGG_FRUCTOSE_AND_MANNOSE_METABOLISM	KEGG_FRUCTOSE_AND_MANNOSE_METABOLISM		28	0.537509	1.50223	0.02457	0.158525	CURATED	x
RADAEVA_RESPONSE_TO_IFNA1_DN	RADAEVA_RESPONSE_TO_IFNA1_DN		5	0.823659	1.51145	0.0246734	0.153998	CURATED	x
AMIT_EGF_RESPONSE_120_MCF10A	AMIT_EGF_RESPONSE_120_MCF10A		39	0.523213	1.50378	0.0247934	0.157681	CURATED	x
REACTOME_IL_3_5_AND_GM_CSF_SIGNALING	REACTOME_IL_3_5_AND_GM_CSF_SIGNALING		30	0.528566	1.49149	0.0247934	0.163767	CURATED	x
UROSEVIC_RESPONSE_TO_IMIQUIMOD	UROSEVIC_RESPONSE_TO_IMIQUIMOD		23	0.59178	1.57316	0.0248447	0.119249	CURATED	x
REACTOME_SIGNAL_ATTENUATION	REACTOME_SIGNAL_ATTENUATION		12	0.679763	1.54956	0.0249017	0.134109	CURATED	x
DAZARD_UV_RESPONSE_CLUSTER_G28	DAZARD_UV_RESPONSE_CLUSTER_G28		16	0.629099	1.54747	0.0251572	0.134892	CURATED	x
VALK_AML_CLUSTER_16	VALK_AML_CLUSTER_16		19	0.596263	1.53467	0.0251572	0.140723	CURATED	x
REACTOME_SOS_MEDIATED_SIGNALLING	REACTOME_SOS_MEDIATED_SIGNALLING		14	0.64379	1.56023	0.0251656	0.126582	CURATED	x
MATZUK_SPERMATID_DIFFERENTIATION	MATZUK_SPERMATID_DIFFERENTIATION		26	0.566655	1.53885	0.025393	0.138631	CURATED	x
BIOCARTA_PS1_PATHWAY	BIOCARTA_PS1_PATHWAY		12	0.65436	1.53015	0.0254011	0.144862	CURATED	x
POMEROY_MEDULLOBLASTOMA_PROGNOSIS_DN	POMEROY_MEDULLOBLASTOMA_PROGNOSIS_DN		42	0.490628	1.45435	0.0260476	0.188341	CURATED	x
GOUYER_TUMOR_INVASIVENESS	GOUYER_TUMOR_INVASIVENESS		7	0.734317	1.494	0.0262009	0.162901	CURATED	x
BANDRES_RESPONSE_TO_CARMUSTIN_MGMT_24HR_DN	BANDRES_RESPONSE_TO_CARMUSTIN_MGMT_24HR_DN		22	0.576326	1.51217	0.0263819	0.15323	CURATED	x
BORCZUK_MALIGNANT_MESOTHELIOMA_DN	BORCZUK_MALIGNANT_MESOTHELIOMA_DN		56	0.466064	1.43222	0.0266075	0.203954	CURATED	x
KEGG_ANTIGEN_PROCESSING_AND_PRESENTATION	KEGG_ANTIGEN_PROCESSING_AND_PRESENTATION		46	0.486821	1.44685	0.0266204	0.192509	CURATED	x
MEDINA_SMARCA4_TARGETS	MEDINA_SMARCA4_TARGETS		37	0.510436	1.48196	0.0266512	0.170191	CURATED	x
CROMER_TUMORIGENESIS_UP	CROMER_TUMORIGENESIS_UP		57	0.471626	1.45217	0.0267261	0.189099	CURATED	x
MARTIN_INTERACT_WITH_HDAC	MARTIN_INTERACT_WITH_HDAC		40	0.496824	1.46534	0.0268065	0.182047	CURATED	x
PID_MAPK_TRK_PATHWAY	PID_MAPK_TRK_PATHWAY		32	0.538488	1.5353	0.0269321	0.140181	CURATED	x
REACTOME_TRANSCRIPTIONAL_ACTIVITY_OF_SMAD2_SMAD3_SMAD4_HETEROTRIMER	REACTOME_TRANSCRIPTIONAL_ACTIVITY_OF_SMAD2_SMAD3_SMAD4_HETEROTRIMER		35	0.523733	1.49623	0.0269953	0.162556	CURATED	x
PID_P53_DOWNSTREAM_PATHWAY	PID_P53_DOWNSTREAM_PATHWAY		119	0.409295	1.3787	0.026999	0.239935	CURATED	x
JI_CARCINOGENESIS_BY_KRAS_AND_STK11_DN	JI_CARCINOGENESIS_BY_KRAS_AND_STK11_DN		16	0.607351	1.52986	0.0270968	0.144984	CURATED	x
REACTOME_SHC1_EVENTS_IN_ERBB4_SIGNALING	REACTOME_SHC1_EVENTS_IN_ERBB4_SIGNALING		18	0.61382	1.55683	0.0271318	0.12895	CURATED	x
PID_ECADHERIN_STABILIZATION_PATHWAY	PID_ECADHERIN_STABILIZATION_PATHWAY		38	0.510724	1.50395	0.0271801	0.158042	CURATED	x
SESTO_RESPONSE_TO_UV_C0	SESTO_RESPONSE_TO_UV_C0		102	0.422438	1.39686	0.0272823	0.226796	CURATED	x
AMIT_EGF_RESPONSE_240_MCF10A	AMIT_EGF_RESPONSE_240_MCF10A		19	0.582396	1.50494	0.0272953	0.158108	CURATED	x
PID_MYC_REPRESS_PATHWAY	PID_MYC_REPRESS_PATHWAY		54	0.474066	1.44619	0.0273038	0.193112	CURATED	x
CHASSOT_SKIN_WOUND	CHASSOT_SKIN_WOUND		10	0.697473	1.53936	0.0273224	0.138979	CURATED	x
BIERIE_INFLAMMATORY_RESPONSE_TGFB1	BIERIE_INFLAMMATORY_RESPONSE_TGFB1		5	0.818405	1.50689	0.0273556	0.156702	CURATED	x
MORI_EMU_MYC_LYMPHOMA_BY_ONSET_TIME_DN	MORI_EMU_MYC_LYMPHOMA_BY_ONSET_TIME_DN		15	0.622709	1.49624	0.0273794	0.162862	CURATED	x
REACTOME_MRNA_SPLICING	REACTOME_MRNA_SPLICING		104	0.413604	1.36553	0.0274262	0.24967	CURATED	x
MURAKAMI_UV_RESPONSE_6HR_DN	MURAKAMI_UV_RESPONSE_6HR_DN		14	0.637063	1.54155	0.0277428	0.138217	CURATED	x
ELVIDGE_HIF1A_TARGETS_DN	ELVIDGE_HIF1A_TARGETS_DN		81	0.437861	1.41577	0.0278075	0.213364	CURATED	x
REACTOME_ARMS_MEDIATED_ACTIVATION	REACTOME_ARMS_MEDIATED_ACTIVATION		15	0.628768	1.52212	0.0279543	0.150015	CURATED	x
RAMALHO_STEMNESS_DN	RAMALHO_STEMNESS_DN		53	0.474376	1.43423	0.0279955	0.204082	CURATED	x
BARRIER_CANCER_RELAPSE_NORMAL_SAMPLE_DN	BARRIER_CANCER_RELAPSE_NORMAL_SAMPLE_DN		27	0.568563	1.53173	0.0280146	0.143885	CURATED	x
PRAMOONJAGO_SOX4_TARGETS_UP	PRAMOONJAGO_SOX4_TARGETS_UP		52	0.466121	1.40623	0.0280269	0.219888	CURATED	x
PID_FAK_PATHWAY	PID_FAK_PATHWAY		55	0.459562	1.42211	0.0280584	0.209716	CURATED	x
REACTOME_CYTOSOLIC_SULFONATION_OF_SMALL_MOLECULES	REACTOME_CYTOSOLIC_SULFONATION_OF_SMALL_MOLECULES		8	0.733127	1.51302	0.028169	0.152974	CURATED	x
PID_IL2_1PATHWAY	PID_IL2_1PATHWAY		48	0.480526	1.44996	0.0282167	0.190641	CURATED	x
DER_IFN_GAMMA_RESPONSE_UP	DER_IFN_GAMMA_RESPONSE_UP		70	0.454772	1.42757	0.0282609	0.206899	CURATED	x
GALIE_TUMOR_STEMNESS_GENES	GALIE_TUMOR_STEMNESS_GENES		5	0.822239	1.51931	0.0283159	0.151474	CURATED	x
BIOCARTA_TGFB_PATHWAY	BIOCARTA_TGFB_PATHWAY		18	0.613246	1.54433	0.0283601	0.136763	CURATED	x
NAKAMURA_ADIPOGENESIS_EARLY_DN	NAKAMURA_ADIPOGENESIS_EARLY_DN		34	0.526232	1.4911	0.0283688	0.164088	CURATED	x
CHAUHAN_RESPONSE_TO_METHOXYESTRADIOL_DN	CHAUHAN_RESPONSE_TO_METHOXYESTRADIOL_DN		91	0.430048	1.39747	0.0284211	0.227266	CURATED	x
REACTOME_DEADENYLATION_DEPENDENT_MRNA_DECAY	REACTOME_DEADENYLATION_DEPENDENT_MRNA_DECAY		43	0.489869	1.45729	0.0287026	0.186884	CURATED	x
SHIN_B_CELL_LYMPHOMA_CLUSTER_7	SHIN_B_CELL_LYMPHOMA_CLUSTER_7		24	0.576737	1.52892	0.0288945	0.145578	CURATED	x
KYNG_RESPONSE_TO_H2O2_VIA_ERCC6	KYNG_RESPONSE_TO_H2O2_VIA_ERCC6		15	0.635097	1.54117	0.0295302	0.138384	CURATED	x
PID_PTP1B_PATHWAY	PID_PTP1B_PATHWAY		43	0.493689	1.47892	0.0296465	0.173509	CURATED	x
MIKKELSEN_MCV6_LCP_WITH_H3K4ME3	MIKKELSEN_MCV6_LCP_WITH_H3K4ME3		91	0.424768	1.39708	0.029724	0.22692	CURATED	x
PID_ERBB1_INTERNALIZATION_PATHWAY	PID_ERBB1_INTERNALIZATION_PATHWAY		41	0.502848	1.46559	0.0302678	0.182513	CURATED	x
TONKS_TARGETS_OF_RUNX1_RUNX1T1_FUSION_GRANULOCYTE_UP	TONKS_TARGETS_OF_RUNX1_RUNX1T1_FUSION_GRANULOCYTE_UP		49	0.482163	1.45898	0.0304054	0.185769	CURATED	x
BROWNE_HCMV_INFECTION_12HR_UP	BROWNE_HCMV_INFECTION_12HR_UP		93	0.42719	1.3966	0.0307529	0.226521	CURATED	x
ADDYA_ERYTHROID_DIFFERENTIATION_BY_HEMIN	ADDYA_ERYTHROID_DIFFERENTIATION_BY_HEMIN		59	0.460145	1.41655	0.0307692	0.213788	CURATED	x
WEIGEL_OXIDATIVE_STRESS_BY_TBH_AND_H2O2	WEIGEL_OXIDATIVE_STRESS_BY_TBH_AND_H2O2		30	0.539531	1.50659	0.0308057	0.156836	CURATED	x
REACTOME_PROLONGED_ERK_ACTIVATION_EVENTS	REACTOME_PROLONGED_ERK_ACTIVATION_EVENTS		17	0.618778	1.5359	0.0310078	0.140388	CURATED	x
MIDORIKAWA_AMPLIFIED_IN_LIVER_CANCER	MIDORIKAWA_AMPLIFIED_IN_LIVER_CANCER		43	0.494503	1.46569	0.0311419	0.182679	CURATED	x
LEE_AGING_CEREBELLUM_UP	LEE_AGING_CEREBELLUM_UP		61	0.455288	1.41021	0.0311457	0.217261	CURATED	x
BREDEMEYER_RAG_SIGNALING_VIA_ATM_NOT_VIA_NFKB_DN	BREDEMEYER_RAG_SIGNALING_VIA_ATM_NOT_VIA_NFKB_DN		33	0.513594	1.46073	0.0311778	0.184652	CURATED	x
KEGG_P53_SIGNALING_PATHWAY	KEGG_P53_SIGNALING_PATHWAY		59	0.466568	1.42501	0.0311804	0.208396	CURATED	x
WOO_LIVER_CANCER_RECURRENCE_DN	WOO_LIVER_CANCER_RECURRENCE_DN		48	0.489527	1.46162	0.03125	0.184125	CURATED	x
MODY_HIPPOCAMPUS_POSTNATAL	MODY_HIPPOCAMPUS_POSTNATAL		52	0.475126	1.43295	0.0314685	0.203795	CURATED	x
MARIADASON_RESPONSE_TO_BUTYRATE_SULINDAC_6	MARIADASON_RESPONSE_TO_BUTYRATE_SULINDAC_6		44	0.48564	1.45929	0.0314961	0.185553	CURATED	x
PID_NFKAPPAB_CANONICAL_PATHWAY	PID_NFKAPPAB_CANONICAL_PATHWAY		22	0.564524	1.47771	0.0315259	0.174213	CURATED	x
REACTOME_SIGNALING_BY_ILS	REACTOME_SIGNALING_BY_ILS		88	0.419024	1.37033	0.0317797	0.244052	CURATED	x
CHENG_IMPRINTED_BY_ESTRADIOL	CHENG_IMPRINTED_BY_ESTRADIOL		86	0.426741	1.37675	0.0318134	0.239766	CURATED	x
NIKOLSKY_BREAST_CANCER_21Q22_AMPLICON	NIKOLSKY_BREAST_CANCER_21Q22_AMPLICON		13	0.646763	1.52334	0.0319149	0.149266	CURATED	x
MARKEY_RB1_CHRONIC_LOF_DN	MARKEY_RB1_CHRONIC_LOF_DN		82	0.426363	1.37476	0.0320513	0.241278	CURATED	x
GRATIAS_RETINOBLASTOMA_16Q24	GRATIAS_RETINOBLASTOMA_16Q24		15	0.630021	1.5483	0.0321337	0.134802	CURATED	x
WANG_PROSTATE_CANCER_ANDROGEN_INDEPENDENT	WANG_PROSTATE_CANCER_ANDROGEN_INDEPENDENT		51	0.465926	1.42336	0.0321508	0.209377	CURATED	x
GEISS_RESPONSE_TO_DSRNA_DN	GEISS_RESPONSE_TO_DSRNA_DN		15	0.620283	1.49508	0.0322165	0.163105	CURATED	x
PID_EPHB_FWD_PATHWAY	PID_EPHB_FWD_PATHWAY		37	0.507425	1.47715	0.032596	0.174205	CURATED	x
PID_TCR_PATHWAY	PID_TCR_PATHWAY		49	0.473087	1.43942	0.0329171	0.198947	CURATED	x
QI_HYPOXIA_TARGETS_OF_HIF1A_AND_FOXA2	QI_HYPOXIA_TARGETS_OF_HIF1A_AND_FOXA2		35	0.52386	1.49587	0.0332147	0.162844	CURATED	x
PID_ERBB1_RECEPTOR_PROXIMAL_PATHWAY	PID_ERBB1_RECEPTOR_PROXIMAL_PATHWAY		34	0.516728	1.47537	0.0332147	0.176277	CURATED	x
RADMACHER_AML_PROGNOSIS	RADMACHER_AML_PROGNOSIS		68	0.441824	1.39742	0.0332618	0.22711	CURATED	x
MURAKAMI_UV_RESPONSE_1HR_DN	MURAKAMI_UV_RESPONSE_1HR_DN		6	0.768302	1.48596	0.0332851	0.167301	CURATED	x
CLIMENT_BREAST_CANCER_COPY_NUMBER_DN	CLIMENT_BREAST_CANCER_COPY_NUMBER_DN		8	0.709666	1.47212	0.0332851	0.178825	CURATED	x
JACKSON_DNMT1_TARGETS_UP	JACKSON_DNMT1_TARGETS_UP		72	0.434256	1.3828	0.0334412	0.235847	CURATED	x
POS_RESPONSE_TO_HISTAMINE_UP	POS_RESPONSE_TO_HISTAMINE_UP		11	0.666816	1.51912	0.0334728	0.151381	CURATED	x
HOLLEMAN_DAUNORUBICIN_B_ALL_DN	HOLLEMAN_DAUNORUBICIN_B_ALL_DN		12	0.649148	1.49485	0.0338101	0.162168	CURATED	x
KEGG_ENDOMETRIAL_CANCER	KEGG_ENDOMETRIAL_CANCER		48	0.471961	1.42899	0.0338983	0.206045	CURATED	x
BUCKANOVICH_T_LYMPHOCYTE_HOMING_ON_TUMOR_UP	BUCKANOVICH_T_LYMPHOCYTE_HOMING_ON_TUMOR_UP		21	0.574799	1.47254	0.0340909	0.178436	CURATED	x
REACTOME_SHC1_EVENTS_IN_EGFR_SIGNALING	REACTOME_SHC1_EVENTS_IN_EGFR_SIGNALING		15	0.60966	1.47365	0.0344388	0.177242	CURATED	x
MARCINIAK_ER_STRESS_RESPONSE_VIA_CHOP	MARCINIAK_ER_STRESS_RESPONSE_VIA_CHOP		20	0.586657	1.50097	0.0344828	0.159893	CURATED	x
PID_WNT_SIGNALING_PATHWAY	PID_WNT_SIGNALING_PATHWAY		21	0.573857	1.49679	0.0346106	0.163295	CURATED	x
VERRECCHIA_RESPONSE_TO_TGFB1_C5	VERRECCHIA_RESPONSE_TO_TGFB1_C5		18	0.589453	1.49187	0.0346154	0.163462	CURATED	x
BERENJENO_TRANSFORMED_BY_RHOA_FOREVER_UP	BERENJENO_TRANSFORMED_BY_RHOA_FOREVER_UP		14	0.632118	1.49686	0.0347129	0.163483	CURATED	x
ZHENG_FOXP3_TARGETS_UP	ZHENG_FOXP3_TARGETS_UP		21	0.590306	1.50915	0.0347395	0.154221	CURATED	x
CERVERA_SDHB_TARGETS_2	CERVERA_SDHB_TARGETS_2		88	0.43298	1.39662	0.0351438	0.226758	CURATED	x
CHIANG_LIVER_CANCER_SUBCLASS_INTERFERON_UP	CHIANG_LIVER_CANCER_SUBCLASS_INTERFERON_UP		14	0.634564	1.50656	0.0352021	0.156552	CURATED	x
BRACHAT_RESPONSE_TO_METHOTREXATE_UP	BRACHAT_RESPONSE_TO_METHOTREXATE_UP		22	0.561798	1.47862	0.0352798	0.17369	CURATED	x
SAMOLS_TARGETS_OF_KHSV_MIRNAS_DN	SAMOLS_TARGETS_OF_KHSV_MIRNAS_DN		53	0.479607	1.4644	0.0354374	0.182693	CURATED	x
OUILLETTE_CLL_13Q14_DELETION_UP	OUILLETTE_CLL_13Q14_DELETION_UP		65	0.451102	1.40906	0.0355987	0.217753	CURATED	x
JI_RESPONSE_TO_FSH_UP	JI_RESPONSE_TO_FSH_UP		71	0.441241	1.39575	0.0356757	0.227015	CURATED	x
PID_MET_PATHWAY	PID_MET_PATHWAY		74	0.438432	1.41339	0.0357143	0.214216	CURATED	x
VERRECCHIA_EARLY_RESPONSE_TO_TGFB1	VERRECCHIA_EARLY_RESPONSE_TO_TGFB1		57	0.458377	1.41985	0.0358744	0.210933	CURATED	x
ST_T_CELL_SIGNAL_TRANSDUCTION	ST_T_CELL_SIGNAL_TRANSDUCTION		34	0.512266	1.46436	0.0358852	0.182478	CURATED	x
KEGG_PRION_DISEASES	KEGG_PRION_DISEASES		26	0.547138	1.49498	0.0360144	0.162616	CURATED	x
APPEL_IMATINIB_RESPONSE	APPEL_IMATINIB_RESPONSE		25	0.537133	1.44371	0.0361146	0.19434	CURATED	x
ALONSO_METASTASIS_EMT_UP	ALONSO_METASTASIS_EMT_UP		32	0.526847	1.48079	0.0361305	0.1714	CURATED	x
WINTER_HYPOXIA_UP	WINTER_HYPOXIA_UP		83	0.428304	1.37761	0.0364026	0.239653	CURATED	x
ASTON_MAJOR_DEPRESSIVE_DISORDER_UP	ASTON_MAJOR_DEPRESSIVE_DISORDER_UP		38	0.508751	1.46871	0.0366864	0.180733	CURATED	x
HUANG_DASATINIB_RESISTANCE_UP	HUANG_DASATINIB_RESISTANCE_UP		79	0.435698	1.38341	0.0369565	0.236493	CURATED	x
LINDSTEDT_DENDRITIC_CELL_MATURATION_B	LINDSTEDT_DENDRITIC_CELL_MATURATION_B		49	0.469971	1.42426	0.0372881	0.209215	CURATED	x
REACTOME_DEGRADATION_OF_THE_EXTRACELLULAR_MATRIX	REACTOME_DEGRADATION_OF_THE_EXTRACELLULAR_MATRIX		15	0.625689	1.50706	0.0373711	0.156771	CURATED	x
WUNDER_INFLAMMATORY_RESPONSE_AND_CHOLESTEROL_UP	WUNDER_INFLAMMATORY_RESPONSE_AND_CHOLESTEROL_UP		41	0.496875	1.44783	0.0373832	0.192289	CURATED	x
TRACEY_RESISTANCE_TO_IFNA2_DN	TRACEY_RESISTANCE_TO_IFNA2_DN		24	0.562501	1.50507	0.0373945	0.15821	CURATED	x
PID_REG_GR_PATHWAY	PID_REG_GR_PATHWAY		62	0.455678	1.41142	0.0375691	0.21592	CURATED	x
BIOCARTA_ERK_PATHWAY	BIOCARTA_ERK_PATHWAY		26	0.549877	1.49365	0.0376214	0.162492	CURATED	x
MATTHEWS_AP1_TARGETS	MATTHEWS_AP1_TARGETS		16	0.584853	1.46127	0.0380079	0.184118	CURATED	x
XU_AKT1_TARGETS_6HR	XU_AKT1_TARGETS_6HR		25	0.53586	1.43931	0.0385078	0.198859	CURATED	x
HUMMEL_BURKITTS_LYMPHOMA_DN	HUMMEL_BURKITTS_LYMPHOMA_DN		12	0.662612	1.50921	0.0385638	0.154807	CURATED	x
ST_WNT_BETA_CATENIN_PATHWAY	ST_WNT_BETA_CATENIN_PATHWAY		30	0.522856	1.45513	0.0387879	0.187266	CURATED	x
MAHADEVAN_GIST_MORPHOLOGICAL_SWITCH	MAHADEVAN_GIST_MORPHOLOGICAL_SWITCH		15	0.609358	1.48358	0.038961	0.168871	CURATED	x
MA_MYELOID_DIFFERENTIATION_UP	MA_MYELOID_DIFFERENTIATION_UP		29	0.522441	1.45385	0.039072	0.188608	CURATED	x
REACTOME_REGULATION_OF_COMPLEMENT_CASCADE	REACTOME_REGULATION_OF_COMPLEMENT_CASCADE		9	0.687366	1.50381	0.0391363	0.157948	CURATED	x
JU_AGING_TERC_TARGETS_UP	JU_AGING_TERC_TARGETS_UP		6	0.779194	1.47496	0.0392442	0.176657	CURATED	x
SEMBA_FHIT_TARGETS_UP	SEMBA_FHIT_TARGETS_UP		11	0.655121	1.4893	0.0392954	0.165113	CURATED	x
WANG_ESOPHAGUS_CANCER_VS_NORMAL_DN	WANG_ESOPHAGUS_CANCER_VS_NORMAL_DN		92	0.416317	1.37488	0.0393617	0.241314	CURATED	x
REACTOME_REGULATION_OF_KIT_SIGNALING	REACTOME_REGULATION_OF_KIT_SIGNALING		13	0.659826	1.50246	0.0396717	0.158506	CURATED	x
LEE_LIVER_CANCER_MYC_TGFA_UP	LEE_LIVER_CANCER_MYC_TGFA_UP		55	0.459047	1.40546	0.0396913	0.220519	CURATED	x
KEGG_INOSITOL_PHOSPHATE_METABOLISM	KEGG_INOSITOL_PHOSPHATE_METABOLISM		49	0.465727	1.41096	0.04	0.216482	CURATED	x
THEODOROU_MAMMARY_TUMORIGENESIS	THEODOROU_MAMMARY_TUMORIGENESIS		19	0.570564	1.46919	0.0401002	0.180286	CURATED	x
KEGG_DORSO_VENTRAL_AXIS_FORMATION	KEGG_DORSO_VENTRAL_AXIS_FORMATION		22	0.569619	1.48653	0.0405063	0.167286	CURATED	x
YANG_BREAST_CANCER_ESR1_LASER_DN	YANG_BREAST_CANCER_ESR1_LASER_DN		47	0.472443	1.41576	0.0406032	0.213118	CURATED	x
ABE_VEGFA_TARGETS	ABE_VEGFA_TARGETS		14	0.622241	1.50282	0.0407895	0.158232	CURATED	x
RIGGINS_TAMOXIFEN_RESISTANCE_UP	RIGGINS_TAMOXIFEN_RESISTANCE_UP		48	0.468553	1.40923	0.0408163	0.218002	CURATED	x
REACTOME_GLYCEROPHOSPHOLIPID_BIOSYNTHESIS	REACTOME_GLYCEROPHOSPHOLIPID_BIOSYNTHESIS		63	0.441609	1.39691	0.0409483	0.226972	CURATED	x
CAIRO_PML_TARGETS_BOUND_BY_MYC_DN	CAIRO_PML_TARGETS_BOUND_BY_MYC_DN		11	0.641685	1.44061	0.0410397	0.197751	CURATED	x
BERNARD_PPAPDC1B_TARGETS_DN	BERNARD_PPAPDC1B_TARGETS_DN		50	0.474612	1.44144	0.0411568	0.197155	CURATED	x
REACTOME_MYD88_MAL_CASCADE_INITIATED_ON_PLASMA_MEMBRANE	REACTOME_MYD88_MAL_CASCADE_INITIATED_ON_PLASMA_MEMBRANE		74	0.431449	1.36887	0.0411701	0.246069	CURATED	x
DIRMEIER_LMP1_RESPONSE_LATE_UP	DIRMEIER_LMP1_RESPONSE_LATE_UP		49	0.468927	1.41772	0.0411899	0.212776	CURATED	x
CHUANG_OXIDATIVE_STRESS_RESPONSE_UP	CHUANG_OXIDATIVE_STRESS_RESPONSE_UP		24	0.548115	1.45591	0.0413625	0.186249	CURATED	x
KEGG_NATURAL_KILLER_CELL_MEDIATED_CYTOTOXICITY	KEGG_NATURAL_KILLER_CELL_MEDIATED_CYTOTOXICITY		79	0.428526	1.36884	0.0415301	0.245878	CURATED	x
MURAKAMI_UV_RESPONSE_24HR	MURAKAMI_UV_RESPONSE_24HR		13	0.62158	1.4748	0.0416107	0.176291	CURATED	x
MARCHINI_TRABECTEDIN_RESISTANCE_DN	MARCHINI_TRABECTEDIN_RESISTANCE_DN		46	0.476834	1.42038	0.0416198	0.210287	CURATED	x
HARRIS_HYPOXIA	HARRIS_HYPOXIA		68	0.441672	1.37881	0.0417112	0.239966	CURATED	x
VANLOO_SP3_TARGETS_DN	VANLOO_SP3_TARGETS_DN		63	0.448582	1.40121	0.0418964	0.223327	CURATED	x
REACTOME_RNA_POL_I_TRANSCRIPTION_INITIATION	REACTOME_RNA_POL_I_TRANSCRIPTION_INITIATION		24	0.564124	1.5078	0.0419162	0.155937	CURATED	x
LUI_THYROID_CANCER_PAX8_PPARG_UP	LUI_THYROID_CANCER_PAX8_PPARG_UP		40	0.482525	1.41862	0.0419977	0.211804	CURATED	x
SAKAI_CHRONIC_HEPATITIS_VS_LIVER_CANCER_UP	SAKAI_CHRONIC_HEPATITIS_VS_LIVER_CANCER_UP		75	0.431366	1.37445	0.0420712	0.241313	CURATED	x
DELASERNA_MYOD_TARGETS_UP	DELASERNA_MYOD_TARGETS_UP		65	0.441992	1.38593	0.0421166	0.234205	CURATED	x
BIOCARTA_WNT_PATHWAY	BIOCARTA_WNT_PATHWAY		24	0.54094	1.43099	0.0424469	0.205769	CURATED	x
LANDEMAINE_LUNG_METASTASIS	LANDEMAINE_LUNG_METASTASIS		16	0.591224	1.48304	0.0427136	0.169111	CURATED	x
REACTOME_INFLAMMASOMES	REACTOME_INFLAMMASOMES		14	0.625999	1.49039	0.0429688	0.164249	CURATED	x
BIOCARTA_NTHI_PATHWAY	BIOCARTA_NTHI_PATHWAY		21	0.569495	1.49914	0.0429975	0.161541	CURATED	x
PID_P53_REGULATION_PATHWAY	PID_P53_REGULATION_PATHWAY		56	0.453314	1.38638	0.0432802	0.233566	CURATED	x
PID_NCADHERIN_PATHWAY	PID_NCADHERIN_PATHWAY		31	0.529726	1.46625	0.0433763	0.182071	CURATED	x
PID_CD8_TCR_PATHWAY	PID_CD8_TCR_PATHWAY		38	0.482134	1.39352	0.0435281	0.22815	CURATED	x
SCIBETTA_KDM5B_TARGETS_UP	SCIBETTA_KDM5B_TARGETS_UP		17	0.591409	1.46832	0.0435339	0.181079	CURATED	x
LIU_CDX2_TARGETS_UP	LIU_CDX2_TARGETS_UP		21	0.555195	1.44422	0.0439698	0.194389	CURATED	x
MALONEY_RESPONSE_TO_17AAG_UP	MALONEY_RESPONSE_TO_17AAG_UP		34	0.506061	1.44662	0.0439952	0.192583	CURATED	x
PARK_HSC_MARKERS	PARK_HSC_MARKERS		39	0.48509	1.42285	0.0440324	0.209721	CURATED	x
JI_RESPONSE_TO_FSH_DN	JI_RESPONSE_TO_FSH_DN		56	0.455417	1.41631	0.0440529	0.213138	CURATED	x
REACTOME_EXTRACELLULAR_MATRIX_ORGANIZATION	REACTOME_EXTRACELLULAR_MATRIX_ORGANIZATION		59	0.447889	1.39729	0.0443459	0.22706	CURATED	x
KASLER_HDAC7_TARGETS_2_DN	KASLER_HDAC7_TARGETS_2_DN		29	0.518168	1.42392	0.0443645	0.208699	CURATED	x
WATANABE_ULCERATIVE_COLITIS_WITH_CANCER_UP	WATANABE_ULCERATIVE_COLITIS_WITH_CANCER_UP		17	0.601583	1.49839	0.0444444	0.162038	CURATED	x
REACTOME_TRANSCRIPTIONAL_REGULATION_OF_WHITE_ADIPOCYTE_DIFFERENTIATION	REACTOME_TRANSCRIPTIONAL_REGULATION_OF_WHITE_ADIPOCYTE_DIFFERENTIATION		63	0.437049	1.38063	0.0446429	0.238377	CURATED	x
REACTOME_PLATELET_AGGREGATION_PLUG_FORMATION	REACTOME_PLATELET_AGGREGATION_PLUG_FORMATION		19	0.567168	1.44901	0.044757	0.191744	CURATED	x
VERNELL_RETINOBLASTOMA_PATHWAY_DN	VERNELL_RETINOBLASTOMA_PATHWAY_DN		21	0.552045	1.44687	0.045177	0.192765	CURATED	x
BIOCARTA_PML_PATHWAY	BIOCARTA_PML_PATHWAY		15	0.6184	1.45754	0.0452781	0.186801	CURATED	x
BIOCARTA_FREE_PATHWAY	BIOCARTA_FREE_PATHWAY		8	0.700302	1.4561	0.0455213	0.186506	CURATED	x
VALK_AML_CLUSTER_9	VALK_AML_CLUSTER_9		27	0.53278	1.4566	0.045728	0.186609	CURATED	x
BOYAULT_LIVER_CANCER_SUBCLASS_G123_UP	BOYAULT_LIVER_CANCER_SUBCLASS_G123_UP		43	0.48246	1.42494	0.0460299	0.20825	CURATED	x
SAKAI_TUMOR_INFILTRATING_MONOCYTES_UP	SAKAI_TUMOR_INFILTRATING_MONOCYTES_UP		24	0.542578	1.45025	0.0463659	0.190748	CURATED	x
MARIADASON_RESPONSE_TO_BUTYRATE_CURCUMIN_SULINDAC_TSA_2	MARIADASON_RESPONSE_TO_BUTYRATE_CURCUMIN_SULINDAC_TSA_2		8	0.704366	1.48867	0.0464481	0.165227	CURATED	x
REACTOME_HYALURONAN_UPTAKE_AND_DEGRADATION	REACTOME_HYALURONAN_UPTAKE_AND_DEGRADATION		7	0.745598	1.48416	0.046832	0.168571	CURATED	x
POMEROY_MEDULLOBLASTOMA_PROGNOSIS_UP	POMEROY_MEDULLOBLASTOMA_PROGNOSIS_UP		38	0.49618	1.42411	0.0472813	0.208919	CURATED	x
ZHAN_MULTIPLE_MYELOMA_LB_UP	ZHAN_MULTIPLE_MYELOMA_LB_UP		33	0.502777	1.42184	0.0473373	0.209676	CURATED	x
GENTILE_UV_RESPONSE_CLUSTER_D9	GENTILE_UV_RESPONSE_CLUSTER_D9		27	0.519426	1.41185	0.0474453	0.215464	CURATED	x
CROONQUIST_STROMAL_STIMULATION_UP	CROONQUIST_STROMAL_STIMULATION_UP		56	0.452308	1.39133	0.0477248	0.228849	CURATED	x
MOREIRA_RESPONSE_TO_TSA_UP	MOREIRA_RESPONSE_TO_TSA_UP		25	0.538407	1.43248	0.0477987	0.204374	CURATED	x
REACTOME_GRB2_EVENTS_IN_ERBB2_SIGNALING	REACTOME_GRB2_EVENTS_IN_ERBB2_SIGNALING		20	0.558867	1.43328	0.0479705	0.204278	CURATED	x
VALK_AML_CLUSTER_1	VALK_AML_CLUSTER_1		19	0.565614	1.44523	0.0479798	0.194365	CURATED	x
REACTOME_ENDOSOMAL_VACUOLAR_PATHWAY	REACTOME_ENDOSOMAL_VACUOLAR_PATHWAY		7	0.717275	1.45944	0.0480226	0.185583	CURATED	x
PID_LKB1_PATHWAY	PID_LKB1_PATHWAY		44	0.464777	1.40356	0.0480984	0.222392	CURATED	x
NIKOLSKY_OVERCONNECTED_IN_BREAST_CANCER	NIKOLSKY_OVERCONNECTED_IN_BREAST_CANCER		17	0.603599	1.49086	0.0482233	0.164143	CURATED	x
CLASPER_LYMPHATIC_VESSELS_DURING_METASTASIS_UP	CLASPER_LYMPHATIC_VESSELS_DURING_METASTASIS_UP		17	0.584875	1.46435	0.0484076	0.182198	CURATED	x
KEGG_COLORECTAL_CANCER	KEGG_COLORECTAL_CANCER		59	0.444073	1.37743	0.048478	0.239722	CURATED	x
CHEOK_RESPONSE_TO_HD_MTX_UP	CHEOK_RESPONSE_TO_HD_MTX_UP		14	0.621871	1.49478	0.0484928	0.162	CURATED	x
BOYAULT_LIVER_CANCER_SUBCLASS_G123_DN	BOYAULT_LIVER_CANCER_SUBCLASS_G123_DN		37	0.482265	1.40594	0.0486674	0.220185	CURATED	x
ZHONG_SECRETOME_OF_LUNG_CANCER_AND_MACROPHAGE	ZHONG_SECRETOME_OF_LUNG_CANCER_AND_MACROPHAGE		68	0.430617	1.37072	0.0488346	0.243552	CURATED	x
REACTOME_ACTIVATION_OF_IRF3_IRF7_MEDIATED_BY_TBK1_IKK_EPSILON	REACTOME_ACTIVATION_OF_IRF3_IRF7_MEDIATED_BY_TBK1_IKK_EPSILON		12	0.633582	1.45246	0.0488771	0.188891	CURATED	x
OXFORD_RALA_AND_RALB_TARGETS_DN	OXFORD_RALA_AND_RALB_TARGETS_DN		9	0.670544	1.42319	0.0492264	0.209387	CURATED	x
TERAO_AOX4_TARGETS_HG_DN	TERAO_AOX4_TARGETS_HG_DN		5	0.792311	1.46194	0.0493274	0.183864	CURATED	x
REACTOME_INTEGRIN_ALPHAIIB_BETA3_SIGNALING	REACTOME_INTEGRIN_ALPHAIIB_BETA3_SIGNALING		19	0.567168	1.44774	0.0493671	0.192154	CURATED	x
LIU_VAV3_PROSTATE_CARCINOGENESIS_UP	LIU_VAV3_PROSTATE_CARCINOGENESIS_UP		60	0.440899	1.37252	0.0495495	0.24346	CURATED	x
YAO_TEMPORAL_RESPONSE_TO_PROGESTERONE_CLUSTER_5	YAO_TEMPORAL_RESPONSE_TO_PROGESTERONE_CLUSTER_5		24	0.547529	1.44794	0.0495663	0.192405	CURATED	x
BEGUM_TARGETS_OF_PAX3_FOXO1_FUSION_DN	BEGUM_TARGETS_OF_PAX3_FOXO1_FUSION_DN		43	0.472691	1.38572	0.0497175	0.234126	CURATED	x
LY_AGING_MIDDLE_DN	LY_AGING_MIDDLE_DN	Details ...	16	-0.720808	-2.23181	0	0.00642352	CURATED	x
ZHAN_MULTIPLE_MYELOMA_PR_UP	ZHAN_MULTIPLE_MYELOMA_PR_UP	Details ...	44	-0.551136	-2.15276	0	0.0177163	CURATED	x
ISHIDA_E2F_TARGETS	ISHIDA_E2F_TARGETS	Details ...	51	-0.520226	-2.13914	0	0.0184446	CURATED	x
ROSTY_CERVICAL_CANCER_PROLIFERATION_CLUSTER	ROSTY_CERVICAL_CANCER_PROLIFERATION_CLUSTER	Details ...	135	-0.450135	-2.12041	0	0.0207785	CURATED	x
LI_WILMS_TUMOR_ANAPLASTIC_UP	LI_WILMS_TUMOR_ANAPLASTIC_UP	Details ...	19	-0.638027	-2.04998	0	0.0424844	CURATED	x
KONG_E2F3_TARGETS	KONG_E2F3_TARGETS	Details ...	89	-0.460025	-2.03641	0	0.0442298	CURATED	x
KUMAMOTO_RESPONSE_TO_NUTLIN_3A_DN	KUMAMOTO_RESPONSE_TO_NUTLIN_3A_DN	Details ...	10	-0.73909	-1.99757	0	0.0613746	CURATED	x
CROONQUIST_IL6_DEPRIVATION_DN	CROONQUIST_IL6_DEPRIVATION_DN	Details ...	96	-0.429707	-1.98258	0	0.0650119	CURATED	x
TANG_SENESCENCE_TP53_TARGETS_DN	TANG_SENESCENCE_TP53_TARGETS_DN	Details ...	51	-0.466362	-1.97578	0	0.0633503	CURATED	x
WHITEFORD_PEDIATRIC_CANCER_MARKERS	WHITEFORD_PEDIATRIC_CANCER_MARKERS	Details ...	109	-0.417511	-1.97508	0	0.0596478	CURATED	x
GARGALOVIC_RESPONSE_TO_OXIDIZED_PHOSPHOLIPIDS_MAGENTA_DN	GARGALOVIC_RESPONSE_TO_OXIDIZED_PHOSPHOLIPIDS_MAGENTA_DN	Details ...	11	-0.734331	-1.96725	0.0107143	0.0602612	CURATED	x
WANG_METASTASIS_OF_BREAST_CANCER_ESR1_UP	WANG_METASTASIS_OF_BREAST_CANCER_ESR1_UP	Details ...	19	-0.60673	-1.95992	0	0.0603536	CURATED	x
LEE_EARLY_T_LYMPHOCYTE_UP	LEE_EARLY_T_LYMPHOCYTE_UP	Details ...	92	-0.432661	-1.9356	0	0.0719782	CURATED	x
REACTOME_SYNTHESIS_OF_BILE_ACIDS_AND_BILE_SALTS	REACTOME_SYNTHESIS_OF_BILE_ACIDS_AND_BILE_SALTS	Details ...	10	-0.731158	-1.93118	0.0116279	0.0706395	CURATED	x
THILLAINADESAN_ZNF217_TARGETS_DN	THILLAINADESAN_ZNF217_TARGETS_DN	Details ...	8	-0.77575	-1.92747	0.00326797	0.0699072	CURATED	x
AMUNDSON_GAMMA_RADIATION_RESPONSE	AMUNDSON_GAMMA_RADIATION_RESPONSE	Details ...	38	-0.493091	-1.92437	0	0.0688029	CURATED	x
MOLENAAR_TARGETS_OF_CCND1_AND_CDK4_DN	MOLENAAR_TARGETS_OF_CCND1_AND_CDK4_DN	Details ...	53	-0.455857	-1.8692	0.01	0.106958	CURATED	x
GARGALOVIC_RESPONSE_TO_OXIDIZED_PHOSPHOLIPIDS_BLUE_DN	GARGALOVIC_RESPONSE_TO_OXIDIZED_PHOSPHOLIPIDS_BLUE_DN	Details ...	55	-0.458518	-1.86279	0	0.107478	CURATED	x
KEGG_PRIMARY_BILE_ACID_BIOSYNTHESIS	KEGG_PRIMARY_BILE_ACID_BIOSYNTHESIS	Details ...	9	-0.724007	-1.85329	0.003663	0.111781	CURATED	x
NIKOLSKY_BREAST_CANCER_7P15_AMPLICON	NIKOLSKY_BREAST_CANCER_7P15_AMPLICON	Details ...	11	-0.647859	-1.81787	0.0078125	0.144795	CURATED	x
KANG_DOXORUBICIN_RESISTANCE_UP	KANG_DOXORUBICIN_RESISTANCE_UP	Details ...	52	-0.442824	-1.81684	0	0.140405	CURATED	x
REICHERT_MITOSIS_LIN9_TARGETS	REICHERT_MITOSIS_LIN9_TARGETS	Details ...	28	-0.518827	-1.79301	0.00578035	0.164985	CURATED	x
GAVIN_PDE3B_TARGETS	GAVIN_PDE3B_TARGETS	Details ...	13	-0.610242	-1.79172	0.00892857	0.160333	CURATED	x
REACTOME_GLYCOGEN_BREAKDOWN_GLYCOGENOLYSIS	REACTOME_GLYCOGEN_BREAKDOWN_GLYCOGENOLYSIS	Details ...	14	-0.5736	-1.76425	0.00921659	0.192378	CURATED	x
NADERI_BREAST_CANCER_PROGNOSIS_UP	NADERI_BREAST_CANCER_PROGNOSIS_UP	Details ...	39	-0.448607	-1.75562	0	0.197826	CURATED	x
CROONQUIST_NRAS_SIGNALING_DN	CROONQUIST_NRAS_SIGNALING_DN	Details ...	72	-0.396553	-1.75018	0	0.199071	CURATED	x
WHITFIELD_CELL_CYCLE_LITERATURE	WHITFIELD_CELL_CYCLE_LITERATURE	Details ...	44	-0.441416	-1.74983	0	0.193366	CURATED	x
REACTOME_EICOSANOID_LIGAND_BINDING_RECEPTORS	REACTOME_EICOSANOID_LIGAND_BINDING_RECEPTORS	Details ...	7	-0.733034	-1.73125	0.0244755	0.21389	CURATED	x
SEMBA_FHIT_TARGETS_DN	SEMBA_FHIT_TARGETS_DN	Details ...	9	-0.666334	-1.72456	0.0232558	0.217745	CURATED	x
REACTOME_DEPOSITION_OF_NEW_CENPA_CONTAINING_NUCLEOSOMES_AT_THE_CENTROMERE	REACTOME_DEPOSITION_OF_NEW_CENPA_CONTAINING_NUCLEOSOMES_AT_THE_CENTROMERE	Details ...	37	-0.449569	-1.72397	0	0.212278	CURATED	x
PETROVA_PROX1_TARGETS_UP	PETROVA_PROX1_TARGETS_UP	Details ...	26	-0.50291	-1.72048	0.00471698	0.21154	CURATED	x
GARGALOVIC_RESPONSE_TO_OXIDIZED_PHOSPHOLIPIDS_BLUE_UP	GARGALOVIC_RESPONSE_TO_OXIDIZED_PHOSPHOLIPIDS_BLUE_UP	Details ...	118	0.65531	2.09211	0	0	CURATED		x
GARGALOVIC_RESPONSE_TO_OXIDIZED_PHOSPHOLIPIDS_TURQUOISE_UP	GARGALOVIC_RESPONSE_TO_OXIDIZED_PHOSPHOLIPIDS_TURQUOISE_UP	Details ...	73	0.683966	2.04709	0	0.00323993	CURATED		x
KEGG_ADHERENS_JUNCTION	KEGG_ADHERENS_JUNCTION	Details ...	66	0.66841	1.99931	0	0.0104475	CURATED		x
BUYTAERT_PHOTODYNAMIC_THERAPY_STRESS_UP	BUYTAERT_PHOTODYNAMIC_THERAPY_STRESS_UP	Details ...	770	0.57554	1.9959	0	0.00810713	CURATED		x
HAHTOLA_MYCOSIS_FUNGOIDES_CD4_DN	HAHTOLA_MYCOSIS_FUNGOIDES_CD4_DN	Details ...	111	0.630362	1.98304	0	0.0107934	CURATED		x
YAO_TEMPORAL_RESPONSE_TO_PROGESTERONE_CLUSTER_2	YAO_TEMPORAL_RESPONSE_TO_PROGESTERONE_CLUSTER_2	Details ...	61	0.67384	1.97876	0	0.0102528	CURATED		x
KEGG_T_CELL_RECEPTOR_SIGNALING_PATHWAY	KEGG_T_CELL_RECEPTOR_SIGNALING_PATHWAY	Details ...	79	0.643957	1.97779	0	0.00909548	CURATED		x
CHEN_HOXA5_TARGETS_9HR_UP	CHEN_HOXA5_TARGETS_9HR_UP	Details ...	210	0.591441	1.97222	0	0.00890284	CURATED		x
REACTOME_PEPTIDE_CHAIN_ELONGATION	REACTOME_PEPTIDE_CHAIN_ELONGATION	Details ...	83	0.631636	1.96303	0	0.0098357	CURATED		x
NAGASHIMA_NRG1_SIGNALING_UP	NAGASHIMA_NRG1_SIGNALING_UP	Details ...	164	0.595367	1.95413	0	0.0103643	CURATED		x
GARGALOVIC_RESPONSE_TO_OXIDIZED_PHOSPHOLIPIDS_MAGENTA_UP	GARGALOVIC_RESPONSE_TO_OXIDIZED_PHOSPHOLIPIDS_MAGENTA_UP	Details ...	26	0.749488	1.94948	0	0.0105078	CURATED		x
AMUNDSON_RESPONSE_TO_ARSENITE	AMUNDSON_RESPONSE_TO_ARSENITE	Details ...	197	0.5876	1.93557	0	0.0135117	CURATED		x
GINESTIER_BREAST_CANCER_20Q13_AMPLIFICATION_DN	GINESTIER_BREAST_CANCER_20Q13_AMPLIFICATION_DN	Details ...	156	0.597704	1.93523	0	0.0124723	CURATED		x
THUM_SYSTOLIC_HEART_FAILURE_DN	THUM_SYSTOLIC_HEART_FAILURE_DN	Details ...	195	0.580359	1.92624	0	0.0138949	CURATED		x
PID_TCPTP_PATHWAY	PID_TCPTP_PATHWAY	Details ...	39	0.699149	1.91934	0	0.015565	CURATED		x
REACTOME_NONSENSE_MEDIATED_DECAY_ENHANCED_BY_THE_EXON_JUNCTION_COMPLEX	REACTOME_NONSENSE_MEDIATED_DECAY_ENHANCED_BY_THE_EXON_JUNCTION_COMPLEX	Details ...	104	0.60462	1.9159	0	0.0156746	CURATED		x
GINESTIER_BREAST_CANCER_ZNF217_AMPLIFIED_DN	GINESTIER_BREAST_CANCER_ZNF217_AMPLIFIED_DN	Details ...	290	0.564693	1.90921	0	0.0172944	CURATED		x
ZWANG_CLASS_3_TRANSIENTLY_INDUCED_BY_EGF	ZWANG_CLASS_3_TRANSIENTLY_INDUCED_BY_EGF	Details ...	197	0.569374	1.90634	0	0.0172319	CURATED		x
REACTOME_3_UTR_MEDIATED_TRANSLATIONAL_REGULATION	REACTOME_3_UTR_MEDIATED_TRANSLATIONAL_REGULATION	Details ...	104	0.608516	1.90019	0	0.0183175	CURATED		x
DACOSTA_UV_RESPONSE_VIA_ERCC3_COMMON_DN	DACOSTA_UV_RESPONSE_VIA_ERCC3_COMMON_DN	Details ...	472	0.55297	1.8985	0	0.0184819	CURATED		x
ZAMORA_NOS2_TARGETS_UP	ZAMORA_NOS2_TARGETS_UP	Details ...	62	0.639206	1.89628	0	0.0184248	CURATED		x
CAFFAREL_RESPONSE_TO_THC_UP	CAFFAREL_RESPONSE_TO_THC_UP	Details ...	32	0.71468	1.89537	0	0.0179317	CURATED		x
IKEDA_MIR133_TARGETS_UP	IKEDA_MIR133_TARGETS_UP	Details ...	42	0.68424	1.89502	0	0.0172944	CURATED		x
HEIDENBLAD_AMPLICON_8Q24_DN	HEIDENBLAD_AMPLICON_8Q24_DN	Details ...	41	0.680702	1.89289	0	0.0171134	CURATED		x
REACTOME_INFLUENZA_VIRAL_RNA_TRANSCRIPTION_AND_REPLICATION	REACTOME_INFLUENZA_VIRAL_RNA_TRANSCRIPTION_AND_REPLICATION	Details ...	99	0.603074	1.88862	0	0.0179434	CURATED		x
HOEBEKE_LYMPHOID_STEM_CELL_UP	HOEBEKE_LYMPHOID_STEM_CELL_UP	Details ...	78	0.619171	1.88674	0	0.0176701	CURATED		x
BROWNE_HCMV_INFECTION_8HR_UP	BROWNE_HCMV_INFECTION_8HR_UP	Details ...	92	0.606485	1.88487	0	0.0175754	CURATED		x
BROWNE_HCMV_INFECTION_18HR_UP	BROWNE_HCMV_INFECTION_18HR_UP	Details ...	165	0.573921	1.88189	0	0.0179508	CURATED		x
PID_CD8_TCR_PATHWAY	PID_CD8_TCR_PATHWAY	Details ...	38	0.676686	1.87608	0	0.0198303	CURATED		x
BILANGES_SERUM_AND_RAPAMYCIN_SENSITIVE_GENES	BILANGES_SERUM_AND_RAPAMYCIN_SENSITIVE_GENES	Details ...	67	0.614868	1.87092	0	0.0214737	CURATED		x
PICCALUGA_ANGIOIMMUNOBLASTIC_LYMPHOMA_DN	PICCALUGA_ANGIOIMMUNOBLASTIC_LYMPHOMA_DN	Details ...	124	0.57636	1.86828	0	0.0217904	CURATED		x
AMIT_EGF_RESPONSE_120_HELA	AMIT_EGF_RESPONSE_120_HELA	Details ...	65	0.62265	1.86783	0	0.0212788	CURATED		x
BROWNE_HCMV_INFECTION_14HR_UP	BROWNE_HCMV_INFECTION_14HR_UP	Details ...	142	0.57878	1.86458	0	0.0220426	CURATED		x
NAGASHIMA_EGF_SIGNALING_UP	NAGASHIMA_EGF_SIGNALING_UP	Details ...	56	0.639205	1.86421	0	0.0216486	CURATED		x
KEGG_RIBOSOME	KEGG_RIBOSOME	Details ...	85	0.611927	1.86392	0	0.0210921	CURATED		x
JISON_SICKLE_CELL_DISEASE_DN	JISON_SICKLE_CELL_DISEASE_DN	Details ...	163	0.56903	1.86291	0	0.0210777	CURATED		x
PID_FAK_PATHWAY	PID_FAK_PATHWAY	Details ...	55	0.632508	1.85279	0	0.0246286	CURATED		x
ADDYA_ERYTHROID_DIFFERENTIATION_BY_HEMIN	ADDYA_ERYTHROID_DIFFERENTIATION_BY_HEMIN	Details ...	59	0.62999	1.84977	0	0.0254613	CURATED		x
LAIHO_COLORECTAL_CANCER_SERRATED_DN	LAIHO_COLORECTAL_CANCER_SERRATED_DN	Details ...	76	0.60813	1.84884	0	0.025391	CURATED		x
REACTOME_INFLUENZA_LIFE_CYCLE	REACTOME_INFLUENZA_LIFE_CYCLE	Details ...	132	0.578431	1.84803	0	0.0251081	CURATED		x
RHEIN_ALL_GLUCOCORTICOID_THERAPY_UP	RHEIN_ALL_GLUCOCORTICOID_THERAPY_UP	Details ...	57	0.631349	1.84611	0	0.0255491	CURATED		x
NGUYEN_NOTCH1_TARGETS_DN	NGUYEN_NOTCH1_TARGETS_DN	Details ...	82	0.595099	1.83924	0	0.0284953	CURATED		x
DACOSTA_UV_RESPONSE_VIA_ERCC3_DN	DACOSTA_UV_RESPONSE_VIA_ERCC3_DN	Details ...	828	0.531081	1.83649	0	0.0291902	CURATED		x
AMUNDSON_POOR_SURVIVAL_AFTER_GAMMA_RADIATION_2G	AMUNDSON_POOR_SURVIVAL_AFTER_GAMMA_RADIATION_2G	Details ...	149	0.56272	1.82723	0	0.0337523	CURATED		x
KOBAYASHI_EGFR_SIGNALING_6HR_DN	KOBAYASHI_EGFR_SIGNALING_6HR_DN	Details ...	18	0.763054	1.82532	0	0.0325229	CURATED		x
BIOCARTA_SPRY_PATHWAY	BIOCARTA_SPRY_PATHWAY	Details ...	18	0.767837	1.82284	0	0.0334715	CURATED		x
HOSHIDA_LIVER_CANCER_SUBCLASS_S2	HOSHIDA_LIVER_CANCER_SUBCLASS_S2	Details ...	105	0.576714	1.82104	0	0.0337758	CURATED		x
TIEN_INTESTINE_PROBIOTICS_24HR_DN	TIEN_INTESTINE_PROBIOTICS_24HR_DN	Details ...	206	0.548054	1.81914	0	0.0343453	CURATED		x
RODRIGUES_NTN1_TARGETS_DN	RODRIGUES_NTN1_TARGETS_DN	Details ...	123	0.572669	1.81416	0	0.0368483	CURATED		x
DAZARD_RESPONSE_TO_UV_SCC_DN	DAZARD_RESPONSE_TO_UV_SCC_DN	Details ...	119	0.574271	1.81299	0	0.0368066	CURATED		x
UDAYAKUMAR_MED1_TARGETS_DN	UDAYAKUMAR_MED1_TARGETS_DN	Details ...	220	0.542901	1.80842	0	0.0374821	CURATED		x
REACTOME_METABOLISM_OF_MRNA	REACTOME_METABOLISM_OF_MRNA	Details ...	206	0.545142	1.80664	0	0.0380388	CURATED		x
KAAB_FAILED_HEART_ATRIUM_DN	KAAB_FAILED_HEART_ATRIUM_DN	Details ...	133	0.562256	1.80625	0	0.0376445	CURATED		x
REACTOME_SYNTHESIS_OF_PE	REACTOME_SYNTHESIS_OF_PE	Details ...	9	0.863784	1.80163	0	0.038454	CURATED		x
KYNG_DNA_DAMAGE_BY_4NQO_OR_GAMMA_RADIATION	KYNG_DNA_DAMAGE_BY_4NQO_OR_GAMMA_RADIATION	Details ...	12	0.806851	1.79998	0	0.0381775	CURATED		x
GROSS_HYPOXIA_VIA_ELK3_DN	GROSS_HYPOXIA_VIA_ELK3_DN	Details ...	140	0.556006	1.79938	0	0.0378848	CURATED		x
KEGG_B_CELL_RECEPTOR_SIGNALING_PATHWAY	KEGG_B_CELL_RECEPTOR_SIGNALING_PATHWAY	Details ...	57	0.619644	1.79873	0	0.0376351	CURATED		x
PODAR_RESPONSE_TO_ADAPHOSTIN_UP	PODAR_RESPONSE_TO_ADAPHOSTIN_UP	Details ...	137	0.556732	1.79431	0	0.0402083	CURATED		x
ELVIDGE_HYPOXIA_BY_DMOG_UP	ELVIDGE_HYPOXIA_BY_DMOG_UP	Details ...	118	0.568015	1.79411	0	0.039689	CURATED		x
ELVIDGE_HYPOXIA_UP	ELVIDGE_HYPOXIA_UP	Details ...	152	0.554486	1.79376	0	0.0393118	CURATED		x
RICKMAN_TUMOR_DIFFERENTIATED_WELL_VS_POORLY_UP	RICKMAN_TUMOR_DIFFERENTIATED_WELL_VS_POORLY_UP	Details ...	217	0.541884	1.7928	0	0.0394625	CURATED		x
ZHANG_BREAST_CANCER_PROGENITORS_DN	ZHANG_BREAST_CANCER_PROGENITORS_DN	Details ...	126	0.559259	1.79189	0	0.0396089	CURATED		x
YORDY_RECIPROCAL_REGULATION_BY_ETS1_AND_SP100_DN	YORDY_RECIPROCAL_REGULATION_BY_ETS1_AND_SP100_DN	Details ...	63	0.609078	1.78854	0	0.0407318	CURATED		x
DORN_ADENOVIRUS_INFECTION_32HR_DN	DORN_ADENOVIRUS_INFECTION_32HR_DN	Details ...	36	0.654695	1.78596	0	0.0420108	CURATED		x
KEGG_LEUKOCYTE_TRANSENDOTHELIAL_MIGRATION	KEGG_LEUKOCYTE_TRANSENDOTHELIAL_MIGRATION	Details ...	80	0.576983	1.78594	0	0.0414431	CURATED		x
GROSS_HYPOXIA_VIA_ELK3_AND_HIF1A_UP	GROSS_HYPOXIA_VIA_ELK3_AND_HIF1A_UP	Details ...	132	0.551513	1.78373	0	0.0414916	CURATED		x
REACTOME_TRANSLATION	REACTOME_TRANSLATION	Details ...	144	0.552816	1.78323	0	0.0413034	CURATED		x
PID_KIT_PATHWAY	PID_KIT_PATHWAY	Details ...	44	0.629193	1.78136	0	0.0415308	CURATED		x
SESTO_RESPONSE_TO_UV_C2	SESTO_RESPONSE_TO_UV_C2	Details ...	51	0.620053	1.7796	0	0.041707	CURATED		x
KEGG_FOCAL_ADHESION	KEGG_FOCAL_ADHESION	Details ...	166	0.537017	1.77884	0	0.0417262	CURATED		x
CHANDRAN_METASTASIS_UP	CHANDRAN_METASTASIS_UP	Details ...	182	0.536273	1.77214	0	0.0434175	CURATED		x
REACTOME_ACTIVATION_OF_THE_MRNA_UPON_BINDING_OF_THE_CAP_BINDING_COMPLEX_AND_EIFS_AND_SUBSEQUENT_BINDING_TO_43S	REACTOME_ACTIVATION_OF_THE_MRNA_UPON_BINDING_OF_THE_CAP_BINDING_COMPLEX_AND_EIFS_AND_SUBSEQUENT_BINDING_TO_43S	Details ...	57	0.608642	1.76999	0	0.0445461	CURATED		x
CONCANNON_APOPTOSIS_BY_EPOXOMICIN_UP	CONCANNON_APOPTOSIS_BY_EPOXOMICIN_UP	Details ...	222	0.530343	1.7698	0	0.044208	CURATED		x
REACTOME_SRP_DEPENDENT_COTRANSLATIONAL_PROTEIN_TARGETING_TO_MEMBRANE	REACTOME_SRP_DEPENDENT_COTRANSLATIONAL_PROTEIN_TARGETING_TO_MEMBRANE	Details ...	106	0.566245	1.76894	0	0.0441985	CURATED		x
PID_PDGFRB_PATHWAY	PID_PDGFRB_PATHWAY	Details ...	121	0.556715	1.76892	0	0.0437299	CURATED		x
CHIANG_LIVER_CANCER_SUBCLASS_UNANNOTATED_UP	CHIANG_LIVER_CANCER_SUBCLASS_UNANNOTATED_UP	Details ...	57	0.60814	1.74936	0	0.054585	CURATED		x
KEGG_ERBB_SIGNALING_PATHWAY	KEGG_ERBB_SIGNALING_PATHWAY	Details ...	77	0.571646	1.74704	0	0.0559189	CURATED		x
MCBRYAN_PUBERTAL_TGFB1_TARGETS_UP	MCBRYAN_PUBERTAL_TGFB1_TARGETS_UP	Details ...	158	0.534347	1.74651	0	0.0557503	CURATED		x
BROWNE_HCMV_INFECTION_30MIN_DN	BROWNE_HCMV_INFECTION_30MIN_DN	Details ...	103	0.560602	1.74514	0	0.0557595	CURATED		x
CAIRO_HEPATOBLASTOMA_UP	CAIRO_HEPATOBLASTOMA_UP	Details ...	195	0.53046	1.74502	0	0.0553272	CURATED		x
REACTOME_INTEGRIN_CELL_SURFACE_INTERACTIONS	REACTOME_INTEGRIN_CELL_SURFACE_INTERACTIONS	Details ...	57	0.596373	1.74181	0	0.0563548	CURATED		x
RIZ_ERYTHROID_DIFFERENTIATION_HBZ	RIZ_ERYTHROID_DIFFERENTIATION_HBZ	Details ...	35	0.641148	1.7418	0	0.055833	CURATED		x
ONDER_CDH1_TARGETS_1_UP	ONDER_CDH1_TARGETS_1_UP	Details ...	122	0.543889	1.74134	0	0.0556484	CURATED		x
KEGG_MTOR_SIGNALING_PATHWAY	KEGG_MTOR_SIGNALING_PATHWAY	Details ...	47	0.616641	1.73706	0	0.058467	CURATED		x
REACTOME_METABOLISM_OF_RNA	REACTOME_METABOLISM_OF_RNA	Details ...	250	0.51761	1.73588	0	0.0591091	CURATED		x
KARLSSON_TGFB1_TARGETS_UP	KARLSSON_TGFB1_TARGETS_UP	Details ...	119	0.542072	1.73545	0	0.0583117	CURATED		x
ROSS_AML_WITH_PML_RARA_FUSION	ROSS_AML_WITH_PML_RARA_FUSION	Details ...	55	0.596519	1.73167	0	0.0590944	CURATED		x
GROSS_HYPOXIA_VIA_HIF1A_DN	GROSS_HYPOXIA_VIA_HIF1A_DN	Details ...	96	0.555529	1.73089	0	0.0587043	CURATED		x
RUTELLA_RESPONSE_TO_HGF_VS_CSF2RB_AND_IL4_DN	RUTELLA_RESPONSE_TO_HGF_VS_CSF2RB_AND_IL4_DN	Details ...	211	0.517315	1.72922	0	0.0596226	CURATED		x
BROWNE_HCMV_INFECTION_16HR_UP	BROWNE_HCMV_INFECTION_16HR_UP	Details ...	214	0.52328	1.72767	0	0.0594438	CURATED		x
WU_HBX_TARGETS_2_DN	WU_HBX_TARGETS_2_DN	Details ...	13	0.778433	1.72581	0	0.0601233	CURATED		x
REACTOME_NUCLEOTIDE_BINDING_DOMAIN_LEUCINE_RICH_REPEAT_CONTAINING_RECEPTOR_NLR_SIGNALING_PATHWAYS	REACTOME_NUCLEOTIDE_BINDING_DOMAIN_LEUCINE_RICH_REPEAT_CONTAINING_RECEPTOR_NLR_SIGNALING_PATHWAYS	Details ...	41	0.614982	1.72298	0	0.0605281	CURATED		x
SENESE_HDAC3_TARGETS_UP	SENESE_HDAC3_TARGETS_UP	Details ...	457	0.501912	1.72083	0	0.060944	CURATED		x
SENESE_HDAC1_TARGETS_UP	SENESE_HDAC1_TARGETS_UP	Details ...	412	0.503292	1.72065	0	0.0606423	CURATED		x
NATSUME_RESPONSE_TO_INTERFERON_BETA_UP	NATSUME_RESPONSE_TO_INTERFERON_BETA_UP	Details ...	59	0.589634	1.72032	0	0.0605211	CURATED		x
BLUM_RESPONSE_TO_SALIRASIB_UP	BLUM_RESPONSE_TO_SALIRASIB_UP	Details ...	233	0.516982	1.72008	0	0.0598666	CURATED		x
TAKAO_RESPONSE_TO_UVB_RADIATION_UP	TAKAO_RESPONSE_TO_UVB_RADIATION_UP	Details ...	80	0.561133	1.71977	0	0.05927	CURATED		x
SWEET_KRAS_TARGETS_UP	SWEET_KRAS_TARGETS_UP	Details ...	78	0.560063	1.71353	0	0.0611863	CURATED		x
KEGG_JAK_STAT_SIGNALING_PATHWAY	KEGG_JAK_STAT_SIGNALING_PATHWAY		91	0.553843	1.71141	0	0.0611561	CURATED		x
AMUNDSON_POOR_SURVIVAL_AFTER_GAMMA_RADIATION_8G	AMUNDSON_POOR_SURVIVAL_AFTER_GAMMA_RADIATION_8G		82	0.557995	1.70904	0	0.0624574	CURATED		x
BROWNE_HCMV_INFECTION_10HR_UP	BROWNE_HCMV_INFECTION_10HR_UP		88	0.5522	1.70829	0	0.0622857	CURATED		x
MILI_PSEUDOPODIA_CHEMOTAXIS_DN	MILI_PSEUDOPODIA_CHEMOTAXIS_DN		423	0.500957	1.70812	0	0.0620183	CURATED		x
STARK_PREFRONTAL_CORTEX_22Q11_DELETION_UP	STARK_PREFRONTAL_CORTEX_22Q11_DELETION_UP		176	0.524795	1.7071	0	0.0620132	CURATED		x
KIM_WT1_TARGETS_UP	KIM_WT1_TARGETS_UP		202	0.513825	1.70636	0	0.0617246	CURATED		x
WHITFIELD_CELL_CYCLE_G2_M	WHITFIELD_CELL_CYCLE_G2_M		190	0.515258	1.70585	0	0.0610139	CURATED		x
WANG_CLIM2_TARGETS_UP	WANG_CLIM2_TARGETS_UP		211	0.512063	1.70186	0	0.0622824	CURATED		x
KOINUMA_TARGETS_OF_SMAD2_OR_SMAD3	KOINUMA_TARGETS_OF_SMAD2_OR_SMAD3		753	0.490407	1.70014	0	0.0615255	CURATED		x
KEGG_SMALL_CELL_LUNG_CANCER	KEGG_SMALL_CELL_LUNG_CANCER		78	0.555147	1.69335	0	0.0653683	CURATED		x
CHARAFE_BREAST_CANCER_LUMINAL_VS_BASAL_DN	CHARAFE_BREAST_CANCER_LUMINAL_VS_BASAL_DN		408	0.495007	1.69193	0	0.065832	CURATED		x
BURTON_ADIPOGENESIS_PEAK_AT_2HR	BURTON_ADIPOGENESIS_PEAK_AT_2HR		50	0.58404	1.68707	0	0.0667387	CURATED		x
MITSIADES_RESPONSE_TO_APLIDIN_UP	MITSIADES_RESPONSE_TO_APLIDIN_UP		380	0.491564	1.68364	0	0.0664692	CURATED		x
OSWALD_HEMATOPOIETIC_STEM_CELL_IN_COLLAGEN_GEL_DN	OSWALD_HEMATOPOIETIC_STEM_CELL_IN_COLLAGEN_GEL_DN		223	0.501574	1.67678	0	0.067828	CURATED		x
YAGI_AML_FAB_MARKERS	YAGI_AML_FAB_MARKERS		157	0.512704	1.67377	0	0.069863	CURATED		x
STEARMAN_LUNG_CANCER_EARLY_VS_LATE_UP	STEARMAN_LUNG_CANCER_EARLY_VS_LATE_UP		118	0.51933	1.67144	0	0.0706734	CURATED		x
MANALO_HYPOXIA_UP	MANALO_HYPOXIA_UP		186	0.50962	1.66986	0	0.0710833	CURATED		x
ENK_UV_RESPONSE_KERATINOCYTE_UP	ENK_UV_RESPONSE_KERATINOCYTE_UP		451	0.487442	1.66876	0	0.0706999	CURATED		x
MCBRYAN_PUBERTAL_BREAST_5_6WK_DN	MCBRYAN_PUBERTAL_BREAST_5_6WK_DN		121	0.523949	1.66785	0	0.071156	CURATED		x
ZHENG_BOUND_BY_FOXP3	ZHENG_BOUND_BY_FOXP3		397	0.486611	1.66529	0	0.0715656	CURATED		x
MARTINEZ_RESPONSE_TO_TRABECTEDIN_DN	MARTINEZ_RESPONSE_TO_TRABECTEDIN_DN		261	0.497251	1.66392	0	0.0712645	CURATED		x
NAKAMURA_TUMOR_ZONE_PERIPHERAL_VS_CENTRAL_DN	NAKAMURA_TUMOR_ZONE_PERIPHERAL_VS_CENTRAL_DN		537	0.481795	1.65966	0	0.0728609	CURATED		x
BRUINS_UVC_RESPONSE_EARLY_LATE	BRUINS_UVC_RESPONSE_EARLY_LATE		270	0.492746	1.65959	0	0.0726501	CURATED		x
REACTOME_AXON_GUIDANCE	REACTOME_AXON_GUIDANCE		196	0.501115	1.6587	0	0.0731345	CURATED		x
PECE_MAMMARY_STEM_CELL_DN	PECE_MAMMARY_STEM_CELL_DN		132	0.521762	1.65725	0	0.0735559	CURATED		x
YOSHIMURA_MAPK8_TARGETS_DN	YOSHIMURA_MAPK8_TARGETS_DN		320	0.486635	1.64755	0	0.077178	CURATED		x
ZWANG_CLASS_1_TRANSIENTLY_INDUCED_BY_EGF	ZWANG_CLASS_1_TRANSIENTLY_INDUCED_BY_EGF		415	0.481007	1.64657	0	0.0774952	CURATED		x
WANG_TUMOR_INVASIVENESS_UP	WANG_TUMOR_INVASIVENESS_UP		344	0.484807	1.64431	0	0.0788837	CURATED		x
KRIEG_HYPOXIA_NOT_VIA_KDM3A	KRIEG_HYPOXIA_NOT_VIA_KDM3A		668	0.475194	1.64371	0	0.0791991	CURATED		x
CASORELLI_ACUTE_PROMYELOCYTIC_LEUKEMIA_UP	CASORELLI_ACUTE_PROMYELOCYTIC_LEUKEMIA_UP		144	0.508816	1.63944	0	0.0816758	CURATED		x
DANG_MYC_TARGETS_UP	DANG_MYC_TARGETS_UP		136	0.509246	1.63865	0	0.0821663	CURATED		x
OSMAN_BLADDER_CANCER_DN	OSMAN_BLADDER_CANCER_DN		345	0.484366	1.63301	0	0.0866436	CURATED		x
DAZARD_RESPONSE_TO_UV_NHEK_DN	DAZARD_RESPONSE_TO_UV_NHEK_DN		302	0.485626	1.63271	0	0.0866318	CURATED		x
DACOSTA_UV_RESPONSE_VIA_ERCC3_XPCS_DN	DACOSTA_UV_RESPONSE_VIA_ERCC3_XPCS_DN		85	0.532131	1.63241	0	0.0866125	CURATED		x
HSIAO_HOUSEKEEPING_GENES	HSIAO_HOUSEKEEPING_GENES		380	0.478566	1.63109	0	0.0868272	CURATED		x
PHONG_TNF_RESPONSE_VIA_P38_COMPLETE	PHONG_TNF_RESPONSE_VIA_P38_COMPLETE		218	0.48923	1.63053	0	0.0865334	CURATED		x
ENK_UV_RESPONSE_EPIDERMIS_DN	ENK_UV_RESPONSE_EPIDERMIS_DN		450	0.471272	1.62857	0	0.0875594	CURATED		x
CHARAFE_BREAST_CANCER_LUMINAL_VS_MESENCHYMAL_DN	CHARAFE_BREAST_CANCER_LUMINAL_VS_MESENCHYMAL_DN		441	0.474161	1.62218	0	0.0915437	CURATED		x
BILD_HRAS_ONCOGENIC_SIGNATURE	BILD_HRAS_ONCOGENIC_SIGNATURE		227	0.484511	1.62098	0	0.0914994	CURATED		x
JIANG_HYPOXIA_NORMAL	JIANG_HYPOXIA_NORMAL		283	0.476818	1.61778	0	0.0924275	CURATED		x
UDAYAKUMAR_MED1_TARGETS_UP	UDAYAKUMAR_MED1_TARGETS_UP		129	0.503698	1.61775	0	0.092147	CURATED		x
BASAKI_YBX1_TARGETS_DN	BASAKI_YBX1_TARGETS_DN		335	0.476422	1.61754	0	0.092007	CURATED		x
KEGG_REGULATION_OF_ACTIN_CYTOSKELETON	KEGG_REGULATION_OF_ACTIN_CYTOSKELETON		165	0.496601	1.61554	0	0.0929326	CURATED		x
LEE_DIFFERENTIATING_T_LYMPHOCYTE	LEE_DIFFERENTIATING_T_LYMPHOCYTE		142	0.504129	1.61541	0	0.0927361	CURATED		x
LINDGREN_BLADDER_CANCER_CLUSTER_3_DN	LINDGREN_BLADDER_CANCER_CLUSTER_3_DN		198	0.483413	1.61068	0	0.0956501	CURATED		x
RAO_BOUND_BY_SALL4	RAO_BOUND_BY_SALL4		189	0.484236	1.60839	0	0.0963512	CURATED		x
GENTILE_UV_HIGH_DOSE_DN	GENTILE_UV_HIGH_DOSE_DN		301	0.47439	1.60636	0	0.0973745	CURATED		x
BIDUS_METASTASIS_UP	BIDUS_METASTASIS_UP		205	0.485675	1.60617	0	0.097063	CURATED		x
BROWNE_HCMV_INFECTION_24HR_UP	BROWNE_HCMV_INFECTION_24HR_UP		128	0.499983	1.60574	0	0.0969736	CURATED		x
WELCSH_BRCA1_TARGETS_DN	WELCSH_BRCA1_TARGETS_DN		135	0.496148	1.60548	0	0.0967301	CURATED		x
WANG_TUMOR_INVASIVENESS_DN	WANG_TUMOR_INVASIVENESS_DN		193	0.486776	1.60484	0	0.0968446	CURATED		x
KEGG_MAPK_SIGNALING_PATHWAY	KEGG_MAPK_SIGNALING_PATHWAY		211	0.484779	1.60445	0	0.0969973	CURATED		x
SENESE_HDAC1_AND_HDAC2_TARGETS_UP	SENESE_HDAC1_AND_HDAC2_TARGETS_UP		207	0.483696	1.60305	0	0.098014	CURATED		x
OSMAN_BLADDER_CANCER_UP	OSMAN_BLADDER_CANCER_UP		369	0.46836	1.59632	0	0.101648	CURATED		x
MARTORIATI_MDM4_TARGETS_FETAL_LIVER_DN	MARTORIATI_MDM4_TARGETS_FETAL_LIVER_DN		467	0.465471	1.59293	0	0.103001	CURATED		x
GARY_CD5_TARGETS_UP	GARY_CD5_TARGETS_UP		425	0.463178	1.58594	0	0.106416	CURATED		x
GABRIELY_MIR21_TARGETS	GABRIELY_MIR21_TARGETS		278	0.471299	1.5858	0	0.106283	CURATED		x
ENK_UV_RESPONSE_KERATINOCYTE_DN	ENK_UV_RESPONSE_KERATINOCYTE_DN		476	0.461816	1.58323	0	0.106837	CURATED		x
WU_CELL_MIGRATION	WU_CELL_MIGRATION		156	0.486837	1.57949	0	0.109261	CURATED		x
FLECHNER_BIOPSY_KIDNEY_TRANSPLANT_OK_VS_DONOR_UP	FLECHNER_BIOPSY_KIDNEY_TRANSPLANT_OK_VS_DONOR_UP		509	0.458223	1.5698	0	0.114333	CURATED		x
GRADE_COLON_CANCER_UP	GRADE_COLON_CANCER_UP		755	0.453302	1.56945	0	0.113916	CURATED		x
LI_WILMS_TUMOR_VS_FETAL_KIDNEY_1_DN	LI_WILMS_TUMOR_VS_FETAL_KIDNEY_1_DN		160	0.481331	1.56515	0	0.115853	CURATED		x
KEGG_PATHWAYS_IN_CANCER	KEGG_PATHWAYS_IN_CANCER		272	0.462278	1.56079	0	0.117748	CURATED		x
PENG_LEUCINE_DEPRIVATION_DN	PENG_LEUCINE_DEPRIVATION_DN		178	0.467033	1.55571	0	0.119888	CURATED		x
SCHAEFFER_PROSTATE_DEVELOPMENT_6HR_DN	SCHAEFFER_PROSTATE_DEVELOPMENT_6HR_DN		458	0.454968	1.55523	0	0.119739	CURATED		x
BROWNE_HCMV_INFECTION_20HR_UP	BROWNE_HCMV_INFECTION_20HR_UP		223	0.468123	1.55362	0	0.12071	CURATED		x
RUTELLA_RESPONSE_TO_CSF2RB_AND_IL4_UP	RUTELLA_RESPONSE_TO_CSF2RB_AND_IL4_UP		299	0.460235	1.55337	0	0.120766	CURATED		x
REACTOME_ADAPTIVE_IMMUNE_SYSTEM	REACTOME_ADAPTIVE_IMMUNE_SYSTEM		420	0.454756	1.55277	0	0.120731	CURATED		x
LIAO_METASTASIS	LIAO_METASTASIS		484	0.447565	1.5494	0	0.122781	CURATED		x
RUTELLA_RESPONSE_TO_HGF_DN	RUTELLA_RESPONSE_TO_HGF_DN		195	0.469273	1.5483	0	0.1234	CURATED		x
LIU_SOX4_TARGETS_DN	LIU_SOX4_TARGETS_DN		284	0.457578	1.54168	0	0.126052	CURATED		x
MCBRYAN_PUBERTAL_BREAST_6_7WK_UP	MCBRYAN_PUBERTAL_BREAST_6_7WK_UP		165	0.471874	1.54158	0	0.125701	CURATED		x
ONKEN_UVEAL_MELANOMA_UP	ONKEN_UVEAL_MELANOMA_UP		716	0.444957	1.54129	0	0.125579	CURATED		x
RODRIGUES_THYROID_CARCINOMA_ANAPLASTIC_UP	RODRIGUES_THYROID_CARCINOMA_ANAPLASTIC_UP		672	0.445376	1.5394	0	0.126886	CURATED		x
DEURIG_T_CELL_PROLYMPHOCYTIC_LEUKEMIA_DN	DEURIG_T_CELL_PROLYMPHOCYTIC_LEUKEMIA_DN		259	0.45975	1.53713	0	0.128171	CURATED		x
DURCHDEWALD_SKIN_CARCINOGENESIS_DN	DURCHDEWALD_SKIN_CARCINOGENESIS_DN		233	0.459407	1.52591	0	0.134079	CURATED		x
FOSTER_TOLERANT_MACROPHAGE_DN	FOSTER_TOLERANT_MACROPHAGE_DN		371	0.446802	1.51993	0	0.137357	CURATED		x
DUTERTRE_ESTRADIOL_RESPONSE_24HR_DN	DUTERTRE_ESTRADIOL_RESPONSE_24HR_DN		460	0.444101	1.51841	0	0.138136	CURATED		x
MONNIER_POSTRADIATION_TUMOR_ESCAPE_UP	MONNIER_POSTRADIATION_TUMOR_ESCAPE_UP		365	0.444034	1.518	0	0.137775	CURATED		x
CUI_TCF21_TARGETS_2_DN	CUI_TCF21_TARGETS_2_DN		723	0.436739	1.51388	0	0.139128	CURATED		x
SENGUPTA_NASOPHARYNGEAL_CARCINOMA_WITH_LMP1_UP	SENGUPTA_NASOPHARYNGEAL_CARCINOMA_WITH_LMP1_UP		335	0.446131	1.5131	0	0.139663	CURATED		x
KOYAMA_SEMA3B_TARGETS_DN	KOYAMA_SEMA3B_TARGETS_DN		344	0.446338	1.51214	0	0.140066	CURATED		x
KIM_WT1_TARGETS_DN	KIM_WT1_TARGETS_DN		426	0.442767	1.51079	0	0.141141	CURATED		x
REACTOME_INNATE_IMMUNE_SYSTEM	REACTOME_INNATE_IMMUNE_SYSTEM		172	0.459215	1.50744	0	0.143621	CURATED		x
YAMAZAKI_TCEB3_TARGETS_UP	YAMAZAKI_TCEB3_TARGETS_UP		152	0.464592	1.49982	0	0.146573	CURATED		x
REACTOME_IMMUNE_SYSTEM	REACTOME_IMMUNE_SYSTEM		685	0.433688	1.49534	0	0.150142	CURATED		x
ONKEN_UVEAL_MELANOMA_DN	ONKEN_UVEAL_MELANOMA_DN		483	0.43171	1.48751	0	0.155322	CURATED		x
SPIELMAN_LYMPHOBLAST_EUROPEAN_VS_ASIAN_DN	SPIELMAN_LYMPHOBLAST_EUROPEAN_VS_ASIAN_DN		556	0.428539	1.479	0	0.157536	CURATED		x
BENPORATH_CYCLING_GENES	BENPORATH_CYCLING_GENES		604	0.428897	1.47851	0	0.15779	CURATED		x
RUTELLA_RESPONSE_TO_HGF_UP	RUTELLA_RESPONSE_TO_HGF_UP		362	0.433285	1.4757	0	0.15872	CURATED		x
MOHANKUMAR_TLX1_TARGETS_UP	MOHANKUMAR_TLX1_TARGETS_UP		370	0.43324	1.47355	0	0.1602	CURATED		x
MILI_PSEUDOPODIA_HAPTOTAXIS_UP	MILI_PSEUDOPODIA_HAPTOTAXIS_UP		489	0.429706	1.47261	0	0.160814	CURATED		x
JOHNSTONE_PARVB_TARGETS_3_UP	JOHNSTONE_PARVB_TARGETS_3_UP		394	0.430409	1.47155	0	0.161369	CURATED		x
BLALOCK_ALZHEIMERS_DISEASE_INCIPIENT_UP	BLALOCK_ALZHEIMERS_DISEASE_INCIPIENT_UP		335	0.433605	1.46975	0	0.161901	CURATED		x
ROME_INSULIN_TARGETS_IN_MUSCLE_UP	ROME_INSULIN_TARGETS_IN_MUSCLE_UP		393	0.428641	1.46817	0	0.162489	CURATED		x
HADDAD_B_LYMPHOCYTE_PROGENITOR	HADDAD_B_LYMPHOCYTE_PROGENITOR		220	0.434294	1.46465	0	0.16474	CURATED		x
BYSTRYKH_HEMATOPOIESIS_STEM_CELL_QTL_TRANS	BYSTRYKH_HEMATOPOIESIS_STEM_CELL_QTL_TRANS		711	0.417771	1.45472	0	0.172054	CURATED		x
PILON_KLF1_TARGETS_UP	PILON_KLF1_TARGETS_UP		393	0.424702	1.44907	0	0.174858	CURATED		x
BENPORATH_NANOG_TARGETS	BENPORATH_NANOG_TARGETS		897	0.413699	1.43509	0	0.184303	CURATED		x
MILI_PSEUDOPODIA_HAPTOTAXIS_DN	MILI_PSEUDOPODIA_HAPTOTAXIS_DN		625	0.414961	1.43347	0	0.1849	CURATED		x
MARTINEZ_RB1_TARGETS_DN	MARTINEZ_RB1_TARGETS_DN		406	0.420208	1.43115	0	0.185975	CURATED		x
BOCHKIS_FOXA2_TARGETS	BOCHKIS_FOXA2_TARGETS		324	0.416741	1.42014	0	0.1933	CURATED		x
MARSON_BOUND_BY_FOXP3_STIMULATED	MARSON_BOUND_BY_FOXP3_STIMULATED		833	0.406563	1.41283	0	0.197183	CURATED		x
MARTINEZ_TP53_TARGETS_DN	MARTINEZ_TP53_TARGETS_DN		458	0.411152	1.41221	0	0.197353	CURATED		x
CAIRO_HEPATOBLASTOMA_CLASSES_UP	CAIRO_HEPATOBLASTOMA_CLASSES_UP		572	0.408578	1.41163	0	0.197256	CURATED		x
BAELDE_DIABETIC_NEPHROPATHY_DN	BAELDE_DIABETIC_NEPHROPATHY_DN		397	0.414564	1.40803	0	0.200202	CURATED		x
RODRIGUES_THYROID_CARCINOMA_POORLY_DIFFERENTIATED_DN	RODRIGUES_THYROID_CARCINOMA_POORLY_DIFFERENTIATED_DN		694	0.408939	1.40563	0	0.201243	CURATED		x
PUJANA_BRCA2_PCC_NETWORK	PUJANA_BRCA2_PCC_NETWORK		389	0.408492	1.4029	0	0.203196	CURATED		x
LOPEZ_MBD_TARGETS	LOPEZ_MBD_TARGETS		815	0.403725	1.39991	0	0.205735	CURATED		x
KRIGE_RESPONSE_TO_TOSEDOSTAT_24HR_UP	KRIGE_RESPONSE_TO_TOSEDOSTAT_24HR_UP		660	0.401431	1.39133	0	0.210728	CURATED		x
PUJANA_CHEK2_PCC_NETWORK	PUJANA_CHEK2_PCC_NETWORK		723	0.400428	1.39001	0	0.210535	CURATED		x
FEVR_CTNNB1_TARGETS_UP	FEVR_CTNNB1_TARGETS_UP		493	0.404514	1.38455	0	0.213638	CURATED		x
BENPORATH_MYC_MAX_TARGETS	BENPORATH_MYC_MAX_TARGETS		710	0.398858	1.37436	0	0.22029	CURATED		x
KRIGE_RESPONSE_TO_TOSEDOSTAT_6HR_UP	KRIGE_RESPONSE_TO_TOSEDOSTAT_6HR_UP		819	0.393293	1.36095	0	0.230075	CURATED		x
GRAESSMANN_RESPONSE_TO_MC_AND_DOXORUBICIN_DN	GRAESSMANN_RESPONSE_TO_MC_AND_DOXORUBICIN_DN		717	0.387801	1.34653	0	0.242114	CURATED		x
DANG_BOUND_BY_MYC	DANG_BOUND_BY_MYC		979	0.388805	1.34561	0	0.242768	CURATED		x
SCHLOSSER_SERUM_RESPONSE_DN	SCHLOSSER_SERUM_RESPONSE_DN		641	0.399436	1.37327	0.001	0.220754	CURATED		x
HAMAI_APOPTOSIS_VIA_TRAIL_UP	HAMAI_APOPTOSIS_VIA_TRAIL_UP		530	0.39839	1.3611	0.001001	0.230034	CURATED		x
SWEET_LUNG_CANCER_KRAS_UP	SWEET_LUNG_CANCER_KRAS_UP		409	0.409293	1.38893	0.001002	0.211116	CURATED		x
MARTINEZ_RB1_TARGETS_UP	MARTINEZ_RB1_TARGETS_UP		537	0.402386	1.38098	0.001002	0.214837	CURATED		x
DOUGLAS_BMI1_TARGETS_UP	DOUGLAS_BMI1_TARGETS_UP		502	0.410185	1.39995	0.00100301	0.205853	CURATED		x
MARTINEZ_RB1_AND_TP53_TARGETS_DN	MARTINEZ_RB1_AND_TP53_TARGETS_DN		463	0.416284	1.42046	0.00100503	0.193799	CURATED		x
MARTINEZ_TP53_TARGETS_UP	MARTINEZ_TP53_TARGETS_UP		467	0.401835	1.38264	0.00100503	0.214627	CURATED		x
SHEN_SMARCA2_TARGETS_UP	SHEN_SMARCA2_TARGETS_UP		414	0.405188	1.38089	0.00100503	0.214804	CURATED		x
BORCZUK_MALIGNANT_MESOTHELIOMA_UP	BORCZUK_MALIGNANT_MESOTHELIOMA_UP		295	0.437615	1.47684	0.0010101	0.158801	CURATED		x
PENG_GLUTAMINE_DEPRIVATION_DN	PENG_GLUTAMINE_DEPRIVATION_DN		319	0.429261	1.46654	0.00101112	0.163633	CURATED		x
GRESHOCK_CANCER_COPY_NUMBER_UP	GRESHOCK_CANCER_COPY_NUMBER_UP		291	0.45058	1.51781	0.0010142	0.137777	CURATED		x
PASINI_SUZ12_TARGETS_DN	PASINI_SUZ12_TARGETS_DN		286	0.442504	1.48001	0.0010142	0.157641	CURATED		x
YAGI_AML_WITH_T_8_21_TRANSLOCATION	YAGI_AML_WITH_T_8_21_TRANSLOCATION		308	0.424442	1.44399	0.0010142	0.178595	CURATED		x
REACTOME_DEVELOPMENTAL_BIOLOGY	REACTOME_DEVELOPMENTAL_BIOLOGY		300	0.463817	1.57739	0.00101523	0.110656	CURATED		x
HELLER_HDAC_TARGETS_SILENCED_BY_METHYLATION_DN	HELLER_HDAC_TARGETS_SILENCED_BY_METHYLATION_DN		233	0.44216	1.4822	0.00101833	0.157904	CURATED		x
RUTELLA_RESPONSE_TO_CSF2RB_AND_IL4_DN	RUTELLA_RESPONSE_TO_CSF2RB_AND_IL4_DN		258	0.425657	1.43648	0.00102041	0.183524	CURATED		x
MUELLER_PLURINET	MUELLER_PLURINET		281	0.427015	1.43125	0.00102041	0.186027	CURATED		x
MITSIADES_RESPONSE_TO_APLIDIN_DN	MITSIADES_RESPONSE_TO_APLIDIN_DN		241	0.446641	1.48847	0.00102354	0.154454	CURATED		x
ALFANO_MYC_TARGETS	ALFANO_MYC_TARGETS		215	0.467005	1.54494	0.00102987	0.125302	CURATED		x
MULLIGHAN_MLL_SIGNATURE_2_DN	MULLIGHAN_MLL_SIGNATURE_2_DN		231	0.441907	1.47176	0.00102987	0.161499	CURATED		x
REACTOME_CLASS_I_MHC_MEDIATED_ANTIGEN_PROCESSING_PRESENTATION	REACTOME_CLASS_I_MHC_MEDIATED_ANTIGEN_PROCESSING_PRESENTATION		214	0.443195	1.4783	0.00103306	0.157896	CURATED		x
THEILGAARD_NEUTROPHIL_AT_SKIN_WOUND_DN	THEILGAARD_NEUTROPHIL_AT_SKIN_WOUND_DN		198	0.482912	1.5973	0.00103734	0.101379	CURATED		x
WINTER_HYPOXIA_METAGENE	WINTER_HYPOXIA_METAGENE		207	0.484346	1.60765	0.0010395	0.0963215	CURATED		x
KIM_WT1_TARGETS_12HR_DN	KIM_WT1_TARGETS_12HR_DN		191	0.464971	1.54586	0.00104058	0.125182	CURATED		x
CHANG_CORE_SERUM_RESPONSE_DN	CHANG_CORE_SERUM_RESPONSE_DN		184	0.464021	1.52618	0.00104058	0.134197	CURATED		x
PUJANA_XPRSS_INT_NETWORK	PUJANA_XPRSS_INT_NETWORK		163	0.45266	1.50552	0.00104932	0.144024	CURATED		x
KIM_WT1_TARGETS_8HR_UP	KIM_WT1_TARGETS_8HR_UP		157	0.4846	1.59867	0.00105042	0.100595	CURATED		x
ASTON_MAJOR_DEPRESSIVE_DISORDER_DN	ASTON_MAJOR_DEPRESSIVE_DISORDER_DN		127	0.508425	1.64188	0.00105597	0.080224	CURATED		x
WHITFIELD_CELL_CYCLE_M_G1	WHITFIELD_CELL_CYCLE_M_G1		137	0.515466	1.65536	0.00105932	0.0741522	CURATED		x
PENG_GLUCOSE_DEPRIVATION_DN	PENG_GLUCOSE_DEPRIVATION_DN		147	0.489951	1.57189	0.00106724	0.112946	CURATED		x
KEGG_UBIQUITIN_MEDIATED_PROTEOLYSIS	KEGG_UBIQUITIN_MEDIATED_PROTEOLYSIS		129	0.487297	1.54564	0.00106952	0.1252	CURATED		x
KEGG_NEUROTROPHIN_SIGNALING_PATHWAY	KEGG_NEUROTROPHIN_SIGNALING_PATHWAY		112	0.512017	1.6266	0.00108578	0.0889272	CURATED		x
WANG_HCP_PROSTATE_CANCER	WANG_HCP_PROSTATE_CANCER		97	0.53822	1.67983	0.00109529	0.0678011	CURATED		x
REACTOME_SIGNALING_BY_THE_B_CELL_RECEPTOR_BCR	REACTOME_SIGNALING_BY_THE_B_CELL_RECEPTOR_BCR		113	0.49998	1.59504	0.00109529	0.102401	CURATED		x
BHATI_G2M_ARREST_BY_2METHOXYESTRADIOL_UP	BHATI_G2M_ARREST_BY_2METHOXYESTRADIOL_UP		95	0.514832	1.60141	0.00110254	0.0989652	CURATED		x
WATANABE_RECTAL_CANCER_RADIOTHERAPY_RESPONSIVE_DN	WATANABE_RECTAL_CANCER_RADIOTHERAPY_RESPONSIVE_DN	Details ...	86	0.562477	1.73167	0.00110865	0.0585978	CURATED		x
MENSE_HYPOXIA_UP	MENSE_HYPOXIA_UP		92	0.538317	1.65384	0.00111235	0.0745214	CURATED		x
RODRIGUES_THYROID_CARCINOMA_DN	RODRIGUES_THYROID_CARCINOMA_DN	Details ...	74	0.560882	1.71915	0.00111607	0.0585129	CURATED		x
KEGG_TIGHT_JUNCTION	KEGG_TIGHT_JUNCTION		96	0.50249	1.55745	0.00111857	0.119079	CURATED		x
DACOSTA_UV_RESPONSE_VIA_ERCC3_TTD_DN	DACOSTA_UV_RESPONSE_VIA_ERCC3_TTD_DN		81	0.53208	1.64646	0.00112994	0.0773295	CURATED		x
KEGG_RENAL_CELL_CARCINOMA	KEGG_RENAL_CELL_CARCINOMA		65	0.553389	1.64085	0.00114025	0.0809478	CURATED		x
MILI_PSEUDOPODIA_CHEMOTAXIS_UP	MILI_PSEUDOPODIA_CHEMOTAXIS_UP		69	0.566923	1.7047	0.00114155	0.0609992	CURATED		x
KEGG_EPITHELIAL_CELL_SIGNALING_IN_HELICOBACTER_PYLORI_INFECTION	KEGG_EPITHELIAL_CELL_SIGNALING_IN_HELICOBACTER_PYLORI_INFECTION	Details ...	60	0.57921	1.72474	0.00114286	0.0601724	CURATED		x
MUNSHI_MULTIPLE_MYELOMA_UP	MUNSHI_MULTIPLE_MYELOMA_UP		74	0.561941	1.69713	0.00115607	0.0632683	CURATED		x
PURBEY_TARGETS_OF_CTBP1_AND_SATB1_UP	PURBEY_TARGETS_OF_CTBP1_AND_SATB1_UP	Details ...	69	0.563962	1.71931	0.00115875	0.0587743	CURATED		x
KANG_IMMORTALIZED_BY_TERT_UP	KANG_IMMORTALIZED_BY_TERT_UP		67	0.56661	1.68747	0.00116009	0.0667601	CURATED		x
IKEDA_MIR1_TARGETS_UP	IKEDA_MIR1_TARGETS_UP		52	0.58527	1.65554	0.00116822	0.0742436	CURATED		x
KEGG_VEGF_SIGNALING_PATHWAY	KEGG_VEGF_SIGNALING_PATHWAY	Details ...	58	0.595992	1.73444	0.00117096	0.0581253	CURATED		x
RAMASWAMY_METASTASIS_UP	RAMASWAMY_METASTASIS_UP		62	0.564383	1.66607	0.00117786	0.0717355	CURATED		x
PID_P53_REGULATION_PATHWAY	PID_P53_REGULATION_PATHWAY		56	0.589682	1.70677	0.00117925	0.0617931	CURATED		x
BILD_SRC_ONCOGENIC_SIGNATURE	BILD_SRC_ONCOGENIC_SIGNATURE		58	0.5639	1.66526	0.00117925	0.0712897	CURATED		x
SETLUR_PROSTATE_CANCER_TMPRSS2_ERG_FUSION_UP	SETLUR_PROSTATE_CANCER_TMPRSS2_ERG_FUSION_UP		58	0.569342	1.66558	0.00118203	0.0719201	CURATED		x
KEGG_ENDOMETRIAL_CANCER	KEGG_ENDOMETRIAL_CANCER	Details ...	48	0.622979	1.7736	0.00118765	0.0437926	CURATED		x
CHNG_MULTIPLE_MYELOMA_HYPERPLOID_UP	CHNG_MULTIPLE_MYELOMA_HYPERPLOID_UP	Details ...	51	0.59511	1.71967	0.00119474	0.0589005	CURATED		x
TIEN_INTESTINE_PROBIOTICS_6HR_UP	TIEN_INTESTINE_PROBIOTICS_6HR_UP	Details ...	54	0.61084	1.73405	0.00119617	0.0579974	CURATED		x
DIRMEIER_LMP1_RESPONSE_LATE_UP	DIRMEIER_LMP1_RESPONSE_LATE_UP	Details ...	49	0.624249	1.78257	0.00120192	0.0413155	CURATED		x
LEE_AGING_NEOCORTEX_DN	LEE_AGING_NEOCORTEX_DN		53	0.582133	1.67758	0.00120627	0.0683858	CURATED		x
POMEROY_MEDULLOBLASTOMA_PROGNOSIS_UP	POMEROY_MEDULLOBLASTOMA_PROGNOSIS_UP	Details ...	37	0.652648	1.7671	0.00121065	0.0444213	CURATED		x
SCHEIDEREIT_IKK_INTERACTING_PROTEINS	SCHEIDEREIT_IKK_INTERACTING_PROTEINS	Details ...	51	0.592299	1.71786	0.00121065	0.059132	CURATED		x
DORN_ADENOVIRUS_INFECTION_48HR_DN	DORN_ADENOVIRUS_INFECTION_48HR_DN	Details ...	37	0.664771	1.82602	0.00121212	0.0335361	CURATED		x
BURTON_ADIPOGENESIS_11	BURTON_ADIPOGENESIS_11		51	0.578039	1.66686	0.00121359	0.071396	CURATED		x
GENTILE_UV_RESPONSE_CLUSTER_D5	GENTILE_UV_RESPONSE_CLUSTER_D5		37	0.61975	1.68945	0.00121507	0.0669101	CURATED		x
MILI_PSEUDOPODIA	MILI_PSEUDOPODIA	Details ...	43	0.647784	1.80002	0.00122249	0.0387932	CURATED		x
PID_BCR_5PATHWAY	PID_BCR_5PATHWAY		52	0.572843	1.65165	0.00122699	0.0752423	CURATED		x
CHANDRAN_METASTASIS_TOP50_UP	CHANDRAN_METASTASIS_TOP50_UP	Details ...	34	0.655941	1.77341	0.00123609	0.0434351	CURATED		x
MIDORIKAWA_AMPLIFIED_IN_LIVER_CANCER	MIDORIKAWA_AMPLIFIED_IN_LIVER_CANCER	Details ...	43	0.627967	1.76307	0.00123762	0.0469058	CURATED		x
FLECHNER_PBL_KIDNEY_TRANSPLANT_OK_VS_DONOR_DN	FLECHNER_PBL_KIDNEY_TRANSPLANT_OK_VS_DONOR_DN	Details ...	40	0.619913	1.72011	0.00124688	0.0602668	CURATED		x
KIM_BIPOLAR_DISORDER_OLIGODENDROCYTE_DENSITY_CORR_DN	KIM_BIPOLAR_DISORDER_OLIGODENDROCYTE_DENSITY_CORR_DN	Details ...	35	0.654358	1.80387	0.00125628	0.0384191	CURATED		x
GROSS_HYPOXIA_VIA_ELK3_ONLY_UP	GROSS_HYPOXIA_VIA_ELK3_ONLY_UP	Details ...	31	0.662277	1.75427	0.00127065	0.0516082	CURATED		x
WENDT_COHESIN_TARGETS_UP	WENDT_COHESIN_TARGETS_UP	Details ...	33	0.654173	1.76111	0.00127389	0.0472009	CURATED		x
PID_NFKAPPAB_CANONICAL_PATHWAY	PID_NFKAPPAB_CANONICAL_PATHWAY	Details ...	22	0.734518	1.82536	0.00128205	0.0332148	CURATED		x
GARGALOVIC_RESPONSE_TO_OXIDIZED_PHOSPHOLIPIDS_GREEN_UP	GARGALOVIC_RESPONSE_TO_OXIDIZED_PHOSPHOLIPIDS_GREEN_UP	Details ...	23	0.691709	1.72247	0.0012837	0.0605949	CURATED		x
NICK_RESPONSE_TO_PROC_TREATMENT_DN	NICK_RESPONSE_TO_PROC_TREATMENT_DN	Details ...	23	0.692608	1.73236	0.00129702	0.0589525	CURATED		x
PID_ARF6_PATHWAY	PID_ARF6_PATHWAY	Details ...	26	0.684424	1.73564	0.0013089	0.0587165	CURATED		x
BIOCARTA_ERK_PATHWAY	BIOCARTA_ERK_PATHWAY	Details ...	26	0.695858	1.77975	0.00132802	0.04212	CURATED		x
BIOCARTA_HER2_PATHWAY	BIOCARTA_HER2_PATHWAY	Details ...	21	0.72965	1.80285	0.00135685	0.0383009	CURATED		x
GARGALOVIC_RESPONSE_TO_OXIDIZED_PHOSPHOLIPIDS_GREY_UP	GARGALOVIC_RESPONSE_TO_OXIDIZED_PHOSPHOLIPIDS_GREY_UP	Details ...	16	0.736568	1.71567	0.0013624	0.0603376	CURATED		x
CASTELLANO_NRAS_TARGETS_DN	CASTELLANO_NRAS_TARGETS_DN		13	0.744608	1.68976	0.00141443	0.0670151	CURATED		x
HAN_SATB1_TARGETS_DN	HAN_SATB1_TARGETS_DN		391	0.398333	1.35932	0.0020141	0.23147	CURATED		x
MATSUDA_NATURAL_KILLER_DIFFERENTIATION	MATSUDA_NATURAL_KILLER_DIFFERENTIATION		392	0.394227	1.3404	0.00201816	0.247787	CURATED		x
JOHNSTONE_PARVB_TARGETS_2_DN	JOHNSTONE_PARVB_TARGETS_2_DN		315	0.416195	1.41854	0.0020202	0.193892	CURATED		x
MULLIGHAN_MLL_SIGNATURE_2_UP	MULLIGHAN_MLL_SIGNATURE_2_UP		343	0.40299	1.37267	0.0020202	0.221174	CURATED		x
DELACROIX_RARG_BOUND_MEF	DELACROIX_RARG_BOUND_MEF		300	0.436086	1.47618	0.00203252	0.158464	CURATED		x
FOURNIER_ACINAR_DEVELOPMENT_LATE_2	FOURNIER_ACINAR_DEVELOPMENT_LATE_2		266	0.414082	1.39522	0.00203252	0.207873	CURATED		x
PENG_RAPAMYCIN_RESPONSE_DN	PENG_RAPAMYCIN_RESPONSE_DN		230	0.430985	1.43664	0.00205339	0.183517	CURATED		x
DAZARD_RESPONSE_TO_UV_NHEK_UP	DAZARD_RESPONSE_TO_UV_NHEK_UP		198	0.439908	1.46004	0.00207039	0.168209	CURATED		x
BENPORATH_MYC_TARGETS_WITH_EBOX	BENPORATH_MYC_TARGETS_WITH_EBOX		201	0.449855	1.48042	0.00207684	0.157743	CURATED		x
TONKS_TARGETS_OF_RUNX1_RUNX1T1_FUSION_HSC_UP	TONKS_TARGETS_OF_RUNX1_RUNX1T1_FUSION_HSC_UP		162	0.457038	1.47957	0.00208551	0.157148	CURATED		x
UEDA_PERIFERAL_CLOCK	UEDA_PERIFERAL_CLOCK		146	0.462589	1.48213	0.00208768	0.157797	CURATED		x
REACTOME_PROCESSING_OF_CAPPED_INTRON_CONTAINING_PRE_MRNA	REACTOME_PROCESSING_OF_CAPPED_INTRON_CONTAINING_PRE_MRNA		132	0.483712	1.54385	0.0021254	0.125657	CURATED		x
FERNANDEZ_BOUND_BY_MYC	FERNANDEZ_BOUND_BY_MYC		154	0.46589	1.51279	0.00212993	0.13939	CURATED		x
REACTOME_MRNA_PROCESSING	REACTOME_MRNA_PROCESSING		150	0.468749	1.51174	0.00213675	0.140125	CURATED		x
PENG_LEUCINE_DEPRIVATION_UP	PENG_LEUCINE_DEPRIVATION_UP		121	0.478047	1.53313	0.00218579	0.130095	CURATED		x
GROSS_HYPOXIA_VIA_ELK3_AND_HIF1A_DN	GROSS_HYPOXIA_VIA_ELK3_AND_HIF1A_DN		93	0.519253	1.60579	0.00219058	0.0972046	CURATED		x
WOOD_EBV_EBNA1_TARGETS_UP	WOOD_EBV_EBNA1_TARGETS_UP		104	0.499309	1.56275	0.00222469	0.116703	CURATED		x
BURTON_ADIPOGENESIS_9	BURTON_ADIPOGENESIS_9		85	0.542757	1.66469	0.00223964	0.0711638	CURATED		x
PID_MET_PATHWAY	PID_MET_PATHWAY		75	0.55576	1.67721	0.00226244	0.0680687	CURATED		x
KEGG_FC_GAMMA_R_MEDIATED_PHAGOCYTOSIS	KEGG_FC_GAMMA_R_MEDIATED_PHAGOCYTOSIS		75	0.550241	1.67408	0.00226501	0.0698614	CURATED		x
ST_INTEGRIN_SIGNALING_PATHWAY	ST_INTEGRIN_SIGNALING_PATHWAY		73	0.530699	1.58369	0.0022779	0.107424	CURATED		x
REACTOME_L1CAM_INTERACTIONS	REACTOME_L1CAM_INTERACTIONS		70	0.545401	1.6528	0.00228311	0.074816	CURATED		x
KEGG_PANCREATIC_CANCER	KEGG_PANCREATIC_CANCER		66	0.559673	1.64853	0.00229621	0.0771417	CURATED		x
KEGG_CHRONIC_MYELOID_LEUKEMIA	KEGG_CHRONIC_MYELOID_LEUKEMIA	Details ...	70	0.575514	1.72894	0.0023068	0.0593466	CURATED		x
KEGG_ACUTE_MYELOID_LEUKEMIA	KEGG_ACUTE_MYELOID_LEUKEMIA		53	0.585656	1.697	0.00233372	0.0629858	CURATED		x
RIZ_ERYTHROID_DIFFERENTIATION	RIZ_ERYTHROID_DIFFERENTIATION		69	0.562644	1.66444	0.00233645	0.0710831	CURATED		x
PID_TGFBR_PATHWAY	PID_TGFBR_PATHWAY		52	0.582102	1.68502	0.00234192	0.0664686	CURATED		x
BERENJENO_ROCK_SIGNALING_NOT_VIA_RHOA_DN	BERENJENO_ROCK_SIGNALING_NOT_VIA_RHOA_DN		43	0.607414	1.7031	0.00238663	0.0615463	CURATED		x
YAMASHITA_LIVER_CANCER_WITH_EPCAM_UP	YAMASHITA_LIVER_CANCER_WITH_EPCAM_UP	Details ...	47	0.626612	1.77531	0.00239808	0.0429741	CURATED		x
KEGG_COLORECTAL_CANCER	KEGG_COLORECTAL_CANCER		59	0.5651	1.66985	0.00239808	0.0707867	CURATED		x
JIANG_AGING_HYPOTHALAMUS_UP	JIANG_AGING_HYPOTHALAMUS_UP	Details ...	43	0.62266	1.74262	0.00242424	0.0563769	CURATED		x
WANG_METHYLATED_IN_BREAST_CANCER	WANG_METHYLATED_IN_BREAST_CANCER	Details ...	34	0.632659	1.7153	0.00244798	0.0601539	CURATED		x
BURTON_ADIPOGENESIS_1	BURTON_ADIPOGENESIS_1		33	0.621435	1.67278	0.00244798	0.0704156	CURATED		x
ZWANG_CLASS_2_TRANSIENTLY_INDUCED_BY_EGF	ZWANG_CLASS_2_TRANSIENTLY_INDUCED_BY_EGF		37	0.593843	1.62028	0.00246002	0.0917179	CURATED		x
KRIEG_HYPOXIA_VIA_KDM3A	KRIEG_HYPOXIA_VIA_KDM3A		48	0.581618	1.67778	0.00247831	0.0685367	CURATED		x
BILBAN_B_CLL_LPL_DN	BILBAN_B_CLL_LPL_DN	Details ...	32	0.647836	1.72657	0.00252525	0.0599467	CURATED		x
BIOCARTA_MET_PATHWAY	BIOCARTA_MET_PATHWAY	Details ...	34	0.66479	1.8101	0.00252844	0.0373164	CURATED		x
TIEN_INTESTINE_PROBIOTICS_2HR_UP	TIEN_INTESTINE_PROBIOTICS_2HR_UP		26	0.648735	1.70049	0.0025413	0.0615496	CURATED		x
KEGG_DORSO_VENTRAL_AXIS_FORMATION	KEGG_DORSO_VENTRAL_AXIS_FORMATION		22	0.687498	1.70125	0.00258732	0.0620477	CURATED		x
GARGALOVIC_RESPONSE_TO_OXIDIZED_PHOSPHOLIPIDS_BLACK_UP	GARGALOVIC_RESPONSE_TO_OXIDIZED_PHOSPHOLIPIDS_BLACK_UP	Details ...	33	0.643755	1.75324	0.00260078	0.0518193	CURATED		x
NIELSEN_LEIOMYOSARCOMA_CNN1_DN	NIELSEN_LEIOMYOSARCOMA_CNN1_DN		20	0.6949	1.70143	0.00263852	0.0622727	CURATED		x
NIELSEN_LEIOMYOSARCOMA_UP	NIELSEN_LEIOMYOSARCOMA_UP	Details ...	17	0.735698	1.74528	0.00265957	0.0562005	CURATED		x
REACTOME_DOWNREGULATION_OF_SMAD2_3_SMAD4_TRANSCRIPTIONAL_ACTIVITY	REACTOME_DOWNREGULATION_OF_SMAD2_3_SMAD4_TRANSCRIPTIONAL_ACTIVITY	Details ...	19	0.731138	1.78569	0.00266667	0.0410202	CURATED		x
OXFORD_RALA_OR_RALB_TARGETS_DN	OXFORD_RALA_OR_RALB_TARGETS_DN	Details ...	21	0.717327	1.77639	0.00268456	0.0428136	CURATED		x
YUAN_ZNF143_PARTNERS	YUAN_ZNF143_PARTNERS	Details ...	21	0.720443	1.76284	0.00271003	0.0465939	CURATED		x
REACTOME_SPRY_REGULATION_OF_FGF_SIGNALING	REACTOME_SPRY_REGULATION_OF_FGF_SIGNALING	Details ...	13	0.789013	1.77337	0.00275862	0.0429856	CURATED		x
AGARWAL_AKT_PATHWAY_TARGETS	AGARWAL_AKT_PATHWAY_TARGETS		9	0.823742	1.68878	0.00299401	0.0663256	CURATED		x
LIM_MAMMARY_STEM_CELL_UP	LIM_MAMMARY_STEM_CELL_UP		398	0.391295	1.34488	0.00300903	0.242705	CURATED		x
REN_ALVEOLAR_RHABDOMYOSARCOMA_DN	REN_ALVEOLAR_RHABDOMYOSARCOMA_DN		394	0.398323	1.36112	0.00302725	0.230188	CURATED		x
IWANAGA_CARCINOGENESIS_BY_KRAS_PTEN_DN	IWANAGA_CARCINOGENESIS_BY_KRAS_PTEN_DN		254	0.421712	1.42007	0.00303951	0.193016	CURATED		x
HELLER_HDAC_TARGETS_DN	HELLER_HDAC_TARGETS_DN		240	0.430157	1.44191	0.00306435	0.179829	CURATED		x
RICKMAN_METASTASIS_DN	RICKMAN_METASTASIS_DN		202	0.447181	1.47645	0.00308008	0.15872	CURATED		x
WANG_CISPLATIN_RESPONSE_AND_XPC_DN	WANG_CISPLATIN_RESPONSE_AND_XPC_DN		207	0.435658	1.45048	0.00310238	0.174392	CURATED		x
BYSTRYKH_HEMATOPOIESIS_STEM_CELL_AND_BRAIN_QTL_TRANS	BYSTRYKH_HEMATOPOIESIS_STEM_CELL_AND_BRAIN_QTL_TRANS		160	0.451086	1.47976	0.00311203	0.157756	CURATED		x
IVANOVA_HEMATOPOIESIS_STEM_CELL	IVANOVA_HEMATOPOIESIS_STEM_CELL		196	0.435662	1.43146	0.003125	0.185899	CURATED		x
LI_AMPLIFIED_IN_LUNG_CANCER	LI_AMPLIFIED_IN_LUNG_CANCER		154	0.482719	1.5434	0.00315457	0.124988	CURATED		x
ZHONG_RESPONSE_TO_AZACITIDINE_AND_TSA_UP	ZHONG_RESPONSE_TO_AZACITIDINE_AND_TSA_UP		150	0.479199	1.56182	0.00317797	0.117551	CURATED		x
REACTOME_SIGNALING_BY_ILS	REACTOME_SIGNALING_BY_ILS		87	0.506045	1.58218	0.00331858	0.107507	CURATED		x
LINDVALL_IMMORTALIZED_BY_TERT_UP	LINDVALL_IMMORTALIZED_BY_TERT_UP		71	0.539411	1.63115	0.00335946	0.087067	CURATED		x
REACTOME_REGULATION_OF_MRNA_STABILITY_BY_PROTEINS_THAT_BIND_AU_RICH_ELEMENTS	REACTOME_REGULATION_OF_MRNA_STABILITY_BY_PROTEINS_THAT_BIND_AU_RICH_ELEMENTS		80	0.511408	1.54371	0.00336323	0.125334	CURATED		x
NEMETH_INFLAMMATORY_RESPONSE_LPS_UP	NEMETH_INFLAMMATORY_RESPONSE_LPS_UP		79	0.537682	1.63546	0.003386	0.0844318	CURATED		x
PID_MTOR_4PATHWAY	PID_MTOR_4PATHWAY	Details ...	66	0.575464	1.72404	0.00339751	0.0602089	CURATED		x
REACTOME_ACTIVATION_OF_NF_KAPPAB_IN_B_CELLS	REACTOME_ACTIVATION_OF_NF_KAPPAB_IN_B_CELLS		60	0.567704	1.66	0.00347625	0.0728325	CURATED		x
REACTOME_ANTIGEN_PROCESSING_CROSS_PRESENTATION	REACTOME_ANTIGEN_PROCESSING_CROSS_PRESENTATION		64	0.544349	1.61693	0.00347625	0.0920948	CURATED		x
COATES_MACROPHAGE_M1_VS_M2_DN	COATES_MACROPHAGE_M1_VS_M2_DN		59	0.573415	1.68406	0.00348028	0.0664121	CURATED		x
PID_VEGFR1_2_PATHWAY	PID_VEGFR1_2_PATHWAY		64	0.54479	1.60632	0.0034965	0.0971411	CURATED		x
MAYBURD_RESPONSE_TO_L663536_DN	MAYBURD_RESPONSE_TO_L663536_DN	Details ...	51	0.603768	1.72837	0.00357995	0.0593644	CURATED		x
LEE_LIVER_CANCER_MYC_TGFA_UP	LEE_LIVER_CANCER_MYC_TGFA_UP		54	0.536626	1.55898	0.00359281	0.118354	CURATED		x
GENTILE_UV_RESPONSE_CLUSTER_D8	GENTILE_UV_RESPONSE_CLUSTER_D8	Details ...	39	0.614831	1.72101	0.00362757	0.06125	CURATED		x
LEE_LIVER_CANCER_MYC_UP	LEE_LIVER_CANCER_MYC_UP		47	0.586323	1.65498	0.0036452	0.0741712	CURATED		x
AMIT_EGF_RESPONSE_60_HELA	AMIT_EGF_RESPONSE_60_HELA		44	0.5764	1.6293	0.00365408	0.0874388	CURATED		x
FAELT_B_CLL_WITH_VH3_21_UP	FAELT_B_CLL_WITH_VH3_21_UP		41	0.601756	1.65715	0.00368098	0.0733679	CURATED		x
MA_MYELOID_DIFFERENTIATION_DN	MA_MYELOID_DIFFERENTIATION_DN		36	0.621265	1.68695	0.00369004	0.0664983	CURATED		x
BROWNE_HCMV_INFECTION_6HR_UP	BROWNE_HCMV_INFECTION_6HR_UP		46	0.599437	1.68261	0.0037037	0.066991	CURATED		x
ST_G_ALPHA_I_PATHWAY	ST_G_ALPHA_I_PATHWAY	Details ...	30	0.656681	1.73522	0.0037831	0.0579614	CURATED		x
LIAO_HAVE_SOX4_BINDING_SITES	LIAO_HAVE_SOX4_BINDING_SITES		39	0.617618	1.70547	0.00381679	0.0606283	CURATED		x
REACTOME_SIGNAL_TRANSDUCTION_BY_L1	REACTOME_SIGNAL_TRANSDUCTION_BY_L1		33	0.625796	1.67868	0.00381679	0.068145	CURATED		x
KIM_LRRC3B_TARGETS	KIM_LRRC3B_TARGETS		27	0.653219	1.66996	0.00381679	0.0712954	CURATED		x
COLIN_PILOCYTIC_ASTROCYTOMA_VS_GLIOBLASTOMA_DN	COLIN_PILOCYTIC_ASTROCYTOMA_VS_GLIOBLASTOMA_DN		26	0.637248	1.66556	0.00385109	0.0716312	CURATED		x
PID_INTEGRIN_A9B1_PATHWAY	PID_INTEGRIN_A9B1_PATHWAY		20	0.681606	1.64362	0.00388601	0.0789826	CURATED		x
GUILLAUMOND_KLF10_TARGETS_DN	GUILLAUMOND_KLF10_TARGETS_DN		24	0.657724	1.67104	0.00391134	0.0706622	CURATED		x
PID_LYMPH_ANGIOGENESIS_PATHWAY	PID_LYMPH_ANGIOGENESIS_PATHWAY	Details ...	24	0.687316	1.74482	0.00397878	0.0549654	CURATED		x
REACTOME_SIGNALING_BY_HIPPO	REACTOME_SIGNALING_BY_HIPPO	Details ...	20	0.732016	1.81211	0.00402685	0.036747	CURATED		x
REACTOME_DEADENYLATION_OF_MRNA	REACTOME_DEADENYLATION_OF_MRNA		18	0.688709	1.67717	0.00402685	0.0677961	CURATED		x
SHIPP_DLBCL_CURED_VS_FATAL_UP	SHIPP_DLBCL_CURED_VS_FATAL_UP		20	0.697358	1.68594	0.00405405	0.0663905	CURATED		x
BREUHAHN_GROWTH_FACTOR_SIGNALING_IN_LIVER_CANCER	BREUHAHN_GROWTH_FACTOR_SIGNALING_IN_LIVER_CANCER	Details ...	20	0.694965	1.71217	0.00405954	0.0608277	CURATED		x
WANG_LMO4_TARGETS_UP	WANG_LMO4_TARGETS_UP		323	0.404172	1.36964	0.00406091	0.223204	CURATED		x
GRADE_COLON_AND_RECTAL_CANCER_UP	GRADE_COLON_AND_RECTAL_CANCER_UP		267	0.418773	1.41645	0.00406918	0.194957	CURATED		x
ZHENG_FOXP3_TARGETS_IN_THYMUS_UP	ZHENG_FOXP3_TARGETS_IN_THYMUS_UP		175	0.448456	1.47015	0.00416667	0.161795	CURATED		x
LIU_IL13_PRIMING_MODEL	LIU_IL13_PRIMING_MODEL	Details ...	14	0.786683	1.79149	0.0041841	0.0393551	CURATED		x
LASTOWSKA_NEUROBLASTOMA_COPY_NUMBER_UP	LASTOWSKA_NEUROBLASTOMA_COPY_NUMBER_UP		158	0.449649	1.45863	0.0042061	0.168803	CURATED		x
LEE_LIVER_CANCER_SURVIVAL_DN	LEE_LIVER_CANCER_SURVIVAL_DN		160	0.461807	1.51695	0.00422833	0.13731	CURATED		x
PETROVA_ENDOTHELIUM_LYMPHATIC_VS_BLOOD_DN	PETROVA_ENDOTHELIUM_LYMPHATIC_VS_BLOOD_DN		141	0.469163	1.50971	0.0042328	0.142023	CURATED		x
PECE_MAMMARY_STEM_CELL_UP	PECE_MAMMARY_STEM_CELL_UP		132	0.476383	1.52773	0.00429646	0.133661	CURATED		x
GUO_HEX_TARGETS_UP	GUO_HEX_TARGETS_UP		77	0.510168	1.54055	0.00442478	0.126012	CURATED		x
DE_YY1_TARGETS_DN	DE_YY1_TARGETS_DN		90	0.494827	1.52363	0.00443459	0.135149	CURATED		x
REACTOME_DOWNSTREAM_SIGNALING_EVENTS_OF_B_CELL_RECEPTOR_BCR	REACTOME_DOWNSTREAM_SIGNALING_EVENTS_OF_B_CELL_RECEPTOR_BCR		91	0.486889	1.50693	0.00444939	0.143822	CURATED		x
PID_ERBB1_DOWNSTREAM_PATHWAY	PID_ERBB1_DOWNSTREAM_PATHWAY		103	0.500139	1.5589	0.00445931	0.118165	CURATED		x
DAZARD_UV_RESPONSE_CLUSTER_G3	DAZARD_UV_RESPONSE_CLUSTER_G3	Details ...	11	0.802565	1.71644	0.00447094	0.0600057	CURATED		x
BROWNE_HCMV_INFECTION_12HR_UP	BROWNE_HCMV_INFECTION_12HR_UP		93	0.507925	1.57513	0.0045045	0.111649	CURATED		x
HUANG_DASATINIB_RESISTANCE_UP	HUANG_DASATINIB_RESISTANCE_UP		79	0.513783	1.58701	0.00450958	0.106119	CURATED		x
BIOCARTA_MAPK_PATHWAY	BIOCARTA_MAPK_PATHWAY		83	0.497224	1.52945	0.00452489	0.132463	CURATED		x
BILD_CTNNB1_ONCOGENIC_SIGNATURE	BILD_CTNNB1_ONCOGENIC_SIGNATURE		76	0.517874	1.56458	0.00455063	0.115525	CURATED		x
GALINDO_IMMUNE_RESPONSE_TO_ENTEROTOXIN	GALINDO_IMMUNE_RESPONSE_TO_ENTEROTOXIN		77	0.511412	1.53582	0.00456621	0.128568	CURATED		x
SEIDEN_ONCOGENESIS_BY_MET	SEIDEN_ONCOGENESIS_BY_MET		84	0.50543	1.52864	0.00456621	0.132997	CURATED		x
PID_AVB3_INTEGRIN_PATHWAY	PID_AVB3_INTEGRIN_PATHWAY		65	0.553179	1.64708	0.00461361	0.0773131	CURATED		x
CAMPS_COLON_CANCER_COPY_NUMBER_UP	CAMPS_COLON_CANCER_COPY_NUMBER_UP		57	0.569649	1.66132	0.00462428	0.0725835	CURATED		x
LIU_NASOPHARYNGEAL_CARCINOMA	LIU_NASOPHARYNGEAL_CARCINOMA		58	0.552566	1.60227	0.00464037	0.0983272	CURATED		x
PID_HDAC_CLASSI_PATHWAY	PID_HDAC_CLASSI_PATHWAY		62	0.535253	1.58814	0.004662	0.105862	CURATED		x
PID_TCR_PATHWAY	PID_TCR_PATHWAY		48	0.578089	1.66187	0.00471143	0.0723109	CURATED		x
ZHOU_TNF_SIGNALING_30MIN	ZHOU_TNF_SIGNALING_30MIN		50	0.559601	1.58994	0.00471143	0.104772	CURATED		x
REACTOME_FORMATION_OF_THE_TERNARY_COMPLEX_AND_SUBSEQUENTLY_THE_43S_COMPLEX	REACTOME_FORMATION_OF_THE_TERNARY_COMPLEX_AND_SUBSEQUENTLY_THE_43S_COMPLEX		49	0.575886	1.62738	0.00479042	0.0884635	CURATED		x
SIG_BCR_SIGNALING_PATHWAY	SIG_BCR_SIGNALING_PATHWAY		36	0.618947	1.68929	0.00487211	0.0666725	CURATED		x
ST_B_CELL_ANTIGEN_RECEPTOR	ST_B_CELL_ANTIGEN_RECEPTOR		35	0.612807	1.66125	0.004914	0.0723836	CURATED		x
GENTILE_UV_RESPONSE_CLUSTER_D6	GENTILE_UV_RESPONSE_CLUSTER_D6		35	0.606304	1.65867	0.00493827	0.0728724	CURATED		x
PID_ECADHERIN_NASCENT_AJ_PATHWAY	PID_ECADHERIN_NASCENT_AJ_PATHWAY		37	0.61888	1.68128	0.0049505	0.0675206	CURATED		x
GENTILE_UV_RESPONSE_CLUSTER_D9	GENTILE_UV_RESPONSE_CLUSTER_D9		26	0.662461	1.67907	0.0049505	0.0681452	CURATED		x
SATO_SILENCED_EPIGENETICALLY_IN_PANCREATIC_CANCER	SATO_SILENCED_EPIGENETICALLY_IN_PANCREATIC_CANCER		35	0.593579	1.61116	0.0049505	0.0956958	CURATED		x
REACTOME_SIGNALLING_TO_ERKS	REACTOME_SIGNALLING_TO_ERKS	Details ...	33	0.642139	1.7123	0.00498753	0.0611054	CURATED		x
ZHAN_MULTIPLE_MYELOMA_MS_DN	ZHAN_MULTIPLE_MYELOMA_MS_DN		40	0.576872	1.58929	0.00501253	0.104952	CURATED		x
REACTOME_NOD1_2_SIGNALING_PATHWAY	REACTOME_NOD1_2_SIGNALING_PATHWAY		29	0.638498	1.68893	0.00503145	0.0666108	CURATED		x
PID_MAPK_TRK_PATHWAY	PID_MAPK_TRK_PATHWAY		33	0.608308	1.61988	0.00505051	0.0915395	CURATED		x
LU_AGING_BRAIN_UP	LU_AGING_BRAIN_UP		233	0.419416	1.40738	0.00510204	0.200453	CURATED		x
SMID_BREAST_CANCER_RELAPSE_IN_BONE_DN	SMID_BREAST_CANCER_RELAPSE_IN_BONE_DN		219	0.424843	1.4203	0.00510725	0.193648	CURATED		x
FONTAINE_THYROID_TUMOR_UNCERTAIN_MALIGNANCY_UP	FONTAINE_THYROID_TUMOR_UNCERTAIN_MALIGNANCY_UP		24	0.658815	1.66098	0.00513479	0.0723309	CURATED		x
SHI_SPARC_TARGETS_UP	SHI_SPARC_TARGETS_UP	Details ...	23	0.720581	1.83805	0.00515464	0.0286887	CURATED		x
BIOCARTA_CXCR4_PATHWAY	BIOCARTA_CXCR4_PATHWAY		22	0.686365	1.70631	0.00515464	0.0613682	CURATED		x
BIOCARTA_EIF4_PATHWAY	BIOCARTA_EIF4_PATHWAY		23	0.682894	1.70891	0.00520156	0.0621498	CURATED		x
PID_IGF1_PATHWAY	PID_IGF1_PATHWAY		29	0.642592	1.68484	0.00520156	0.0663348	CURATED		x
SIG_IL4RECEPTOR_IN_B_LYPHOCYTES	SIG_IL4RECEPTOR_IN_B_LYPHOCYTES		25	0.664118	1.69107	0.00522193	0.0661987	CURATED		x
AMIT_EGF_RESPONSE_480_HELA	AMIT_EGF_RESPONSE_480_HELA		153	0.44266	1.44879	0.00522466	0.174831	CURATED		x
BOQUEST_STEM_CELL_DN	BOQUEST_STEM_CELL_DN		164	0.445041	1.45217	0.00527983	0.173202	CURATED		x
MCBRYAN_PUBERTAL_BREAST_3_4WK_UP	MCBRYAN_PUBERTAL_BREAST_3_4WK_UP		154	0.436702	1.42533	0.005291	0.189371	CURATED		x
KIM_WT1_TARGETS_12HR_UP	KIM_WT1_TARGETS_12HR_UP		148	0.437782	1.42464	0.00531915	0.189578	CURATED		x
SMITH_TERT_TARGETS_UP	SMITH_TERT_TARGETS_UP		138	0.472176	1.50576	0.00534188	0.144174	CURATED		x
BIOCARTA_PTEN_PATHWAY	BIOCARTA_PTEN_PATHWAY	Details ...	17	0.733597	1.725	0.00534759	0.0604252	CURATED		x
SA_PTEN_PATHWAY	SA_PTEN_PATHWAY	Details ...	16	0.733738	1.71999	0.00542741	0.0594719	CURATED		x
DAIRKEE_CANCER_PRONE_RESPONSE_BPA_E2	DAIRKEE_CANCER_PRONE_RESPONSE_BPA_E2		95	0.496144	1.53772	0.0054407	0.127707	CURATED		x
JI_CARCINOGENESIS_BY_KRAS_AND_STK11_DN	JI_CARCINOGENESIS_BY_KRAS_AND_STK11_DN		16	0.725925	1.70324	0.00544959	0.0617916	CURATED		x
SASSON_RESPONSE_TO_FORSKOLIN_DN	SASSON_RESPONSE_TO_FORSKOLIN_DN		84	0.502896	1.55063	0.00551876	0.121812	CURATED		x
PLASARI_TGFB1_SIGNALING_VIA_NFIC_1HR_DN	PLASARI_TGFB1_SIGNALING_VIA_NFIC_1HR_DN		89	0.528316	1.60813	0.0055371	0.0961121	CURATED		x
HOOI_ST7_TARGETS_DN	HOOI_ST7_TARGETS_DN		103	0.48014	1.51681	0.00554324	0.137044	CURATED		x
ELVIDGE_HIF1A_TARGETS_DN	ELVIDGE_HIF1A_TARGETS_DN		81	0.522496	1.58228	0.00558036	0.107656	CURATED		x
NIKOLSKY_BREAST_CANCER_16P13_AMPLICON	NIKOLSKY_BREAST_CANCER_16P13_AMPLICON		68	0.536652	1.59075	0.0056243	0.10496	CURATED		x
PID_CMYB_PATHWAY	PID_CMYB_PATHWAY		68	0.531521	1.60036	0.00572082	0.0995666	CURATED		x
PID_VEGF_VEGFR_PATHWAY	PID_VEGF_VEGFR_PATHWAY		9	0.784828	1.63211	0.00580551	0.0866275	CURATED		x
TONG_INTERACT_WITH_PTTG1	TONG_INTERACT_WITH_PTTG1		51	0.55705	1.62534	0.00583431	0.0897989	CURATED		x
MYLLYKANGAS_AMPLIFICATION_HOT_SPOT_27	MYLLYKANGAS_AMPLIFICATION_HOT_SPOT_27		9	0.797404	1.63797	0.00583942	0.0822274	CURATED		x
PRAMOONJAGO_SOX4_TARGETS_UP	PRAMOONJAGO_SOX4_TARGETS_UP		52	0.556669	1.6169	0.00584795	0.0918321	CURATED		x
KEGG_RNA_DEGRADATION	KEGG_RNA_DEGRADATION		55	0.583454	1.694	0.00586855	0.0651776	CURATED		x
JU_AGING_TERC_TARGETS_UP	JU_AGING_TERC_TARGETS_UP		6	0.887478	1.66504	0.00591716	0.0711899	CURATED		x
PID_AJDISS_2PATHWAY	PID_AJDISS_2PATHWAY		44	0.586162	1.62882	0.00596659	0.0876252	CURATED		x
AMIT_EGF_RESPONSE_40_HELA	AMIT_EGF_RESPONSE_40_HELA		42	0.582877	1.61805	0.00601685	0.0923985	CURATED		x
ZHOU_INFLAMMATORY_RESPONSE_LIVE_UP	ZHOU_INFLAMMATORY_RESPONSE_LIVE_UP		343	0.400607	1.3588	0.00606061	0.231237	CURATED		x
BURTON_ADIPOGENESIS_7	BURTON_ADIPOGENESIS_7		48	0.567929	1.6204	0.00611995	0.0918602	CURATED		x
ACEVEDO_FGFR1_TARGETS_IN_PROSTATE_CANCER_MODEL_UP	ACEVEDO_FGFR1_TARGETS_IN_PROSTATE_CANCER_MODEL_UP		211	0.414257	1.37862	0.00616016	0.216725	CURATED		x
GROSS_HYPOXIA_VIA_ELK3_UP	GROSS_HYPOXIA_VIA_ELK3_UP		192	0.437461	1.45321	0.00622407	0.173363	CURATED		x
LIU_SMARCA4_TARGETS	LIU_SMARCA4_TARGETS		48	0.567681	1.63102	0.00622665	0.0865893	CURATED		x
PID_NECTIN_PATHWAY	PID_NECTIN_PATHWAY		28	0.655167	1.71038	0.00625	0.0616934	CURATED		x
KYNG_DNA_DAMAGE_DN	KYNG_DNA_DAMAGE_DN		167	0.442186	1.44184	0.00627615	0.179729	CURATED		x
PHONG_TNF_RESPONSE_VIA_P38_PARTIAL	PHONG_TNF_RESPONSE_VIA_P38_PARTIAL		153	0.447972	1.44672	0.00628272	0.176366	CURATED		x
HEDENFALK_BREAST_CANCER_BRCA1_VS_BRCA2	HEDENFALK_BREAST_CANCER_BRCA1_VS_BRCA2		151	0.442113	1.45291	0.00639659	0.172908	CURATED		x
REACTOME_HOST_INTERACTIONS_OF_HIV_FACTORS	REACTOME_HOST_INTERACTIONS_OF_HIV_FACTORS		113	0.487024	1.53325	0.00645856	0.130423	CURATED		x
GUENTHER_GROWTH_SPHERICAL_VS_ADHERENT_DN	GUENTHER_GROWTH_SPHERICAL_VS_ADHERENT_DN		26	0.644049	1.67198	0.00645995	0.0708297	CURATED		x
BOSCO_ALLERGEN_INDUCED_TH2_ASSOCIATED_MODULE	BOSCO_ALLERGEN_INDUCED_TH2_ASSOCIATED_MODULE		114	0.467293	1.48405	0.00650054	0.157381	CURATED		x
GAZDA_DIAMOND_BLACKFAN_ANEMIA_MYELOID_UP	GAZDA_DIAMOND_BLACKFAN_ANEMIA_MYELOID_UP		27	0.628099	1.62381	0.00652741	0.0901581	CURATED		x
BIOCARTA_TGFB_PATHWAY	BIOCARTA_TGFB_PATHWAY		18	0.685018	1.66769	0.0065703	0.0709829	CURATED		x
PID_BETA_CATENIN_DEG_PATHWAY	PID_BETA_CATENIN_DEG_PATHWAY		16	0.713797	1.65364	0.0066313	0.0743636	CURATED		x
WU_HBX_TARGETS_1_DN	WU_HBX_TARGETS_1_DN		21	0.652918	1.62402	0.00664894	0.090576	CURATED		x
PID_EPHA2_FWD_PATHWAY	PID_EPHA2_FWD_PATHWAY		19	0.697926	1.68782	0.00665779	0.0667986	CURATED		x
ELVIDGE_HIF1A_AND_HIF2A_TARGETS_DN	ELVIDGE_HIF1A_AND_HIF2A_TARGETS_DN		93	0.49561	1.53284	0.00665927	0.129949	CURATED		x
BIOCARTA_TFF_PATHWAY	BIOCARTA_TFF_PATHWAY		19	0.699203	1.68686	0.00671141	0.0662042	CURATED		x
BIOCARTA_ARAP_PATHWAY	BIOCARTA_ARAP_PATHWAY		17	0.709559	1.69772	0.00672948	0.0632528	CURATED		x
CHAUHAN_RESPONSE_TO_METHOXYESTRADIOL_DN	CHAUHAN_RESPONSE_TO_METHOXYESTRADIOL_DN		91	0.486742	1.50189	0.00678733	0.146091	CURATED		x
WEST_ADRENOCORTICAL_CARCINOMA_VS_ADENOMA_DN	WEST_ADRENOCORTICAL_CARCINOMA_VS_ADENOMA_DN		15	0.72289	1.65686	0.00683995	0.0733305	CURATED		x
MAHAJAN_RESPONSE_TO_IL1A_DN	MAHAJAN_RESPONSE_TO_IL1A_DN		70	0.514592	1.55563	0.00686499	0.119497	CURATED		x
REACTOME_TRAF6_MEDIATED_INDUCTION_OF_NFKB_AND_MAP_KINASES_UPON_TLR7_8_OR_9_ACTIVATION	REACTOME_TRAF6_MEDIATED_INDUCTION_OF_NFKB_AND_MAP_KINASES_UPON_TLR7_8_OR_9_ACTIVATION		67	0.525064	1.56832	0.00687285	0.114465	CURATED		x
CHIBA_RESPONSE_TO_TSA_DN	CHIBA_RESPONSE_TO_TSA_DN		22	0.683005	1.7055	0.00690608	0.0609517	CURATED		x
ELLWOOD_MYC_TARGETS_UP	ELLWOOD_MYC_TARGETS_UP		11	0.770136	1.64446	0.00696379	0.0790342	CURATED		x
PID_INTEGRIN1_PATHWAY	PID_INTEGRIN1_PATHWAY		57	0.551029	1.59391	0.00702576	0.102532	CURATED		x
BASAKI_YBX1_TARGETS_UP	BASAKI_YBX1_TARGETS_UP		266	0.407737	1.3751	0.00712106	0.220176	CURATED		x
VISALA_RESPONSE_TO_HEAT_SHOCK_AND_AGING_DN	VISALA_RESPONSE_TO_HEAT_SHOCK_AND_AGING_DN		13	0.748331	1.68476	0.00716332	0.066083	CURATED		x
ST_T_CELL_SIGNAL_TRANSDUCTION	ST_T_CELL_SIGNAL_TRANSDUCTION		34	0.603401	1.6138	0.00728155	0.0942274	CURATED		x
PID_ECADHERIN_STABILIZATION_PATHWAY	PID_ECADHERIN_STABILIZATION_PATHWAY		38	0.607882	1.66364	0.00731707	0.0711704	CURATED		x
BROWNE_HCMV_INFECTION_48HR_UP	BROWNE_HCMV_INFECTION_48HR_UP		156	0.437453	1.4165	0.00738397	0.195077	CURATED		x
PID_A6B1_A6B4_INTEGRIN_PATHWAY	PID_A6B1_A6B4_INTEGRIN_PATHWAY		41	0.571768	1.57694	0.00745342	0.110891	CURATED		x
REACTOME_EGFR_DOWNREGULATION	REACTOME_EGFR_DOWNREGULATION	Details ...	24	0.680932	1.71307	0.00749064	0.061058	CURATED		x
MARTORIATI_MDM4_TARGETS_NEUROEPITHELIUM_UP	MARTORIATI_MDM4_TARGETS_NEUROEPITHELIUM_UP		148	0.438122	1.41185	0.00751073	0.197127	CURATED		x
KEGG_WNT_SIGNALING_PATHWAY	KEGG_WNT_SIGNALING_PATHWAY		125	0.480262	1.53293	0.00755124	0.13009	CURATED		x
XU_GH1_AUTOCRINE_TARGETS_DN	XU_GH1_AUTOCRINE_TARGETS_DN		120	0.471752	1.48271	0.00758397	0.157422	CURATED		x
GROSS_ELK3_TARGETS_UP	GROSS_ELK3_TARGETS_UP		24	0.672933	1.69247	0.00762389	0.0657119	CURATED		x
SCHLOSSER_SERUM_RESPONSE_UP	SCHLOSSER_SERUM_RESPONSE_UP		106	0.488649	1.53884	0.00769231	0.126569	CURATED		x
PATTERSON_DOCETAXEL_RESISTANCE	PATTERSON_DOCETAXEL_RESISTANCE		26	0.659369	1.68595	0.00770218	0.0667327	CURATED		x
MARIADASON_RESPONSE_TO_CURCUMIN_SULINDAC_5	MARIADASON_RESPONSE_TO_CURCUMIN_SULINDAC_5		20	0.683409	1.68104	0.0077821	0.0673338	CURATED		x
MA_PITUITARY_FETAL_VS_ADULT_UP	MA_PITUITARY_FETAL_VS_ADULT_UP		26	0.651069	1.68093	0.00780234	0.0671692	CURATED		x
CHO_NR4A1_TARGETS	CHO_NR4A1_TARGETS		23	0.656815	1.64899	0.00788436	0.0769718	CURATED		x
REACTOME_DOWNSTREAM_TCR_SIGNALING	REACTOME_DOWNSTREAM_TCR_SIGNALING		23	0.685789	1.7061	0.00789474	0.0611497	CURATED		x
REACTOME_RNA_POL_I_TRANSCRIPTION_INITIATION	REACTOME_RNA_POL_I_TRANSCRIPTION_INITIATION		24	0.643864	1.60563	0.00797872	0.0968562	CURATED		x
NGUYEN_NOTCH1_TARGETS_UP	NGUYEN_NOTCH1_TARGETS_UP		24	0.641346	1.62182	0.00798935	0.0916122	CURATED		x
BIOCARTA_CREB_PATHWAY	BIOCARTA_CREB_PATHWAY		24	0.670444	1.67147	0.00802139	0.0709898	CURATED		x
GARGALOVIC_RESPONSE_TO_OXIDIZED_PHOSPHOLIPIDS_RED_UP	GARGALOVIC_RESPONSE_TO_OXIDIZED_PHOSPHOLIPIDS_RED_UP		17	0.703171	1.70078	0.00803213	0.062045	CURATED		x
PEDERSEN_METASTASIS_BY_ERBB2_ISOFORM_7	PEDERSEN_METASTASIS_BY_ERBB2_ISOFORM_7		345	0.398362	1.35653	0.00804829	0.233102	CURATED		x
KEGG_GNRH_SIGNALING_PATHWAY	KEGG_GNRH_SIGNALING_PATHWAY		71	0.514393	1.53911	0.00806452	0.126504	CURATED		x
RUTELLA_RESPONSE_TO_HGF_VS_CSF2RB_AND_IL4_UP	RUTELLA_RESPONSE_TO_HGF_VS_CSF2RB_AND_IL4_UP		346	0.39298	1.34216	0.00806452	0.245537	CURATED		x
SAFFORD_T_LYMPHOCYTE_ANERGY	SAFFORD_T_LYMPHOCYTE_ANERGY		68	0.516961	1.55393	0.00813953	0.120599	CURATED		x
BONOME_OVARIAN_CANCER_SURVIVAL_OPTIMAL_DEBULKING	BONOME_OVARIAN_CANCER_SURVIVAL_OPTIMAL_DEBULKING		210	0.414515	1.38355	0.00820513	0.214051	CURATED		x
REACTOME_HIV_INFECTION	REACTOME_HIV_INFECTION		181	0.424042	1.40478	0.00827301	0.201747	CURATED		x
REACTOME_CYTOKINE_SIGNALING_IN_IMMUNE_SYSTEM	REACTOME_CYTOKINE_SIGNALING_IN_IMMUNE_SYSTEM		211	0.422505	1.39789	0.00828157	0.207125	CURATED		x
SANSOM_APC_MYC_TARGETS	SANSOM_APC_MYC_TARGETS		189	0.421708	1.37392	0.00833333	0.220612	CURATED		x
REACTOME_NCAM_SIGNALING_FOR_NEURITE_OUT_GROWTH	REACTOME_NCAM_SIGNALING_FOR_NEURITE_OUT_GROWTH		49	0.542026	1.54117	0.0083632	0.125505	CURATED		x
REACTOME_SIGNALLING_BY_NGF	REACTOME_SIGNALLING_BY_NGF		189	0.436299	1.43085	0.0083682	0.186042	CURATED		x
BIOCARTA_EGFR_SMRTE_PATHWAY	BIOCARTA_EGFR_SMRTE_PATHWAY		10	0.768739	1.62139	0.00843882	0.091715	CURATED		x
VART_KSHV_INFECTION_ANGIOGENIC_MARKERS_UP	VART_KSHV_INFECTION_ANGIOGENIC_MARKERS_UP		122	0.462608	1.48102	0.00844773	0.158457	CURATED		x
AMIT_EGF_RESPONSE_120_MCF10A	AMIT_EGF_RESPONSE_120_MCF10A		40	0.583428	1.60826	0.00849515	0.0962299	CURATED		x
MELLMAN_TUT1_TARGETS_DN	MELLMAN_TUT1_TARGETS_DN		45	0.556159	1.55082	0.00852619	0.121817	CURATED		x
REACTOME_DESTABILIZATION_OF_MRNA_BY_AUF1_HNRNP_D0	REACTOME_DESTABILIZATION_OF_MRNA_BY_AUF1_HNRNP_D0		49	0.550831	1.56727	0.00855746	0.115021	CURATED		x
BIOCARTA_P38MAPK_PATHWAY	BIOCARTA_P38MAPK_PATHWAY		38	0.587168	1.61695	0.00862069	0.0923589	CURATED		x
DORSAM_HOXA9_TARGETS_UP	DORSAM_HOXA9_TARGETS_UP		32	0.637807	1.70057	0.00869565	0.061805	CURATED		x
BIOCARTA_INTEGRIN_PATHWAY	BIOCARTA_INTEGRIN_PATHWAY		34	0.584508	1.59513	0.00870647	0.102565	CURATED		x
PID_INTEGRIN3_PATHWAY	PID_INTEGRIN3_PATHWAY		35	0.586208	1.58997	0.00880503	0.105296	CURATED		x
SCHAEFFER_PROSTATE_DEVELOPMENT_12HR_UP	SCHAEFFER_PROSTATE_DEVELOPMENT_12HR_UP		96	0.466883	1.45974	0.00883002	0.168036	CURATED		x
REACTOME_TCR_SIGNALING	REACTOME_TCR_SIGNALING		35	0.628444	1.68518	0.00889454	0.0667196	CURATED		x
KIM_ALL_DISORDERS_OLIGODENDROCYTE_NUMBER_CORR_DN	KIM_ALL_DISORDERS_OLIGODENDROCYTE_NUMBER_CORR_DN		25	0.651155	1.67758	0.00899743	0.0680633	CURATED		x
BIOCARTA_EGF_PATHWAY	BIOCARTA_EGF_PATHWAY		31	0.603585	1.60078	0.00910273	0.0993451	CURATED		x
CHARAFE_BREAST_CANCER_LUMINAL_VS_BASAL_UP	CHARAFE_BREAST_CANCER_LUMINAL_VS_BASAL_UP		307	0.396489	1.34386	0.00914634	0.24375	CURATED		x
BIOCARTA_SPPA_PATHWAY	BIOCARTA_SPPA_PATHWAY		20	0.682187	1.68145	0.00915033	0.0676777	CURATED		x
TARTE_PLASMA_CELL_VS_PLASMABLAST_UP	TARTE_PLASMA_CELL_VS_PLASMABLAST_UP		242	0.403842	1.35372	0.00919305	0.235541	CURATED		x
PID_EPHA_FWDPATHWAY	PID_EPHA_FWDPATHWAY		23	0.658395	1.66939	0.00923483	0.0708803	CURATED		x
REACTOME_GLYCOLYSIS	REACTOME_GLYCOLYSIS		20	0.679438	1.64852	0.00923483	0.0768528	CURATED		x
REACTOME_MYD88_MAL_CASCADE_INITIATED_ON_PLASMA_MEMBRANE	REACTOME_MYD88_MAL_CASCADE_INITIATED_ON_PLASMA_MEMBRANE		72	0.507838	1.52975	0.00924856	0.13232	CURATED		x
DELPUECH_FOXO3_TARGETS_UP	DELPUECH_FOXO3_TARGETS_UP		61	0.525195	1.56061	0.00934579	0.117431	CURATED		x
ROME_INSULIN_TARGETS_IN_MUSCLE_DN	ROME_INSULIN_TARGETS_IN_MUSCLE_DN		133	0.464353	1.4808	0.00949367	0.157891	CURATED		x
KEGG_NITROGEN_METABOLISM	KEGG_NITROGEN_METABOLISM		15	0.713998	1.65413	0.00953679	0.0745715	CURATED		x
CAFFAREL_RESPONSE_TO_THC_8HR_5_DN	CAFFAREL_RESPONSE_TO_THC_8HR_5_DN		11	0.758085	1.63082	0.00957592	0.086515	CURATED		x
IWANAGA_CARCINOGENESIS_BY_KRAS_UP	IWANAGA_CARCINOGENESIS_BY_KRAS_UP		134	0.442579	1.42015	0.00963597	0.193478	CURATED		x
MAHADEVAN_RESPONSE_TO_MP470_DN	MAHADEVAN_RESPONSE_TO_MP470_DN		18	0.700313	1.7076	0.00966851	0.062002	CURATED		x
PID_RANBP2_PATHWAY	PID_RANBP2_PATHWAY		11	0.761149	1.64762	0.00979021	0.0774095	CURATED		x
REACTOME_MRNA_SPLICING	REACTOME_MRNA_SPLICING		104	0.482415	1.51761	0.00985761	0.137612	CURATED		x
WEST_ADRENOCORTICAL_TUMOR_UP	WEST_ADRENOCORTICAL_TUMOR_UP		280	0.404063	1.36355	0.010142	0.228244	CURATED		x
REACTOME_CELL_CELL_COMMUNICATION	REACTOME_CELL_CELL_COMMUNICATION		85	0.492575	1.51731	0.0101695	0.137551	CURATED		x
SHAFFER_IRF4_TARGETS_IN_ACTIVATED_B_LYMPHOCYTE	SHAFFER_IRF4_TARGETS_IN_ACTIVATED_B_LYMPHOCYTE		75	0.505251	1.52634	0.0102157	0.134238	CURATED		x
BHAT_ESR1_TARGETS_NOT_VIA_AKT1_DN	BHAT_ESR1_TARGETS_NOT_VIA_AKT1_DN		77	0.502197	1.54424	0.010333	0.125644	CURATED		x
SHETH_LIVER_CANCER_VS_TXNIP_LOSS_PAM1	SHETH_LIVER_CANCER_VS_TXNIP_LOSS_PAM1		194	0.419948	1.39488	0.010352	0.208225	CURATED		x
PID_UPA_UPAR_PATHWAY	PID_UPA_UPAR_PATHWAY		27	0.628446	1.6127	0.0104439	0.0948915	CURATED		x
PLASARI_TGFB1_TARGETS_10HR_UP	PLASARI_TGFB1_TARGETS_10HR_UP		172	0.425013	1.39449	0.0104932	0.208572	CURATED		x
REACTOME_REGULATION_OF_SIGNALING_BY_CBL	REACTOME_REGULATION_OF_SIGNALING_BY_CBL		16	0.714335	1.65785	0.0107239	0.0733017	CURATED		x
KEGG_SPLICEOSOME	KEGG_SPLICEOSOME		123	0.460559	1.4651	0.0107296	0.164602	CURATED		x
REACTOME_APOPTOSIS	REACTOME_APOPTOSIS		128	0.456967	1.45839	0.0107411	0.168753	CURATED		x
PID_ERBB1_INTERNALIZATION_PATHWAY	PID_ERBB1_INTERNALIZATION_PATHWAY		40	0.567641	1.58355	0.0107784	0.107314	CURATED		x
SESTO_RESPONSE_TO_UV_C5	SESTO_RESPONSE_TO_UV_C5		46	0.566803	1.59312	0.0108303	0.10308	CURATED		x
ZHENG_GLIOBLASTOMA_PLASTICITY_DN	ZHENG_GLIOBLASTOMA_PLASTICITY_DN		45	0.5505	1.55647	0.0109223	0.119493	CURATED		x
BIOCARTA_CCR3_PATHWAY	BIOCARTA_CCR3_PATHWAY		17	0.688507	1.60988	0.010929	0.0962356	CURATED		x
REACTOME_NOTCH1_INTRACELLULAR_DOMAIN_REGULATES_TRANSCRIPTION	REACTOME_NOTCH1_INTRACELLULAR_DOMAIN_REGULATES_TRANSCRIPTION		41	0.553684	1.55335	0.0109489	0.120532	CURATED		x
BRUECKNER_TARGETS_OF_MIRLET7A3_UP	BRUECKNER_TARGETS_OF_MIRLET7A3_UP		93	0.477978	1.48098	0.0110011	0.158302	CURATED		x
REACTOME_TRANSCRIPTIONAL_ACTIVITY_OF_SMAD2_SMAD3_SMAD4_HETEROTRIMER	REACTOME_TRANSCRIPTIONAL_ACTIVITY_OF_SMAD2_SMAD3_SMAD4_HETEROTRIMER		35	0.586833	1.57199	0.0111111	0.113072	CURATED		x
VERRECCHIA_DELAYED_RESPONSE_TO_TGFB1	VERRECCHIA_DELAYED_RESPONSE_TO_TGFB1		36	0.581453	1.58075	0.0111801	0.108559	CURATED		x
SASSON_RESPONSE_TO_GONADOTROPHINS_UP	SASSON_RESPONSE_TO_GONADOTROPHINS_UP		82	0.49426	1.50308	0.0111982	0.145396	CURATED		x
PID_BMP_PATHWAY	PID_BMP_PATHWAY		35	0.584967	1.58572	0.0113493	0.106114	CURATED		x
WAMUNYOKOLI_OVARIAN_CANCER_LMP_UP	WAMUNYOKOLI_OVARIAN_CANCER_LMP_UP		218	0.416431	1.38184	0.0113754	0.21459	CURATED		x
FIRESTEIN_CTNNB1_PATHWAY	FIRESTEIN_CTNNB1_PATHWAY		30	0.608118	1.60246	0.0114796	0.098403	CURATED		x
REACTOME_TRIF_MEDIATED_TLR3_SIGNALING	REACTOME_TRIF_MEDIATED_TLR3_SIGNALING		66	0.511801	1.52217	0.011534	0.135631	CURATED		x
DORSAM_HOXA9_TARGETS_DN	DORSAM_HOXA9_TARGETS_DN		29	0.63461	1.66919	0.0115385	0.0707062	CURATED		x
SHIN_B_CELL_LYMPHOMA_CLUSTER_7	SHIN_B_CELL_LYMPHOMA_CLUSTER_7		24	0.634485	1.63846	0.011734	0.0820396	CURATED		x
LEONARD_HYPOXIA	LEONARD_HYPOXIA		45	0.552299	1.56722	0.0118343	0.114812	CURATED		x
REACTOME_ER_PHAGOSOME_PATHWAY	REACTOME_ER_PHAGOSOME_PATHWAY		56	0.539316	1.55723	0.0118483	0.11904	CURATED		x
PID_REELIN_PATHWAY	PID_REELIN_PATHWAY		29	0.623812	1.61998	0.0118577	0.0917393	CURATED		x
REACTOME_REGULATION_OF_COMPLEMENT_CASCADE	REACTOME_REGULATION_OF_COMPLEMENT_CASCADE		9	0.766278	1.59752	0.0119403	0.101447	CURATED		x
KYNG_RESPONSE_TO_H2O2_VIA_ERCC6_DN	KYNG_RESPONSE_TO_H2O2_VIA_ERCC6_DN		44	0.551914	1.58571	0.0121212	0.10585	CURATED		x
DELACROIX_RAR_TARGETS_UP	DELACROIX_RAR_TARGETS_UP		36	0.566891	1.56508	0.0121951	0.115661	CURATED		x
LUI_THYROID_CANCER_PAX8_PPARG_DN	LUI_THYROID_CANCER_PAX8_PPARG_DN		43	0.553665	1.56161	0.0122549	0.117295	CURATED		x
CAFFAREL_RESPONSE_TO_THC_24HR_3_UP	CAFFAREL_RESPONSE_TO_THC_24HR_3_UP		7	0.803867	1.57429	0.0122888	0.112298	CURATED		x
DORN_ADENOVIRUS_INFECTION_24HR_DN	DORN_ADENOVIRUS_INFECTION_24HR_DN		42	0.583514	1.61111	0.0123916	0.0954524	CURATED		x
MCBRYAN_PUBERTAL_BREAST_4_5WK_UP	MCBRYAN_PUBERTAL_BREAST_4_5WK_UP		197	0.419137	1.3926	0.012513	0.209466	CURATED		x
MAYBURD_RESPONSE_TO_L663536_UP	MAYBURD_RESPONSE_TO_L663536_UP		27	0.634359	1.63948	0.0125786	0.0818988	CURATED		x
REACTOME_AMINO_ACID_AND_OLIGOPEPTIDE_SLC_TRANSPORTERS	REACTOME_AMINO_ACID_AND_OLIGOPEPTIDE_SLC_TRANSPORTERS		31	0.600804	1.61185	0.0126904	0.0955473	CURATED		x
REACTOME_NFKB_AND_MAP_KINASES_ACTIVATION_MEDIATED_BY_TLR4_SIGNALING_REPERTOIRE	REACTOME_NFKB_AND_MAP_KINASES_ACTIVATION_MEDIATED_BY_TLR4_SIGNALING_REPERTOIRE		66	0.517808	1.52524	0.0127021	0.134699	CURATED		x
LIU_COMMON_CANCER_GENES	LIU_COMMON_CANCER_GENES		64	0.511076	1.52442	0.0127021	0.134624	CURATED		x
BIOCARTA_ARENRF2_PATHWAY	BIOCARTA_ARENRF2_PATHWAY		12	0.742602	1.63151	0.0127119	0.0870199	CURATED		x
PID_NETRIN_PATHWAY	PID_NETRIN_PATHWAY		29	0.62376	1.65229	0.0127226	0.0749682	CURATED		x
JIANG_AGING_CEREBRAL_CORTEX_UP	JIANG_AGING_CEREBRAL_CORTEX_UP		32	0.602927	1.57625	0.0127714	0.111417	CURATED		x
RUIZ_TNC_TARGETS_UP	RUIZ_TNC_TARGETS_UP		143	0.444908	1.44642	0.0128205	0.176433	CURATED		x
BYSTROEM_CORRELATED_WITH_IL5_DN	BYSTROEM_CORRELATED_WITH_IL5_DN		58	0.528005	1.56466	0.0129717	0.115942	CURATED		x
LEE_AGING_CEREBELLUM_DN	LEE_AGING_CEREBELLUM_DN		51	0.559916	1.59934	0.0130797	0.100124	CURATED		x
SUNG_METASTASIS_STROMA_UP	SUNG_METASTASIS_STROMA_UP		101	0.46339	1.44825	0.0131579	0.175394	CURATED		x
DEBIASI_APOPTOSIS_BY_REOVIRUS_INFECTION_DN	DEBIASI_APOPTOSIS_BY_REOVIRUS_INFECTION_DN		270	0.401435	1.3552	0.0132789	0.233851	CURATED		x
PID_FCER1_PATHWAY	PID_FCER1_PATHWAY		50	0.549903	1.58136	0.0133983	0.108146	CURATED		x
POMEROY_MEDULLOBLASTOMA_PROGNOSIS_DN	POMEROY_MEDULLOBLASTOMA_PROGNOSIS_DN		42	0.566738	1.57408	0.0134146	0.112011	CURATED		x
SASSON_RESPONSE_TO_FORSKOLIN_UP	SASSON_RESPONSE_TO_FORSKOLIN_UP		82	0.475926	1.46915	0.0134228	0.161704	CURATED		x
LOCKWOOD_AMPLIFIED_IN_LUNG_CANCER	LOCKWOOD_AMPLIFIED_IN_LUNG_CANCER		204	0.423029	1.40666	0.0134298	0.200632	CURATED		x
CHEN_LVAD_SUPPORT_OF_FAILING_HEART_UP	CHEN_LVAD_SUPPORT_OF_FAILING_HEART_UP		84	0.479558	1.47342	0.0135135	0.159967	CURATED		x
ZHAN_MULTIPLE_MYELOMA_HP_UP	ZHAN_MULTIPLE_MYELOMA_HP_UP		38	0.579428	1.58805	0.0135802	0.105713	CURATED		x
MULLIGHAN_MLL_SIGNATURE_1_DN	MULLIGHAN_MLL_SIGNATURE_1_DN		189	0.420927	1.38905	0.0135983	0.211129	CURATED		x
CAIRO_HEPATOBLASTOMA_CLASSES_DN	CAIRO_HEPATOBLASTOMA_CLASSES_DN		149	0.43932	1.43313	0.0136126	0.184769	CURATED		x
SESTO_RESPONSE_TO_UV_C8	SESTO_RESPONSE_TO_UV_C8		69	0.502047	1.51036	0.01373	0.141399	CURATED		x
DANG_REGULATED_BY_MYC_UP	DANG_REGULATED_BY_MYC_UP		69	0.493846	1.49379	0.01373	0.150455	CURATED		x
WNT_SIGNALING	WNT_SIGNALING		75	0.513999	1.57924	0.0137773	0.109303	CURATED		x
KYNG_RESPONSE_TO_H2O2	KYNG_RESPONSE_TO_H2O2		65	0.515618	1.51615	0.0138249	0.137386	CURATED		x
BILANGES_SERUM_SENSITIVE_GENES	BILANGES_SERUM_SENSITIVE_GENES		70	0.494133	1.47176	0.0138249	0.161292	CURATED		x
JAEGER_METASTASIS_DN	JAEGER_METASTASIS_DN		152	0.42711	1.38486	0.0139037	0.213531	CURATED		x
PID_BETA_CATENIN_NUC_PATHWAY	PID_BETA_CATENIN_NUC_PATHWAY		59	0.520517	1.50734	0.0139211	0.143496	CURATED		x
REACTOME_NOTCH_HLH_TRANSCRIPTION_PATHWAY	REACTOME_NOTCH_HLH_TRANSCRIPTION_PATHWAY		12	0.711394	1.58946	0.0139665	0.105032	CURATED		x
AMIT_SERUM_RESPONSE_60_MCF10A	AMIT_SERUM_RESPONSE_60_MCF10A		54	0.515087	1.4878	0.0140023	0.155163	CURATED		x
PLASARI_TGFB1_SIGNALING_VIA_NFIC_1HR_UP	PLASARI_TGFB1_SIGNALING_VIA_NFIC_1HR_UP		30	0.61895	1.64995	0.0140485	0.076432	CURATED		x
TOOKER_GEMCITABINE_RESISTANCE_DN	TOOKER_GEMCITABINE_RESISTANCE_DN		117	0.450147	1.42782	0.0140541	0.188023	CURATED		x
DORN_ADENOVIRUS_INFECTION_12HR_UP	DORN_ADENOVIRUS_INFECTION_12HR_UP		25	0.635238	1.61342	0.0140665	0.0943862	CURATED		x
BARIS_THYROID_CANCER_DN	BARIS_THYROID_CANCER_DN		50	0.520267	1.49457	0.0141011	0.15002	CURATED		x
BIOCARTA_CTCF_PATHWAY	BIOCARTA_CTCF_PATHWAY		20	0.661729	1.61808	0.0141026	0.0926781	CURATED		x
REACTOME_REGULATION_OF_APOPTOSIS	REACTOME_REGULATION_OF_APOPTOSIS		53	0.526992	1.54244	0.0141176	0.125665	CURATED		x
CAFFAREL_RESPONSE_TO_THC_24HR_5_DN	CAFFAREL_RESPONSE_TO_THC_24HR_5_DN		53	0.52654	1.52469	0.0141844	0.134703	CURATED		x
SIG_PIP3_SIGNALING_IN_CARDIAC_MYOCTES	SIG_PIP3_SIGNALING_IN_CARDIAC_MYOCTES		58	0.533311	1.54385	0.0143369	0.125415	CURATED		x
PID_SMAD2_3PATHWAY	PID_SMAD2_3PATHWAY		17	0.687269	1.62119	0.0143416	0.0915997	CURATED		x
PID_ARF6_TRAFFICKING_PATHWAY	PID_ARF6_TRAFFICKING_PATHWAY		40	0.555243	1.54854	0.0144578	0.123364	CURATED		x
COULOUARN_TEMPORAL_TGFB1_SIGNATURE_UP	COULOUARN_TEMPORAL_TGFB1_SIGNATURE_UP		99	0.468223	1.48109	0.0144766	0.158585	CURATED		x
KEGG_NON_SMALL_CELL_LUNG_CANCER	KEGG_NON_SMALL_CELL_LUNG_CANCER		50	0.546334	1.56962	0.0145455	0.114261	CURATED		x
REACTOME_P53_INDEPENDENT_G1_S_DNA_DAMAGE_CHECKPOINT	REACTOME_P53_INDEPENDENT_G1_S_DNA_DAMAGE_CHECKPOINT		47	0.522855	1.50334	0.0145631	0.145241	CURATED		x
SIG_INSULIN_RECEPTOR_PATHWAY_IN_CARDIAC_MYOCYTES	SIG_INSULIN_RECEPTOR_PATHWAY_IN_CARDIAC_MYOCYTES		45	0.545139	1.52392	0.0145808	0.13504	CURATED		x
MARIADASON_REGULATED_BY_HISTONE_ACETYLATION_UP	MARIADASON_REGULATED_BY_HISTONE_ACETYLATION_UP		70	0.486026	1.47428	0.0146561	0.159854	CURATED		x
REACTOME_INTEGRIN_ALPHAIIB_BETA3_SIGNALING	REACTOME_INTEGRIN_ALPHAIIB_BETA3_SIGNALING		19	0.623886	1.51722	0.0147849	0.137445	CURATED		x
HUANG_GATA2_TARGETS_DN	HUANG_GATA2_TARGETS_DN		61	0.525819	1.53619	0.0149083	0.12835	CURATED		x
REACTOME_SIGNALING_BY_FGFR1_FUSION_MUTANTS	REACTOME_SIGNALING_BY_FGFR1_FUSION_MUTANTS		18	0.686159	1.62417	0.0149457	0.0907153	CURATED		x
SIG_CHEMOTAXIS	SIG_CHEMOTAXIS		38	0.574963	1.55874	0.0149813	0.1181	CURATED		x
KAPOSI_LIVER_CANCER_MET_UP	KAPOSI_LIVER_CANCER_MET_UP		17	0.6959	1.61184	0.0150068	0.0952667	CURATED		x
BIOCARTA_RANKL_PATHWAY	BIOCARTA_RANKL_PATHWAY		13	0.718939	1.58994	0.0150685	0.105044	CURATED		x
BARRIER_CANCER_RELAPSE_NORMAL_SAMPLE_DN	BARRIER_CANCER_RELAPSE_NORMAL_SAMPLE_DN		26	0.61523	1.5782	0.0151899	0.110018	CURATED		x
DARWICHE_SKIN_TUMOR_PROMOTER_UP	DARWICHE_SKIN_TUMOR_PROMOTER_UP		102	0.450478	1.41498	0.0152505	0.196039	CURATED		x
BACOLOD_RESISTANCE_TO_ALKYLATING_AGENTS_DN	BACOLOD_RESISTANCE_TO_ALKYLATING_AGENTS_DN		52	0.545149	1.55567	0.0152761	0.119694	CURATED		x
GAJATE_RESPONSE_TO_TRABECTEDIN_UP	GAJATE_RESPONSE_TO_TRABECTEDIN_UP		60	0.51544	1.51413	0.0153846	0.139035	CURATED		x
REACTOME_CIRCADIAN_CLOCK	REACTOME_CIRCADIAN_CLOCK		47	0.538662	1.5197	0.0156062	0.137401	CURATED		x
WENG_POR_TARGETS_GLOBAL_UP	WENG_POR_TARGETS_GLOBAL_UP		13	0.72498	1.62392	0.0156919	0.0903842	CURATED		x
REACTOME_DCC_MEDIATED_ATTRACTIVE_SIGNALING	REACTOME_DCC_MEDIATED_ATTRACTIVE_SIGNALING		12	0.725462	1.60358	0.0156919	0.0977086	CURATED		x
FLECHNER_PBL_KIDNEY_TRANSPLANT_OK_VS_DONOR_UP	FLECHNER_PBL_KIDNEY_TRANSPLANT_OK_VS_DONOR_UP		138	0.445798	1.44964	0.0158228	0.174587	CURATED		x
KYNG_WERNER_SYNDROM_AND_NORMAL_AGING_UP	KYNG_WERNER_SYNDROM_AND_NORMAL_AGING_UP		76	0.492691	1.48637	0.015891	0.156194	CURATED		x
MALONEY_RESPONSE_TO_17AAG_DN	MALONEY_RESPONSE_TO_17AAG_DN		77	0.484922	1.47069	0.0159453	0.161685	CURATED		x
BYSTROEM_CORRELATED_WITH_IL5_UP	BYSTROEM_CORRELATED_WITH_IL5_UP		39	0.578436	1.61946	0.0162095	0.0916301	CURATED		x
WANG_TARGETS_OF_MLL_CBP_FUSION_UP	WANG_TARGETS_OF_MLL_CBP_FUSION_UP		34	0.577242	1.58338	0.0164141	0.106934	CURATED		x
PEDERSEN_METASTASIS_BY_ERBB2_ISOFORM_1	PEDERSEN_METASTASIS_BY_ERBB2_ISOFORM_1		38	0.569687	1.56462	0.0164141	0.115739	CURATED		x
JOHANSSON_GLIOMAGENESIS_BY_PDGFB_UP	JOHANSSON_GLIOMAGENESIS_BY_PDGFB_UP		57	0.509465	1.48087	0.0165877	0.158019	CURATED		x
REACTOME_ANTIGEN_PROCESSING_UBIQUITINATION_PROTEASOME_DEGRADATION	REACTOME_ANTIGEN_PROCESSING_UBIQUITINATION_PROTEASOME_DEGRADATION		184	0.421071	1.38672	0.016632	0.213559	CURATED		x
SASSON_RESPONSE_TO_GONADOTROPHINS_DN	SASSON_RESPONSE_TO_GONADOTROPHINS_DN		83	0.479962	1.47415	0.0166667	0.159819	CURATED		x
PID_ERBB1_RECEPTOR_PROXIMAL_PATHWAY	PID_ERBB1_RECEPTOR_PROXIMAL_PATHWAY		34	0.586513	1.58675	0.0166881	0.105875	CURATED		x
RAMPON_ENRICHED_LEARNING_ENVIRONMENT_EARLY_DN	RAMPON_ENRICHED_LEARNING_ENVIRONMENT_EARLY_DN		9	0.777701	1.60905	0.016692	0.096446	CURATED		x
SCHLOSSER_MYC_TARGETS_REPRESSED_BY_SERUM	SCHLOSSER_MYC_TARGETS_REPRESSED_BY_SERUM		153	0.429695	1.38598	0.0167891	0.213954	CURATED		x
KEGG_ENDOCYTOSIS	KEGG_ENDOCYTOSIS		158	0.419467	1.37879	0.0167891	0.21663	CURATED		x
MENSSEN_MYC_TARGETS	MENSSEN_MYC_TARGETS		50	0.532311	1.51184	0.0168067	0.140211	CURATED		x
THEILGAARD_NEUTROPHIL_AT_SKIN_WOUND_UP	THEILGAARD_NEUTROPHIL_AT_SKIN_WOUND_UP		70	0.505575	1.50409	0.0168919	0.144971	CURATED		x
SHEDDEN_LUNG_CANCER_GOOD_SURVIVAL_A4	SHEDDEN_LUNG_CANCER_GOOD_SURVIVAL_A4		150	0.429818	1.39315	0.0169492	0.20939	CURATED		x
SANA_TNF_SIGNALING_DN	SANA_TNF_SIGNALING_DN		75	0.490761	1.47343	0.0170261	0.160165	CURATED		x
IGLESIAS_E2F_TARGETS_UP	IGLESIAS_E2F_TARGETS_UP		129	0.439472	1.40983	0.0171858	0.198584	CURATED		x
BROCKE_APOPTOSIS_REVERSED_BY_IL6	BROCKE_APOPTOSIS_REVERSED_BY_IL6		136	0.435793	1.39166	0.0171858	0.210398	CURATED		x
SCHAEFFER_PROSTATE_DEVELOPMENT_AND_CANCER_BOX4_DN	SCHAEFFER_PROSTATE_DEVELOPMENT_AND_CANCER_BOX4_DN		32	0.60482	1.59664	0.0172626	0.101555	CURATED		x
HOLLEMAN_ASPARAGINASE_RESISTANCE_ALL_UP	HOLLEMAN_ASPARAGINASE_RESISTANCE_ALL_UP		21	0.65415	1.60491	0.0172643	0.0970664	CURATED		x
PID_EPHB_FWD_PATHWAY	PID_EPHB_FWD_PATHWAY		37	0.564114	1.53016	0.0172839	0.132208	CURATED		x
HUANG_FOXA2_TARGETS_UP	HUANG_FOXA2_TARGETS_UP		39	0.560639	1.55311	0.0174129	0.120538	CURATED		x
YAGI_AML_SURVIVAL	YAGI_AML_SURVIVAL		114	0.447253	1.41205	0.0174673	0.197204	CURATED		x
REACTOME_RESOLUTION_OF_AP_SITES_VIA_THE_SINGLE_NUCLEOTIDE_REPLACEMENT_PATHWAY	REACTOME_RESOLUTION_OF_AP_SITES_VIA_THE_SINGLE_NUCLEOTIDE_REPLACEMENT_PATHWAY		12	0.714763	1.58681	0.0175182	0.106058	CURATED		x
EHLERS_ANEUPLOIDY_UP	EHLERS_ANEUPLOIDY_UP		36	0.554967	1.50882	0.0176101	0.14291	CURATED		x
REACTOME_BMAL1_CLOCK_NPAS2_ACTIVATES_CIRCADIAN_EXPRESSION	REACTOME_BMAL1_CLOCK_NPAS2_ACTIVATES_CIRCADIAN_EXPRESSION		31	0.580481	1.55702	0.0176545	0.119039	CURATED		x
DARWICHE_PAPILLOMA_RISK_HIGH_UP	DARWICHE_PAPILLOMA_RISK_HIGH_UP		102	0.468917	1.45615	0.01766	0.170874	CURATED		x
LEIN_NEURON_MARKERS	LEIN_NEURON_MARKERS		55	0.523694	1.51575	0.0176678	0.137675	CURATED		x
REACTOME_SIGNALING_BY_FGFR_MUTANTS	REACTOME_SIGNALING_BY_FGFR_MUTANTS		33	0.568659	1.55049	0.0176991	0.121716	CURATED		x
HASINA_NOL7_TARGETS_DN	HASINA_NOL7_TARGETS_DN		12	0.719885	1.57556	0.0178326	0.111694	CURATED		x
BIOCARTA_AT1R_PATHWAY	BIOCARTA_AT1R_PATHWAY		30	0.597264	1.58414	0.0178344	0.107458	CURATED		x
GRAHAM_NORMAL_QUIESCENT_VS_NORMAL_DIVIDING_UP	GRAHAM_NORMAL_QUIESCENT_VS_NORMAL_DIVIDING_UP		60	0.511652	1.50019	0.0178571	0.146745	CURATED		x
GAUSSMANN_MLL_AF4_FUSION_TARGETS_F_UP	GAUSSMANN_MLL_AF4_FUSION_TARGETS_F_UP		151	0.435794	1.41437	0.0178571	0.196426	CURATED		x
UZONYI_RESPONSE_TO_LEUKOTRIENE_AND_THROMBIN	UZONYI_RESPONSE_TO_LEUKOTRIENE_AND_THROMBIN		36	0.585024	1.59456	0.0181159	0.102659	CURATED		x
ROSS_AML_WITH_CBFB_MYH11_FUSION	ROSS_AML_WITH_CBFB_MYH11_FUSION		35	0.578542	1.56641	0.0181378	0.114843	CURATED		x
PID_SMAD2_3NUCLEAR_PATHWAY	PID_SMAD2_3NUCLEAR_PATHWAY		71	0.495159	1.46874	0.0182025	0.162118	CURATED		x
REACTOME_RNA_POL_I_TRANSCRIPTION_TERMINATION	REACTOME_RNA_POL_I_TRANSCRIPTION_TERMINATION		21	0.631851	1.56781	0.0183486	0.11489	CURATED		x
BIOCARTA_ECM_PATHWAY	BIOCARTA_ECM_PATHWAY		23	0.648664	1.59401	0.0184453	0.10298	CURATED		x
JIANG_HYPOXIA_VIA_VHL	JIANG_HYPOXIA_VIA_VHL		34	0.57717	1.5667	0.0185185	0.115054	CURATED		x
TERAMOTO_OPN_TARGETS_CLUSTER_7	TERAMOTO_OPN_TARGETS_CLUSTER_7		18	0.6722	1.60899	0.018543	0.0962265	CURATED		x
HERNANDEZ_MITOTIC_ARREST_BY_DOCETAXEL_2_DN	HERNANDEZ_MITOTIC_ARREST_BY_DOCETAXEL_2_DN		12	0.707549	1.57184	0.0185714	0.11275	CURATED		x
KYNG_ENVIRONMENTAL_STRESS_RESPONSE_NOT_BY_4NQO_IN_OLD	KYNG_ENVIRONMENTAL_STRESS_RESPONSE_NOT_BY_4NQO_IN_OLD		11	0.750705	1.60916	0.0186246	0.0966277	CURATED		x
WELCH_GATA1_TARGETS	WELCH_GATA1_TARGETS		14	0.677814	1.53518	0.0186418	0.129093	CURATED		x
VALK_AML_CLUSTER_12	VALK_AML_CLUSTER_12		20	0.641887	1.55251	0.0187668	0.120279	CURATED		x
REACTOME_SIGNALING_BY_INSULIN_RECEPTOR	REACTOME_SIGNALING_BY_INSULIN_RECEPTOR		86	0.469753	1.45222	0.0189099	0.173345	CURATED		x
REACTOME_SIGNALING_BY_CONSTITUTIVELY_ACTIVE_EGFR	REACTOME_SIGNALING_BY_CONSTITUTIVELY_ACTIVE_EGFR		17	0.669978	1.59397	0.0189445	0.10275	CURATED		x
KEGG_LONG_TERM_POTENTIATION	KEGG_LONG_TERM_POTENTIATION		52	0.546159	1.56152	0.019025	0.117138	CURATED		x
REACTOME_AUTODEGRADATION_OF_THE_E3_UBIQUITIN_LIGASE_COP1	REACTOME_AUTODEGRADATION_OF_THE_E3_UBIQUITIN_LIGASE_COP1		46	0.540259	1.55254	0.019025	0.120497	CURATED		x
FLECHNER_PBL_KIDNEY_TRANSPLANT_REJECTED_VS_OK_DN	FLECHNER_PBL_KIDNEY_TRANSPLANT_REJECTED_VS_OK_DN		46	0.542422	1.53466	0.019025	0.129535	CURATED		x
REACTOME_VEGF_LIGAND_RECEPTOR_INTERACTIONS	REACTOME_VEGF_LIGAND_RECEPTOR_INTERACTIONS		9	0.758144	1.57422	0.0190616	0.112116	CURATED		x
BIOCARTA_IGF1MTOR_PATHWAY	BIOCARTA_IGF1MTOR_PATHWAY		19	0.64586	1.5903	0.0190996	0.105185	CURATED		x
MORI_PRE_BI_LYMPHOCYTE_DN	MORI_PRE_BI_LYMPHOCYTE_DN		57	0.513276	1.50664	0.0191388	0.143942	CURATED		x
MARSON_FOXP3_TARGETS_UP	MARSON_FOXP3_TARGETS_UP		51	0.522827	1.49523	0.0191388	0.149835	CURATED		x
KEGG_VIBRIO_CHOLERAE_INFECTION	KEGG_VIBRIO_CHOLERAE_INFECTION		46	0.535901	1.52328	0.0191617	0.135387	CURATED		x
NIKOLSKY_BREAST_CANCER_22Q13_AMPLICON	NIKOLSKY_BREAST_CANCER_22Q13_AMPLICON		13	0.694955	1.58029	0.0194986	0.108819	CURATED		x
FRASOR_TAMOXIFEN_RESPONSE_UP	FRASOR_TAMOXIFEN_RESPONSE_UP		46	0.547355	1.54717	0.019536	0.12374	CURATED		x
ZHANG_RESPONSE_TO_IKK_INHIBITOR_AND_TNF_UP	ZHANG_RESPONSE_TO_IKK_INHIBITOR_AND_TNF_UP		198	0.409103	1.3564	0.0195473	0.233129	CURATED		x
REACTOME_MYOGENESIS	REACTOME_MYOGENESIS		20	0.627148	1.54161	0.0196335	0.125903	CURATED		x
PID_AP1_PATHWAY	PID_AP1_PATHWAY		59	0.506776	1.49192	0.0197905	0.152145	CURATED		x
VANDESLUIS_COMMD1_TARGETS_GROUP_2_UP	VANDESLUIS_COMMD1_TARGETS_GROUP_2_UP		11	0.744107	1.5995	0.0199147	0.100219	CURATED		x
KEGG_CIRCADIAN_RHYTHM_MAMMAL	KEGG_CIRCADIAN_RHYTHM_MAMMAL		13	0.70153	1.5641	0.0200573	0.115328	CURATED		x
YAGI_AML_RELAPSE_PROGNOSIS	YAGI_AML_RELAPSE_PROGNOSIS		32	0.583921	1.57961	0.0201005	0.109365	CURATED		x
BIOCARTA_NKCELLS_PATHWAY	BIOCARTA_NKCELLS_PATHWAY		15	0.68116	1.56416	0.0205479	0.115523	CURATED		x
PID_MYC_ACTIV_PATHWAY	PID_MYC_ACTIV_PATHWAY		76	0.483773	1.46466	0.0205479	0.164927	CURATED		x
XU_HGF_SIGNALING_NOT_VIA_AKT1_6HR	XU_HGF_SIGNALING_NOT_VIA_AKT1_6HR		25	0.614212	1.57603	0.0205656	0.111359	CURATED		x
ROY_WOUND_BLOOD_VESSEL_UP	ROY_WOUND_BLOOD_VESSEL_UP		44	0.537629	1.50613	0.0205811	0.143921	CURATED		x
FOURNIER_ACINAR_DEVELOPMENT_LATE_DN	FOURNIER_ACINAR_DEVELOPMENT_LATE_DN		20	0.640967	1.57234	0.0206186	0.112923	CURATED		x
HOLLEMAN_ASPARAGINASE_RESISTANCE_B_ALL_UP	HOLLEMAN_ASPARAGINASE_RESISTANCE_B_ALL_UP		26	0.609575	1.56659	0.0206186	0.114924	CURATED		x
REACTOME_ANTIGEN_ACTIVATES_B_CELL_RECEPTOR_LEADING_TO_GENERATION_OF_SECOND_MESSENGERS	REACTOME_ANTIGEN_ACTIVATES_B_CELL_RECEPTOR_LEADING_TO_GENERATION_OF_SECOND_MESSENGERS		22	0.615741	1.534	0.0206612	0.130163	CURATED		x
BAE_BRCA1_TARGETS_UP	BAE_BRCA1_TARGETS_UP		67	0.494153	1.47706	0.0206897	0.158897	CURATED		x
NING_CHRONIC_OBSTRUCTIVE_PULMONARY_DISEASE_DN	NING_CHRONIC_OBSTRUCTIVE_PULMONARY_DISEASE_DN		111	0.450402	1.4287	0.0206972	0.187276	CURATED		x
KRIGE_AMINO_ACID_DEPRIVATION	KRIGE_AMINO_ACID_DEPRIVATION		26	0.622128	1.57864	0.0206986	0.109804	CURATED		x
KYNG_ENVIRONMENTAL_STRESS_RESPONSE_UP	KYNG_ENVIRONMENTAL_STRESS_RESPONSE_UP		49	0.530118	1.49451	0.0208078	0.149885	CURATED		x
PID_NOTCH_PATHWAY	PID_NOTCH_PATHWAY		51	0.535673	1.53226	0.0208845	0.130254	CURATED		x
MA_MYELOID_DIFFERENTIATION_UP	MA_MYELOID_DIFFERENTIATION_UP		29	0.606368	1.58775	0.020915	0.105829	CURATED		x
BIOCARTA_NTHI_PATHWAY	BIOCARTA_NTHI_PATHWAY		22	0.620586	1.55903	0.0209974	0.118809	CURATED		x
JI_RESPONSE_TO_FSH_DN	JI_RESPONSE_TO_FSH_DN		56	0.50959	1.49808	0.0210035	0.148274	CURATED		x
LEE_NEURAL_CREST_STEM_CELL_DN	LEE_NEURAL_CREST_STEM_CELL_DN		95	0.466707	1.44958	0.0211817	0.174474	CURATED		x
BIOCARTA_VDR_PATHWAY	BIOCARTA_VDR_PATHWAY		12	0.710113	1.56942	0.0212164	0.113697	CURATED		x
TRAYNOR_RETT_SYNDROM_UP	TRAYNOR_RETT_SYNDROM_UP		37	0.565127	1.55901	0.0212235	0.118574	CURATED		x
GYORFFY_DOXORUBICIN_RESISTANCE	GYORFFY_DOXORUBICIN_RESISTANCE		36	0.575926	1.55459	0.0212235	0.120011	CURATED		x
CHEN_PDGF_TARGETS	CHEN_PDGF_TARGETS		17	0.658888	1.57053	0.0212766	0.113736	CURATED		x
FLOTHO_PEDIATRIC_ALL_THERAPY_RESPONSE_UP	FLOTHO_PEDIATRIC_ALL_THERAPY_RESPONSE_UP		51	0.521618	1.49995	0.021327	0.14662	CURATED		x
ZWANG_EGF_INTERVAL_DN	ZWANG_EGF_INTERVAL_DN		163	0.410445	1.35132	0.0213447	0.237413	CURATED		x
IKEDA_MIR30_TARGETS_UP	IKEDA_MIR30_TARGETS_UP		113	0.435856	1.36844	0.0214592	0.223963	CURATED		x
IZADPANAH_STEM_CELL_ADIPOSE_VS_BONE_UP	IZADPANAH_STEM_CELL_ADIPOSE_VS_BONE_UP		117	0.449895	1.41325	0.0214823	0.19733	CURATED		x
BENPORATH_ES_CORE_NINE_CORRELATED	BENPORATH_ES_CORE_NINE_CORRELATED		95	0.452793	1.39826	0.0215054	0.207328	CURATED		x
KYNG_RESPONSE_TO_H2O2_VIA_ERCC6	KYNG_RESPONSE_TO_H2O2_VIA_ERCC6		15	0.667069	1.54527	0.0215924	0.125441	CURATED		x
TOMIDA_METASTASIS_DN	TOMIDA_METASTASIS_DN		16	0.672133	1.56941	0.0216216	0.113438	CURATED		x
DORN_ADENOVIRUS_INFECTION_12HR_DN	DORN_ADENOVIRUS_INFECTION_12HR_DN		31	0.587539	1.54485	0.0217391	0.125174	CURATED		x
REACTOME_TAK1_ACTIVATES_NFKB_BY_PHOSPHORYLATION_AND_ACTIVATION_OF_IKKS_COMPLEX	REACTOME_TAK1_ACTIVATES_NFKB_BY_PHOSPHORYLATION_AND_ACTIVATION_OF_IKKS_COMPLEX		20	0.635091	1.59193	0.0218509	0.103837	CURATED		x
REACTOME_SHC1_EVENTS_IN_ERBB4_SIGNALING	REACTOME_SHC1_EVENTS_IN_ERBB4_SIGNALING		18	0.632915	1.51722	0.0218878	0.137226	CURATED		x
BROWN_MYELOID_CELL_DEVELOPMENT_DN	BROWN_MYELOID_CELL_DEVELOPMENT_DN		104	0.447301	1.40818	0.0219298	0.200369	CURATED		x
BIOCARTA_MTOR_PATHWAY	BIOCARTA_MTOR_PATHWAY		23	0.643359	1.59537	0.0219922	0.102538	CURATED		x
BURTON_ADIPOGENESIS_8	BURTON_ADIPOGENESIS_8		80	0.467054	1.42941	0.0220162	0.186396	CURATED		x
SCHAEFFER_PROSTATE_DEVELOPMENT_AND_CANCER_BOX4_UP	SCHAEFFER_PROSTATE_DEVELOPMENT_AND_CANCER_BOX4_UP		9	0.769363	1.57068	0.0220588	0.113842	CURATED		x
AMIT_EGF_RESPONSE_240_HELA	AMIT_EGF_RESPONSE_240_HELA		59	0.506352	1.48079	0.0221187	0.157675	CURATED		x
TCGA_GLIOBLASTOMA_MUTATED	TCGA_GLIOBLASTOMA_MUTATED		8	0.754857	1.52722	0.0221239	0.133859	CURATED		x
LIU_IL13_MEMORY_MODEL_DN	LIU_IL13_MEMORY_MODEL_DN		5	0.833465	1.5081	0.0222222	0.143473	CURATED		x
REACTOME_SIGNALING_BY_FGFR1_MUTANTS	REACTOME_SIGNALING_BY_FGFR1_MUTANTS		23	0.634075	1.57543	0.0222513	0.111574	CURATED		x
MARTIN_INTERACT_WITH_HDAC	MARTIN_INTERACT_WITH_HDAC		40	0.559122	1.543	0.0222772	0.12522	CURATED		x
MEDINA_SMARCA4_TARGETS	MEDINA_SMARCA4_TARGETS		36	0.57502	1.56959	0.0223602	0.114004	CURATED		x
REACTOME_ACTIVATED_TLR4_SIGNALLING	REACTOME_ACTIVATED_TLR4_SIGNALLING		82	0.472751	1.45403	0.0225225	0.172579	CURATED		x
REACTOME_AMINO_ACID_TRANSPORT_ACROSS_THE_PLASMA_MEMBRANE	REACTOME_AMINO_ACID_TRANSPORT_ACROSS_THE_PLASMA_MEMBRANE		21	0.643102	1.60879	0.0225764	0.0961813	CURATED		x
ACEVEDO_NORMAL_TISSUE_ADJACENT_TO_LIVER_TUMOR_UP	ACEVEDO_NORMAL_TISSUE_ADJACENT_TO_LIVER_TUMOR_UP		137	0.43249	1.39788	0.0226293	0.206955	CURATED		x
HOLLEMAN_VINCRISTINE_RESISTANCE_B_ALL_UP	HOLLEMAN_VINCRISTINE_RESISTANCE_B_ALL_UP		34	0.583363	1.53381	0.0226986	0.13015	CURATED		x
NIKOLSKY_BREAST_CANCER_21Q22_AMPLICON	NIKOLSKY_BREAST_CANCER_21Q22_AMPLICON		13	0.71282	1.55623	0.0229226	0.11951	CURATED		x
PID_NCADHERIN_PATHWAY	PID_NCADHERIN_PATHWAY		30	0.597501	1.58388	0.0229592	0.10746	CURATED		x
PUIFFE_INVASION_INHIBITED_BY_ASCITES_UP	PUIFFE_INVASION_INHIBITED_BY_ASCITES_UP		77	0.481239	1.47068	0.0230415	0.161494	CURATED		x
JIANG_TIP30_TARGETS_UP	JIANG_TIP30_TARGETS_UP		44	0.551461	1.53167	0.0230863	0.130793	CURATED		x
KEGG_PATHOGENIC_ESCHERICHIA_COLI_INFECTION	KEGG_PATHOGENIC_ESCHERICHIA_COLI_INFECTION		46	0.537515	1.52452	0.0231425	0.134702	CURATED		x
LINDSTEDT_DENDRITIC_CELL_MATURATION_B	LINDSTEDT_DENDRITIC_CELL_MATURATION_B		49	0.537871	1.5207	0.023199	0.136739	CURATED		x
SANA_RESPONSE_TO_IFNG_DN	SANA_RESPONSE_TO_IFNG_DN		76	0.484411	1.46923	0.0232816	0.161797	CURATED		x
PID_IL2_PI3K_PATHWAY	PID_IL2_PI3K_PATHWAY		28	0.581204	1.5209	0.0233463	0.13674	CURATED		x
SEMBA_FHIT_TARGETS_UP	SEMBA_FHIT_TARGETS_UP		11	0.729922	1.5738	0.0233838	0.111793	CURATED		x
BURTON_ADIPOGENESIS_PEAK_AT_8HR	BURTON_ADIPOGENESIS_PEAK_AT_8HR		35	0.56827	1.52759	0.0234568	0.133596	CURATED		x
WEIGEL_OXIDATIVE_STRESS_BY_HNE_AND_TBH	WEIGEL_OXIDATIVE_STRESS_BY_HNE_AND_TBH		52	0.511925	1.47899	0.0235849	0.157329	CURATED		x
REACTOME_ENDOSOMAL_VACUOLAR_PATHWAY	REACTOME_ENDOSOMAL_VACUOLAR_PATHWAY		7	0.789211	1.54236	0.0236337	0.125501	CURATED		x
REACTOME_IL_3_5_AND_GM_CSF_SIGNALING	REACTOME_IL_3_5_AND_GM_CSF_SIGNALING		30	0.585488	1.54742	0.0236908	0.123694	CURATED		x
ZHU_CMV_24_HR_DN	ZHU_CMV_24_HR_DN		80	0.472234	1.43984	0.0239726	0.181106	CURATED		x
GINESTIER_BREAST_CANCER_20Q13_AMPLIFICATION_UP	GINESTIER_BREAST_CANCER_20Q13_AMPLIFICATION_UP		102	0.458178	1.44892	0.0240437	0.174849	CURATED		x
BURTON_ADIPOGENESIS_10	BURTON_ADIPOGENESIS_10		26	0.603794	1.55264	0.0241117	0.120645	CURATED		x
KYNG_DNA_DAMAGE_UP	KYNG_DNA_DAMAGE_UP		189	0.411756	1.3439	0.0241851	0.243853	CURATED		x
REACTOME_SIGNALING_BY_FGFR_IN_DISEASE	REACTOME_SIGNALING_BY_FGFR_IN_DISEASE		103	0.447266	1.40299	0.0242291	0.203252	CURATED		x
FINETTI_BREAST_CANCERS_KINOME_GRAY	FINETTI_BREAST_CANCERS_KINOME_GRAY		15	0.667704	1.55926	0.0243902	0.118799	CURATED		x
REACTOME_CLEAVAGE_OF_GROWING_TRANSCRIPT_IN_THE_TERMINATION_REGION_	REACTOME_CLEAVAGE_OF_GROWING_TRANSCRIPT_IN_THE_TERMINATION_REGION_		42	0.538732	1.51878	0.0243902	0.137874	CURATED		x
XU_HGF_TARGETS_INDUCED_BY_AKT1_48HR_DN	XU_HGF_TARGETS_INDUCED_BY_AKT1_48HR_DN		24	0.624463	1.56748	0.0246433	0.115017	CURATED		x
REACTOME_NEGATIVE_REGULATION_OF_FGFR_SIGNALING	REACTOME_NEGATIVE_REGULATION_OF_FGFR_SIGNALING		23	0.63095	1.5968	0.0248366	0.101656	CURATED		x
ZHONG_SECRETOME_OF_LUNG_CANCER_AND_FIBROBLAST	ZHONG_SECRETOME_OF_LUNG_CANCER_AND_FIBROBLAST		113	0.438885	1.39041	0.0249458	0.211083	CURATED		x
LINDSTEDT_DENDRITIC_CELL_MATURATION_D	LINDSTEDT_DENDRITIC_CELL_MATURATION_D		49	0.517768	1.49823	0.0249703	0.148276	CURATED		x
FOSTER_TOLERANT_MACROPHAGE_UP	FOSTER_TOLERANT_MACROPHAGE_UP		118	0.428827	1.35903	0.025	0.231209	CURATED		x
DING_LUNG_CANCER_EXPRESSION_BY_COPY_NUMBER	DING_LUNG_CANCER_EXPRESSION_BY_COPY_NUMBER		99	0.452507	1.41488	0.0252193	0.195976	CURATED		x
KEGG_ALDOSTERONE_REGULATED_SODIUM_REABSORPTION	KEGG_ALDOSTERONE_REGULATED_SODIUM_REABSORPTION		26	0.604381	1.55462	0.0252207	0.120224	CURATED		x
REACTOME_SIGNALING_BY_TGF_BETA_RECEPTOR_COMPLEX	REACTOME_SIGNALING_BY_TGF_BETA_RECEPTOR_COMPLEX		57	0.511231	1.49671	0.0252583	0.149043	CURATED		x
ZHU_CMV_ALL_DN	ZHU_CMV_ALL_DN		114	0.440663	1.39719	0.0253863	0.206691	CURATED		x
REACTOME_CELL_SURFACE_INTERACTIONS_AT_THE_VASCULAR_WALL	REACTOME_CELL_SURFACE_INTERACTIONS_AT_THE_VASCULAR_WALL		60	0.5094	1.48413	0.0254042	0.157489	CURATED		x
GAUSSMANN_MLL_AF4_FUSION_TARGETS_C_UP	GAUSSMANN_MLL_AF4_FUSION_TARGETS_C_UP		147	0.429463	1.37999	0.0254777	0.215657	CURATED		x
GROSS_HYPOXIA_VIA_HIF1A_UP	GROSS_HYPOXIA_VIA_HIF1A_UP		73	0.482917	1.43055	0.025522	0.186281	CURATED		x
BARIS_THYROID_CANCER_UP	BARIS_THYROID_CANCER_UP		22	0.622297	1.53913	0.0255754	0.126727	CURATED		x
GAVIN_FOXP3_TARGETS_CLUSTER_T7	GAVIN_FOXP3_TARGETS_CLUSTER_T7		90	0.473187	1.46595	0.025584	0.163789	CURATED		x
RASHI_RESPONSE_TO_IONIZING_RADIATION_5	RASHI_RESPONSE_TO_IONIZING_RADIATION_5		123	0.423797	1.36184	0.0255864	0.229752	CURATED		x
VALK_AML_WITH_FLT3_ITD	VALK_AML_WITH_FLT3_ITD		31	0.571183	1.5281	0.0256739	0.133437	CURATED		x
PID_TCR_RAS_PATHWAY	PID_TCR_RAS_PATHWAY		14	0.695695	1.56067	0.0257104	0.117621	CURATED		x
AMIT_DELAYED_EARLY_GENES	AMIT_DELAYED_EARLY_GENES		18	0.662048	1.54819	0.0259209	0.123276	CURATED		x
REACTOME_SIGNALLING_TO_RAS	REACTOME_SIGNALLING_TO_RAS		25	0.620564	1.58766	0.0259403	0.105639	CURATED		x
BIOCARTA_PDGF_PATHWAY	BIOCARTA_PDGF_PATHWAY		32	0.567181	1.51522	0.025958	0.138174	CURATED		x
KEGG_NOTCH_SIGNALING_PATHWAY	KEGG_NOTCH_SIGNALING_PATHWAY		42	0.530559	1.50044	0.025958	0.146659	CURATED		x
REACTOME_GLUTAMATE_NEUROTRANSMITTER_RELEASE_CYCLE	REACTOME_GLUTAMATE_NEUROTRANSMITTER_RELEASE_CYCLE		11	0.714811	1.54421	0.0262069	0.12544	CURATED		x
MAGRANGEAS_MULTIPLE_MYELOMA_IGLL_VS_IGLK_UP	MAGRANGEAS_MULTIPLE_MYELOMA_IGLL_VS_IGLK_UP		34	0.562812	1.52229	0.0263158	0.13569	CURATED		x
ZAIDI_OSTEOBLAST_TRANSCRIPTION_FACTORS	ZAIDI_OSTEOBLAST_TRANSCRIPTION_FACTORS		13	0.685067	1.57382	0.0264256	0.112035	CURATED		x
HAHTOLA_MYCOSIS_FUNGOIDES_SKIN_UP	HAHTOLA_MYCOSIS_FUNGOIDES_SKIN_UP		163	0.415717	1.35566	0.0264831	0.233635	CURATED		x
MYLLYKANGAS_AMPLIFICATION_HOT_SPOT_18	MYLLYKANGAS_AMPLIFICATION_HOT_SPOT_18		5	0.852404	1.5392	0.0266458	0.126888	CURATED		x
REACTOME_NETRIN1_SIGNALING	REACTOME_NETRIN1_SIGNALING		29	0.581633	1.5135	0.0268199	0.139365	CURATED		x
ZHU_CMV_ALL_UP	ZHU_CMV_ALL_UP		118	0.441956	1.40771	0.0273224	0.200308	CURATED		x
GAVIN_FOXP3_TARGETS_CLUSTER_P3	GAVIN_FOXP3_TARGETS_CLUSTER_P3		116	0.443779	1.41518	0.0274123	0.196125	CURATED		x
SETLUR_PROSTATE_CANCER_TMPRSS2_ERG_FUSION_DN	SETLUR_PROSTATE_CANCER_TMPRSS2_ERG_FUSION_DN		10	0.709458	1.53375	0.0275762	0.129995	CURATED		x
PID_TELOMERASE_PATHWAY	PID_TELOMERASE_PATHWAY		65	0.485658	1.4599	0.027618	0.168218	CURATED		x
NIKOLSKY_MUTATED_AND_AMPLIFIED_IN_BREAST_CANCER	NIKOLSKY_MUTATED_AND_AMPLIFIED_IN_BREAST_CANCER		71	0.489032	1.4605	0.0276817	0.167987	CURATED		x
WHITFIELD_CELL_CYCLE_S	WHITFIELD_CELL_CYCLE_S		145	0.422116	1.37244	0.0277186	0.22116	CURATED		x
PID_TRKR_PATHWAY	PID_TRKR_PATHWAY		56	0.509059	1.48008	0.0279126	0.157778	CURATED		x
DARWICHE_PAPILLOMA_RISK_LOW_UP	DARWICHE_PAPILLOMA_RISK_LOW_UP		112	0.453172	1.413	0.0279871	0.197127	CURATED		x
YAMAZAKI_TCEB3_TARGETS_DN	YAMAZAKI_TCEB3_TARGETS_DN		184	0.412058	1.34593	0.0280083	0.242771	CURATED		x
BANDRES_RESPONSE_TO_CARMUSTIN_MGMT_48HR_DN	BANDRES_RESPONSE_TO_CARMUSTIN_MGMT_48HR_DN		104	0.431642	1.36361	0.0281081	0.228683	CURATED		x
HOFMANN_MYELODYSPLASTIC_SYNDROM_LOW_RISK_DN	HOFMANN_MYELODYSPLASTIC_SYNDROM_LOW_RISK_DN		26	0.592739	1.52613	0.028133	0.134014	CURATED		x
REACTOME_SIGNALING_BY_NOTCH1	REACTOME_SIGNALING_BY_NOTCH1		62	0.490222	1.45248	0.028136	0.173336	CURATED		x
BROWNE_HCMV_INFECTION_24HR_DN	BROWNE_HCMV_INFECTION_24HR_DN		128	0.428227	1.37224	0.0282302	0.221285	CURATED		x
ALONSO_METASTASIS_EMT_UP	ALONSO_METASTASIS_EMT_UP		32	0.565461	1.50005	0.0283505	0.14671	CURATED		x
REACTOME_AMINO_ACID_SYNTHESIS_AND_INTERCONVERSION_TRANSAMINATION	REACTOME_AMINO_ACID_SYNTHESIS_AND_INTERCONVERSION_TRANSAMINATION		14	0.668136	1.51888	0.0283688	0.138009	CURATED		x
ZEMBUTSU_SENSITIVITY_TO_NIMUSTINE	ZEMBUTSU_SENSITIVITY_TO_NIMUSTINE		13	0.701569	1.55124	0.0286123	0.121571	CURATED		x
HAHTOLA_SEZARY_SYNDROM_UP	HAHTOLA_SEZARY_SYNDROM_UP		65	0.491732	1.45988	0.0286369	0.168045	CURATED		x
REACTOME_ORC1_REMOVAL_FROM_CHROMATIN	REACTOME_ORC1_REMOVAL_FROM_CHROMATIN		64	0.487418	1.43685	0.0287026	0.183368	CURATED		x
BASSO_B_LYMPHOCYTE_NETWORK	BASSO_B_LYMPHOCYTE_NETWORK		132	0.427848	1.37985	0.0287234	0.215683	CURATED		x
REACTOME_RIG_I_MDA5_MEDIATED_INDUCTION_OF_IFN_ALPHA_BETA_PATHWAYS	REACTOME_RIG_I_MDA5_MEDIATED_INDUCTION_OF_IFN_ALPHA_BETA_PATHWAYS		55	0.5018	1.45065	0.0288018	0.174352	CURATED		x
KIM_MYCL1_AMPLIFICATION_TARGETS_DN	KIM_MYCL1_AMPLIFICATION_TARGETS_DN		17	0.644296	1.54342	0.0288858	0.125208	CURATED		x
PID_AURORA_B_PATHWAY	PID_AURORA_B_PATHWAY		35	0.54624	1.48374	0.0290038	0.157357	CURATED		x
MCBRYAN_PUBERTAL_BREAST_6_7WK_DN	MCBRYAN_PUBERTAL_BREAST_6_7WK_DN		62	0.492642	1.45961	0.029036	0.167794	CURATED		x
REACTOME_COSTIMULATION_BY_THE_CD28_FAMILY	REACTOME_COSTIMULATION_BY_THE_CD28_FAMILY		44	0.525019	1.48013	0.0290557	0.157932	CURATED		x
KEGG_FRUCTOSE_AND_MANNOSE_METABOLISM	KEGG_FRUCTOSE_AND_MANNOSE_METABOLISM		28	0.582859	1.53315	0.0290771	0.130313	CURATED		x
PID_PDGFRA_PATHWAY	PID_PDGFRA_PATHWAY		19	0.642114	1.56432	0.0291391	0.115607	CURATED		x
BIOCARTA_ALK_PATHWAY	BIOCARTA_ALK_PATHWAY		29	0.571352	1.48898	0.0291508	0.154165	CURATED		x
PID_PTP1B_PATHWAY	PID_PTP1B_PATHWAY		43	0.530794	1.47595	0.0291971	0.158582	CURATED		x
HASLINGER_B_CLL_WITH_11Q23_DELETION	HASLINGER_B_CLL_WITH_11Q23_DELETION		20	0.625816	1.54883	0.0292165	0.123285	CURATED		x
SMIRNOV_CIRCULATING_ENDOTHELIOCYTES_IN_CANCER_UP	SMIRNOV_CIRCULATING_ENDOTHELIOCYTES_IN_CANCER_UP		128	0.424383	1.36265	0.0292208	0.229181	CURATED		x
BIOCARTA_MAL_PATHWAY	BIOCARTA_MAL_PATHWAY		17	0.639144	1.51814	0.0293333	0.137779	CURATED		x
PID_ERA_GENOMIC_PATHWAY	PID_ERA_GENOMIC_PATHWAY		56	0.503013	1.4524	0.0293427	0.173268	CURATED		x
REACTOME_MHC_CLASS_II_ANTIGEN_PRESENTATION	REACTOME_MHC_CLASS_II_ANTIGEN_PRESENTATION		80	0.469831	1.43901	0.0293454	0.181948	CURATED		x
REACTOME_PROLONGED_ERK_ACTIVATION_EVENTS	REACTOME_PROLONGED_ERK_ACTIVATION_EVENTS		17	0.640466	1.5252	0.0294118	0.134295	CURATED		x
ZHONG_SECRETOME_OF_LUNG_CANCER_AND_ENDOTHELIUM	ZHONG_SECRETOME_OF_LUNG_CANCER_AND_ENDOTHELIUM		55	0.491643	1.44059	0.0294118	0.180368	CURATED		x
KEGG_PROGESTERONE_MEDIATED_OOCYTE_MATURATION	KEGG_PROGESTERONE_MEDIATED_OOCYTE_MATURATION		74	0.476628	1.45309	0.0295119	0.173099	CURATED		x
BIOCARTA_CBL_PATHWAY	BIOCARTA_CBL_PATHWAY		13	0.704083	1.55862	0.0296496	0.11797	CURATED		x
BIOCARTA_BARR_MAPK_PATHWAY	BIOCARTA_BARR_MAPK_PATHWAY		11	0.706439	1.5363	0.0297872	0.128456	CURATED		x
ABRAHAM_ALPC_VS_MULTIPLE_MYELOMA_DN	ABRAHAM_ALPC_VS_MULTIPLE_MYELOMA_DN		19	0.622112	1.49154	0.0297927	0.151991	CURATED		x
REACTOME_SYNTHESIS_OF_PC	REACTOME_SYNTHESIS_OF_PC		13	0.687476	1.54144	0.0298295	0.125634	CURATED		x
ST_WNT_BETA_CATENIN_PATHWAY	ST_WNT_BETA_CATENIN_PATHWAY		31	0.560281	1.48569	0.0299479	0.156445	CURATED		x
MYLLYKANGAS_AMPLIFICATION_HOT_SPOT_7	MYLLYKANGAS_AMPLIFICATION_HOT_SPOT_7		7	0.766778	1.49603	0.03	0.149711	CURATED		x
KEGG_AXON_GUIDANCE	KEGG_AXON_GUIDANCE		106	0.446641	1.39674	0.0300107	0.206811	CURATED		x
HOWLIN_CITED1_TARGETS_2_UP	HOWLIN_CITED1_TARGETS_2_UP		12	0.713196	1.58345	0.0300136	0.107121	CURATED		x
PID_AURORA_A_PATHWAY	PID_AURORA_A_PATHWAY		30	0.561841	1.50298	0.0300375	0.145067	CURATED		x
MATZUK_SPERMATID_DIFFERENTIATION	MATZUK_SPERMATID_DIFFERENTIATION		26	0.602014	1.52689	0.0300752	0.13376	CURATED		x
NOJIMA_SFRP2_TARGETS_DN	NOJIMA_SFRP2_TARGETS_DN		21	0.625515	1.54502	0.0300958	0.125469	CURATED		x
NIELSEN_GIST	NIELSEN_GIST		84	0.45598	1.40079	0.0301003	0.204865	CURATED		x
YANG_BREAST_CANCER_ESR1_LASER_DN	YANG_BREAST_CANCER_ESR1_LASER_DN		48	0.514791	1.46739	0.0301205	0.162981	CURATED		x
NAKAMURA_ADIPOGENESIS_EARLY_DN	NAKAMURA_ADIPOGENESIS_EARLY_DN		34	0.55365	1.49218	0.0301887	0.151991	CURATED		x
BIOCARTA_TOB1_PATHWAY	BIOCARTA_TOB1_PATHWAY		10	0.730801	1.51307	0.0302594	0.139467	CURATED		x
LI_WILMS_TUMOR_VS_FETAL_KIDNEY_2_DN	LI_WILMS_TUMOR_VS_FETAL_KIDNEY_2_DN		47	0.519343	1.45972	0.0302663	0.167864	CURATED		x
SCHAEFFER_SOX9_TARGETS_IN_PROSTATE_DEVELOPMENT_DN	SCHAEFFER_SOX9_TARGETS_IN_PROSTATE_DEVELOPMENT_DN		40	0.538609	1.46354	0.030303	0.165247	CURATED		x
BIOCARTA_CDMAC_PATHWAY	BIOCARTA_CDMAC_PATHWAY		16	0.653264	1.5206	0.0304288	0.136672	CURATED		x
PID_CIRCADIAN_PATHWAY	PID_CIRCADIAN_PATHWAY		16	0.661874	1.54343	0.0304709	0.125434	CURATED		x
HADDAD_T_LYMPHOCYTE_AND_NK_PROGENITOR_UP	HADDAD_T_LYMPHOCYTE_AND_NK_PROGENITOR_UP		70	0.486812	1.45315	0.0306966	0.173217	CURATED		x
PID_ILK_PATHWAY	PID_ILK_PATHWAY		43	0.528023	1.47051	0.0307503	0.161513	CURATED		x
JUBAN_TARGETS_OF_SPI1_AND_FLI1_UP	JUBAN_TARGETS_OF_SPI1_AND_FLI1_UP		103	0.451292	1.41773	0.030871	0.194754	CURATED		x
STEIN_ESRRA_TARGETS_DN	STEIN_ESRRA_TARGETS_DN		94	0.44135	1.38102	0.030871	0.214952	CURATED		x
GRAESSMANN_RESPONSE_TO_MC_AND_SERUM_DEPRIVATION_DN	GRAESSMANN_RESPONSE_TO_MC_AND_SERUM_DEPRIVATION_DN		63	0.49071	1.45756	0.0310345	0.169286	CURATED		x
REACTOME_RNA_POL_II_TRANSCRIPTION	REACTOME_RNA_POL_II_TRANSCRIPTION		97	0.445517	1.38182	0.0310421	0.214435	CURATED		x
SIG_REGULATION_OF_THE_ACTIN_CYTOSKELETON_BY_RHO_GTPASES	SIG_REGULATION_OF_THE_ACTIN_CYTOSKELETON_BY_RHO_GTPASES		29	0.584843	1.53665	0.0310945	0.128241	CURATED		x
PID_LYSOPHOSPHOLIPID_PATHWAY	PID_LYSOPHOSPHOLIPID_PATHWAY		58	0.496939	1.43514	0.031106	0.184648	CURATED		x
PID_CDC42_PATHWAY	PID_CDC42_PATHWAY		65	0.494265	1.46063	0.03125	0.168205	CURATED		x
BOYLAN_MULTIPLE_MYELOMA_D_UP	BOYLAN_MULTIPLE_MYELOMA_D_UP		74	0.471161	1.41745	0.0313225	0.194802	CURATED		x
TERAO_AOX4_TARGETS_SKIN_DN	TERAO_AOX4_TARGETS_SKIN_DN		19	0.629374	1.53078	0.0313316	0.131731	CURATED		x
DIRMEIER_LMP1_RESPONSE_EARLY	DIRMEIER_LMP1_RESPONSE_EARLY		56	0.49335	1.46004	0.0316901	0.168413	CURATED		x
PELLICCIOTTA_HDAC_IN_ANTIGEN_PRESENTATION_DN	PELLICCIOTTA_HDAC_IN_ANTIGEN_PRESENTATION_DN		49	0.51199	1.43834	0.0319527	0.182349	CURATED		x
NATSUME_RESPONSE_TO_INTERFERON_BETA_DN	NATSUME_RESPONSE_TO_INTERFERON_BETA_DN		47	0.505763	1.46596	0.0320197	0.163982	CURATED		x
BIOCARTA_IGF1R_PATHWAY	BIOCARTA_IGF1R_PATHWAY		22	0.620169	1.548	0.0323834	0.123244	CURATED		x
WATANABE_RECTAL_CANCER_RADIOTHERAPY_RESPONSIVE_UP	WATANABE_RECTAL_CANCER_RADIOTHERAPY_RESPONSIVE_UP		95	0.449708	1.39696	0.0327154	0.206844	CURATED		x
BLALOCK_ALZHEIMERS_DISEASE_INCIPIENT_DN	BLALOCK_ALZHEIMERS_DISEASE_INCIPIENT_DN		148	0.419336	1.35069	0.0328042	0.237836	CURATED		x
ZHENG_FOXP3_TARGETS_IN_T_LYMPHOCYTE_DN	ZHENG_FOXP3_TARGETS_IN_T_LYMPHOCYTE_DN		29	0.565179	1.48943	0.0329815	0.153988	CURATED		x
REACTOME_NUCLEAR_EVENTS_KINASE_AND_TRANSCRIPTION_FACTOR_ACTIVATION	REACTOME_NUCLEAR_EVENTS_KINASE_AND_TRANSCRIPTION_FACTOR_ACTIVATION		24	0.599835	1.50306	0.0330688	0.145201	CURATED		x
SIG_PIP3_SIGNALING_IN_B_LYMPHOCYTES	SIG_PIP3_SIGNALING_IN_B_LYMPHOCYTES		27	0.574756	1.49602	0.033121	0.149502	CURATED		x
PID_RET_PATHWAY	PID_RET_PATHWAY		37	0.547079	1.47377	0.0331288	0.16013	CURATED		x
CHIN_BREAST_CANCER_COPY_NUMBER_UP	CHIN_BREAST_CANCER_COPY_NUMBER_UP		21	0.625441	1.56163	0.0331565	0.117533	CURATED		x
BOYERINAS_ONCOFETAL_TARGETS_OF_LET7A1	BOYERINAS_ONCOFETAL_TARGETS_OF_LET7A1		12	0.680028	1.51291	0.0331565	0.139451	CURATED		x
BIOCARTA_HIF_PATHWAY	BIOCARTA_HIF_PATHWAY		13	0.675486	1.52248	0.033189	0.135677	CURATED		x
PID_IL4_2PATHWAY	PID_IL4_2PATHWAY		39	0.536287	1.48598	0.0332512	0.156224	CURATED		x
KEGG_CHEMOKINE_SIGNALING_PATHWAY	KEGG_CHEMOKINE_SIGNALING_PATHWAY		128	0.42007	1.35485	0.0332618	0.23425	CURATED		x
REACTOME_ARMS_MEDIATED_ACTIVATION	REACTOME_ARMS_MEDIATED_ACTIVATION		15	0.664502	1.57245	0.0333333	0.11307	CURATED		x
GRADE_METASTASIS_DN	GRADE_METASTASIS_DN		41	0.529413	1.4657	0.0333333	0.163934	CURATED		x
KEGG_GAP_JUNCTION	KEGG_GAP_JUNCTION		69	0.48143	1.44916	0.0334873	0.174926	CURATED		x
LOPEZ_TRANSLATION_VIA_FN1_SIGNALING	LOPEZ_TRANSLATION_VIA_FN1_SIGNALING		35	0.541222	1.45817	0.0335404	0.16863	CURATED		x
PID_VEGFR1_PATHWAY	PID_VEGFR1_PATHWAY		25	0.605866	1.56546	0.033557	0.115717	CURATED		x
REACTOME_SIGNALING_BY_NOTCH	REACTOME_SIGNALING_BY_NOTCH		89	0.458382	1.41191	0.03367	0.197226	CURATED		x
PID_MYC_REPRESS_PATHWAY	PID_MYC_REPRESS_PATHWAY		54	0.496339	1.45179	0.0337756	0.173528	CURATED		x
DIAZ_CHRONIC_MEYLOGENOUS_LEUKEMIA_DN	DIAZ_CHRONIC_MEYLOGENOUS_LEUKEMIA_DN		84	0.452328	1.39797	0.0337838	0.207216	CURATED		x
PID_S1P_S1P3_PATHWAY	PID_S1P_S1P3_PATHWAY		26	0.591529	1.50807	0.0339196	0.143284	CURATED		x
WACKER_HYPOXIA_TARGETS_OF_VHL	WACKER_HYPOXIA_TARGETS_OF_VHL		11	0.718482	1.53237	0.0339463	0.130343	CURATED		x
STONER_ESOPHAGEAL_CARCINOGENESIS_UP	STONER_ESOPHAGEAL_CARCINOGENESIS_UP		33	0.568509	1.50622	0.0339623	0.14402	CURATED		x
REACTOME_CIRCADIAN_REPRESSION_OF_EXPRESSION_BY_REV_ERBA	REACTOME_CIRCADIAN_REPRESSION_OF_EXPRESSION_BY_REV_ERBA		22	0.615873	1.52722	0.0339869	0.133625	CURATED		x
SASAKI_TARGETS_OF_TP73_AND_TP63	SASAKI_TARGETS_OF_TP73_AND_TP63		8	0.775081	1.52897	0.0340237	0.132785	CURATED		x
REACTOME_PLATELET_AGGREGATION_PLUG_FORMATION	REACTOME_PLATELET_AGGREGATION_PLUG_FORMATION		19	0.623886	1.49063	0.0340599	0.152999	CURATED		x
REACTOME_P53_DEPENDENT_G1_DNA_DAMAGE_RESPONSE	REACTOME_P53_DEPENDENT_G1_DNA_DAMAGE_RESPONSE		52	0.495924	1.41986	0.0340776	0.192912	CURATED		x
CHOW_RASSF1_TARGETS_DN	CHOW_RASSF1_TARGETS_DN		29	0.577597	1.51434	0.034134	0.139001	CURATED		x
BIOCARTA_PROTEASOME_PATHWAY	BIOCARTA_PROTEASOME_PATHWAY		28	0.575555	1.50634	0.0341772	0.144096	CURATED		x
BERTUCCI_INVASIVE_CARCINOMA_DUCTAL_VS_LOBULAR_DN	BERTUCCI_INVASIVE_CARCINOMA_DUCTAL_VS_LOBULAR_DN		26	0.576897	1.49688	0.0341772	0.149012	CURATED		x
WEIGEL_OXIDATIVE_STRESS_BY_HNE_AND_H2O2	WEIGEL_OXIDATIVE_STRESS_BY_HNE_AND_H2O2		34	0.551047	1.48275	0.034398	0.157595	CURATED		x
PID_AVB3_OPN_PATHWAY	PID_AVB3_OPN_PATHWAY		31	0.561771	1.48993	0.0347395	0.153539	CURATED		x
SAKAI_TUMOR_INFILTRATING_MONOCYTES_UP	SAKAI_TUMOR_INFILTRATING_MONOCYTES_UP		24	0.59091	1.46643	0.0348993	0.163551	CURATED		x
REACTOME_MAPK_TARGETS_NUCLEAR_EVENTS_MEDIATED_BY_MAP_KINASES	REACTOME_MAPK_TARGETS_NUCLEAR_EVENTS_MEDIATED_BY_MAP_KINASES		29	0.574918	1.5252	0.0349127	0.134523	CURATED		x
BOYAULT_LIVER_CANCER_SUBCLASS_G12_UP	BOYAULT_LIVER_CANCER_SUBCLASS_G12_UP		36	0.547205	1.4795	0.0349563	0.157026	CURATED		x
REACTOME_SIGNALING_BY_SCF_KIT	REACTOME_SIGNALING_BY_SCF_KIT		66	0.471667	1.39324	0.0350467	0.209455	CURATED		x
BURTON_ADIPOGENESIS_12	BURTON_ADIPOGENESIS_12		31	0.567212	1.49458	0.0350649	0.150225	CURATED		x
CAVARD_LIVER_CANCER_MALIGNANT_VS_BENIGN	CAVARD_LIVER_CANCER_MALIGNANT_VS_BENIGN		22	0.58593	1.46332	0.0351105	0.165317	CURATED		x
TERAO_AOX4_TARGETS_HG_UP	TERAO_AOX4_TARGETS_HG_UP		28	0.572446	1.50381	0.0351317	0.14509	CURATED		x
HOLLEMAN_PREDNISOLONE_RESISTANCE_B_ALL_DN	HOLLEMAN_PREDNISOLONE_RESISTANCE_B_ALL_DN		7	0.748108	1.44969	0.0351906	0.174931	CURATED		x
REACTOME_CYCLIN_E_ASSOCIATED_EVENTS_DURING_G1_S_TRANSITION_	REACTOME_CYCLIN_E_ASSOCIATED_EVENTS_DURING_G1_S_TRANSITION_		62	0.479017	1.4063	0.0352113	0.2004	CURATED		x
ZHU_CMV_24_HR_UP	ZHU_CMV_24_HR_UP		92	0.457875	1.40988	0.0352423	0.198726	CURATED		x
SU_THYMUS	SU_THYMUS		11	0.702331	1.51826	0.0353107	0.137876	CURATED		x
LI_INDUCED_T_TO_NATURAL_KILLER_DN	LI_INDUCED_T_TO_NATURAL_KILLER_DN		88	0.444641	1.37784	0.0353478	0.217485	CURATED		x
HENDRICKS_SMARCA4_TARGETS_DN	HENDRICKS_SMARCA4_TARGETS_DN		31	0.56483	1.50112	0.0354796	0.14643	CURATED		x
GENTILE_RESPONSE_CLUSTER_D3	GENTILE_RESPONSE_CLUSTER_D3		61	0.483401	1.42483	0.0356732	0.189689	CURATED		x
PID_INSULIN_PATHWAY	PID_INSULIN_PATHWAY		41	0.526472	1.47766	0.0358025	0.158539	CURATED		x
REACTOME_SHC1_EVENTS_IN_EGFR_SIGNALING	REACTOME_SHC1_EVENTS_IN_EGFR_SIGNALING		15	0.656405	1.48545	0.0358621	0.156369	CURATED		x
REACTOME_CDT1_ASSOCIATION_WITH_THE_CDC6_ORC_ORIGIN_COMPLEX	REACTOME_CDT1_ASSOCIATION_WITH_THE_CDC6_ORC_ORIGIN_COMPLEX		53	0.494971	1.44457	0.0360144	0.178221	CURATED		x
NGO_MALIGNANT_GLIOMA_1P_LOH	NGO_MALIGNANT_GLIOMA_1P_LOH		16	0.642652	1.50486	0.0362117	0.144176	CURATED		x
KEGG_TOLL_LIKE_RECEPTOR_SIGNALING_PATHWAY	KEGG_TOLL_LIKE_RECEPTOR_SIGNALING_PATHWAY		78	0.461631	1.40343	0.0362812	0.202949	CURATED		x
FIRESTEIN_PROLIFERATION	FIRESTEIN_PROLIFERATION		135	0.423728	1.35802	0.0364026	0.231604	CURATED		x
WAKABAYASHI_ADIPOGENESIS_PPARG_RXRA_BOUND_36HR	WAKABAYASHI_ADIPOGENESIS_PPARG_RXRA_BOUND_36HR		128	0.428923	1.37049	0.0364416	0.222656	CURATED		x
RIZKI_TUMOR_INVASIVENESS_2D_DN	RIZKI_TUMOR_INVASIVENESS_2D_DN		51	0.503953	1.44362	0.0365408	0.178766	CURATED		x
JOHNSTONE_PARVB_TARGETS_1_DN	JOHNSTONE_PARVB_TARGETS_1_DN		58	0.487485	1.42576	0.0365998	0.189689	CURATED		x
BIOCARTA_TRKA_PATHWAY	BIOCARTA_TRKA_PATHWAY		10	0.700661	1.51632	0.0366032	0.137364	CURATED		x
BIOCARTA_KERATINOCYTE_PATHWAY	BIOCARTA_KERATINOCYTE_PATHWAY		44	0.520417	1.4624	0.03663	0.165913	CURATED		x
REACTOME_TOLL_RECEPTOR_CASCADES	REACTOME_TOLL_RECEPTOR_CASCADES		98	0.44348	1.37696	0.0367075	0.218158	CURATED		x
PID_NEPHRIN_NEPH1_PATHWAY	PID_NEPHRIN_NEPH1_PATHWAY		26	0.579218	1.50133	0.0367937	0.146411	CURATED		x
DARWICHE_SQUAMOUS_CELL_CARCINOMA_UP	DARWICHE_SQUAMOUS_CELL_CARCINOMA_UP		104	0.435969	1.36816	0.0368364	0.22407	CURATED		x
KOINUMA_COLON_CANCER_MSI_DN	KOINUMA_COLON_CANCER_MSI_DN		8	0.747143	1.49793	0.0371429	0.148244	CURATED		x
REACTOME_P75NTR_SIGNALS_VIA_NFKB	REACTOME_P75NTR_SIGNALS_VIA_NFKB		12	0.686973	1.52097	0.0371901	0.136875	CURATED		x
HILLION_HMGA1B_TARGETS	HILLION_HMGA1B_TARGETS		74	0.465672	1.4192	0.0372041	0.193484	CURATED		x
REACTOME_REGULATION_OF_KIT_SIGNALING	REACTOME_REGULATION_OF_KIT_SIGNALING		13	0.67424	1.51906	0.0372414	0.138001	CURATED		x
REACTOME_NGF_SIGNALLING_VIA_TRKA_FROM_THE_PLASMA_MEMBRANE	REACTOME_NGF_SIGNALLING_VIA_TRKA_FROM_THE_PLASMA_MEMBRANE		124	0.431985	1.37922	0.0372737	0.216478	CURATED		x
BIOCARTA_RAS_PATHWAY	BIOCARTA_RAS_PATHWAY		23	0.5825	1.47515	0.0373333	0.159294	CURATED		x
MCCABE_HOXC6_TARGETS_UP	MCCABE_HOXC6_TARGETS_UP		8	0.754519	1.5178	0.0373563	0.137552	CURATED		x
GARGALOVIC_RESPONSE_TO_OXIDIZED_PHOSPHOLIPIDS_LIGHTYELLOW_DN	GARGALOVIC_RESPONSE_TO_OXIDIZED_PHOSPHOLIPIDS_LIGHTYELLOW_DN		7	0.764284	1.4886	0.0375723	0.154484	CURATED		x
DELACROIX_RAR_TARGETS_DN	DELACROIX_RAR_TARGETS_DN		19	0.625313	1.51741	0.0376135	0.137654	CURATED		x
IVANOV_MUTATED_IN_COLON_CANCER	IVANOV_MUTATED_IN_COLON_CANCER		12	0.701877	1.51838	0.0376569	0.137942	CURATED		x
BIOCARTA_INTRINSIC_PATHWAY	BIOCARTA_INTRINSIC_PATHWAY		9	0.71998	1.46967	0.0376812	0.161789	CURATED		x
SPIRA_SMOKERS_LUNG_CANCER_UP	SPIRA_SMOKERS_LUNG_CANCER_UP		33	0.543326	1.44679	0.0377834	0.176486	CURATED		x
ROZANOV_MMP14_CORRELATED	ROZANOV_MMP14_CORRELATED		11	0.700902	1.51692	0.0378457	0.137135	CURATED		x
HEDENFALK_BREAST_CANCER_BRACX_DN	HEDENFALK_BREAST_CANCER_BRACX_DN		19	0.624128	1.52998	0.037889	0.132207	CURATED		x
REACTOME_PRE_NOTCH_TRANSCRIPTION_AND_TRANSLATION	REACTOME_PRE_NOTCH_TRANSCRIPTION_AND_TRANSLATION		23	0.605283	1.50073	0.0379085	0.146506	CURATED		x
REACTOME_CROSS_PRESENTATION_OF_SOLUBLE_EXOGENOUS_ANTIGENS_ENDOSOMES	REACTOME_CROSS_PRESENTATION_OF_SOLUBLE_EXOGENOUS_ANTIGENS_ENDOSOMES		42	0.521505	1.46303	0.0379597	0.165583	CURATED		x
HOLLEMAN_VINCRISTINE_RESISTANCE_ALL_DN	HOLLEMAN_VINCRISTINE_RESISTANCE_ALL_DN		18	0.639869	1.50748	0.0379747	0.143788	CURATED		x
HALMOS_CEBPA_TARGETS_DN	HALMOS_CEBPA_TARGETS_DN		38	0.53196	1.46955	0.0379902	0.161743	CURATED		x
PID_FOXO_PATHWAY	PID_FOXO_PATHWAY		44	0.517756	1.47655	0.0380368	0.158802	CURATED		x
GERHOLD_ADIPOGENESIS_DN	GERHOLD_ADIPOGENESIS_DN		60	0.49268	1.44021	0.0381862	0.180742	CURATED		x
REACTOME_SIGNALING_BY_EGFR_IN_CANCER	REACTOME_SIGNALING_BY_EGFR_IN_CANCER		99	0.445746	1.39813	0.0382452	0.20734	CURATED		x
MATTHEWS_SKIN_CARCINOGENESIS_VIA_JUN	MATTHEWS_SKIN_CARCINOGENESIS_VIA_JUN		11	0.71682	1.53686	0.0384088	0.128218	CURATED		x
HU_GENOTOXIC_DAMAGE_24HR	HU_GENOTOXIC_DAMAGE_24HR		29	0.574863	1.48994	0.0384123	0.153741	CURATED		x
REACTOME_RORA_ACTIVATES_CIRCADIAN_EXPRESSION	REACTOME_RORA_ACTIVATES_CIRCADIAN_EXPRESSION		23	0.591934	1.48195	0.0385126	0.15783	CURATED		x
REACTOME_CD28_CO_STIMULATION	REACTOME_CD28_CO_STIMULATION		27	0.583919	1.50203	0.0388601	0.146136	CURATED		x
KEGG_MELANOMA	KEGG_MELANOMA		52	0.491607	1.40975	0.0392638	0.198525	CURATED		x
PID_PRL_SIGNALING_EVENTS_PATHWAY	PID_PRL_SIGNALING_EVENTS_PATHWAY		22	0.602276	1.49495	0.0394402	0.149942	CURATED		x
REACTOME_PRE_NOTCH_EXPRESSION_AND_PROCESSING	REACTOME_PRE_NOTCH_EXPRESSION_AND_PROCESSING		37	0.539472	1.47663	0.0394575	0.158896	CURATED		x
NAKAMURA_ADIPOGENESIS_LATE_DN	NAKAMURA_ADIPOGENESIS_LATE_DN		33	0.547404	1.47122	0.0394575	0.161578	CURATED		x
BIOCARTA_BCELLSURVIVAL_PATHWAY	BIOCARTA_BCELLSURVIVAL_PATHWAY		16	0.652306	1.5227	0.0395095	0.135671	CURATED		x
REACTOME_GRB2_EVENTS_IN_ERBB2_SIGNALING	REACTOME_GRB2_EVENTS_IN_ERBB2_SIGNALING		20	0.610709	1.49396	0.0395778	0.150447	CURATED		x
NABA_BASEMENT_MEMBRANES	NABA_BASEMENT_MEMBRANES		32	0.560742	1.47969	0.0395913	0.157399	CURATED		x
GINESTIER_BREAST_CANCER_ZNF217_AMPLIFIED_UP	GINESTIER_BREAST_CANCER_ZNF217_AMPLIFIED_UP		69	0.468792	1.40142	0.0397727	0.204709	CURATED		x
APPIERTO_RESPONSE_TO_FENRETINIDE_UP	APPIERTO_RESPONSE_TO_FENRETINIDE_UP		35	0.540443	1.46798	0.0397946	0.162571	CURATED		x
QI_HYPOXIA_TARGETS_OF_HIF1A_AND_FOXA2	QI_HYPOXIA_TARGETS_OF_HIF1A_AND_FOXA2		35	0.558752	1.48676	0.0398506	0.156109	CURATED		x
REACTOME_CDK_MEDIATED_PHOSPHORYLATION_AND_REMOVAL_OF_CDC6	REACTOME_CDK_MEDIATED_PHOSPHORYLATION_AND_REMOVAL_OF_CDC6		45	0.531501	1.49525	0.0398551	0.150042	CURATED		x
SHEDDEN_LUNG_CANCER_GOOD_SURVIVAL_A5	SHEDDEN_LUNG_CANCER_GOOD_SURVIVAL_A5		60	0.478021	1.40715	0.0398593	0.200628	CURATED		x
REACTOME_P75_NTR_RECEPTOR_MEDIATED_SIGNALLING	REACTOME_P75_NTR_RECEPTOR_MEDIATED_SIGNALLING		65	0.47135	1.40023	0.0400916	0.205592	CURATED		x
KEGG_ANTIGEN_PROCESSING_AND_PRESENTATION	KEGG_ANTIGEN_PROCESSING_AND_PRESENTATION		48	0.513596	1.46293	0.0401417	0.165541	CURATED		x
PID_WNT_CANONICAL_PATHWAY	PID_WNT_CANONICAL_PATHWAY		19	0.614725	1.50834	0.0403226	0.143365	CURATED		x
BIOCARTA_ERK5_PATHWAY	BIOCARTA_ERK5_PATHWAY		16	0.630169	1.50161	0.04039	0.146242	CURATED		x
SNIJDERS_AMPLIFIED_IN_HEAD_AND_NECK_TUMORS	SNIJDERS_AMPLIFIED_IN_HEAD_AND_NECK_TUMORS		36	0.553146	1.48357	0.0403917	0.157371	CURATED		x
JAZAG_TGFB1_SIGNALING_VIA_SMAD4_DN	JAZAG_TGFB1_SIGNALING_VIA_SMAD4_DN		46	0.511819	1.43745	0.0407186	0.182851	CURATED		x
GRAHAM_CML_QUIESCENT_VS_NORMAL_DIVIDING_UP	GRAHAM_CML_QUIESCENT_VS_NORMAL_DIVIDING_UP		45	0.504371	1.43024	0.0408416	0.186518	CURATED		x
RASHI_RESPONSE_TO_IONIZING_RADIATION_3	RASHI_RESPONSE_TO_IONIZING_RADIATION_3		40	0.532086	1.48089	0.0408654	0.158194	CURATED		x
REACTOME_INSULIN_RECEPTOR_SIGNALLING_CASCADE	REACTOME_INSULIN_RECEPTOR_SIGNALLING_CASCADE		68	0.470151	1.41864	0.0409556	0.193945	CURATED		x
KEGG_VASCULAR_SMOOTH_MUSCLE_CONTRACTION	KEGG_VASCULAR_SMOOTH_MUSCLE_CONTRACTION		74	0.468001	1.41516	0.0411429	0.195962	CURATED		x
BIOCARTA_BARRESTIN_SRC_PATHWAY	BIOCARTA_BARRESTIN_SRC_PATHWAY		14	0.663748	1.52313	0.0411523	0.135336	CURATED		x
BIOCARTA_INSULIN_PATHWAY	BIOCARTA_INSULIN_PATHWAY		20	0.600934	1.49377	0.0412234	0.150273	CURATED		x
SESTO_RESPONSE_TO_UV_C6	SESTO_RESPONSE_TO_UV_C6		39	0.527566	1.44645	0.0414129	0.176584	CURATED		x
XU_RESPONSE_TO_TRETINOIN_AND_NSC682994_DN	XU_RESPONSE_TO_TRETINOIN_AND_NSC682994_DN		15	0.652404	1.54042	0.0414365	0.125949	CURATED		x
PID_RETINOIC_ACID_PATHWAY	PID_RETINOIC_ACID_PATHWAY		29	0.562534	1.48609	0.0414508	0.156311	CURATED		x
BIOCARTA_GLEEVEC_PATHWAY	BIOCARTA_GLEEVEC_PATHWAY		23	0.594861	1.50106	0.0417755	0.146284	CURATED		x
BURTON_ADIPOGENESIS_PEAK_AT_0HR	BURTON_ADIPOGENESIS_PEAK_AT_0HR		54	0.495509	1.43011	0.041866	0.186542	CURATED		x
SAKAI_TUMOR_INFILTRATING_MONOCYTES_DN	SAKAI_TUMOR_INFILTRATING_MONOCYTES_DN		74	0.460745	1.39	0.0420455	0.210375	CURATED		x
BOYLAN_MULTIPLE_MYELOMA_PCA1_UP	BOYLAN_MULTIPLE_MYELOMA_PCA1_UP		54	0.49098	1.43465	0.042204	0.184584	CURATED		x
REACTOME_VIF_MEDIATED_DEGRADATION_OF_APOBEC3G	REACTOME_VIF_MEDIATED_DEGRADATION_OF_APOBEC3G		48	0.511687	1.43837	0.0422705	0.182494	CURATED		x
DITTMER_PTHLH_TARGETS_UP	DITTMER_PTHLH_TARGETS_UP		109	0.422301	1.34184	0.0423913	0.245905	CURATED		x
REACTOME_IMMUNOREGULATORY_INTERACTIONS_BETWEEN_A_LYMPHOID_AND_A_NON_LYMPHOID_CELL	REACTOME_IMMUNOREGULATORY_INTERACTIONS_BETWEEN_A_LYMPHOID_AND_A_NON_LYMPHOID_CELL		24	0.581191	1.48924	0.0425	0.154017	CURATED		x
HE_PTEN_TARGETS_DN	HE_PTEN_TARGETS_DN		7	0.752172	1.45835	0.0426471	0.16859	CURATED		x
PID_HIF1_TFPATHWAY	PID_HIF1_TFPATHWAY		55	0.492509	1.4509	0.0428062	0.174593	CURATED		x
LEE_DOUBLE_POLAR_THYMOCYTE	LEE_DOUBLE_POLAR_THYMOCYTE		17	0.61865	1.45479	0.042953	0.172165	CURATED		x
DELASERNA_MYOD_TARGETS_UP	DELASERNA_MYOD_TARGETS_UP		65	0.483541	1.41137	0.0429733	0.19722	CURATED		x
KEGG_MELANOGENESIS	KEGG_MELANOGENESIS		74	0.4645	1.39079	0.043379	0.211226	CURATED		x
FRASOR_TAMOXIFEN_RESPONSE_DN	FRASOR_TAMOXIFEN_RESPONSE_DN		11	0.698849	1.49359	0.0435393	0.150278	CURATED		x
JAZAG_TGFB1_SIGNALING_VIA_SMAD4_UP	JAZAG_TGFB1_SIGNALING_VIA_SMAD4_UP		79	0.448677	1.36357	0.0436782	0.228573	CURATED		x
REACTOME_PROTEOLYTIC_CLEAVAGE_OF_SNARE_COMPLEX_PROTEINS	REACTOME_PROTEOLYTIC_CLEAVAGE_OF_SNARE_COMPLEX_PROTEINS		16	0.631297	1.4797	0.0437086	0.157601	CURATED		x
PID_INTEGRIN_CS_PATHWAY	PID_INTEGRIN_CS_PATHWAY		18	0.607089	1.48348	0.0437158	0.157275	CURATED		x
GYORFFY_MITOXANTRONE_RESISTANCE	GYORFFY_MITOXANTRONE_RESISTANCE		44	0.504801	1.41704	0.0437352	0.194824	CURATED		x
REACTOME_CD28_DEPENDENT_PI3K_AKT_SIGNALING	REACTOME_CD28_DEPENDENT_PI3K_AKT_SIGNALING		19	0.616883	1.50531	0.0438247	0.144071	CURATED		x
NIKOLSKY_BREAST_CANCER_20Q11_AMPLICON	NIKOLSKY_BREAST_CANCER_20Q11_AMPLICON		23	0.579281	1.45524	0.0439414	0.171772	CURATED		x
REACTOME_EXTRACELLULAR_MATRIX_ORGANIZATION	REACTOME_EXTRACELLULAR_MATRIX_ORGANIZATION		61	0.471961	1.40273	0.0439952	0.203263	CURATED		x
NAKAMURA_CANCER_MICROENVIRONMENT_DN	NAKAMURA_CANCER_MICROENVIRONMENT_DN		42	0.523208	1.46053	0.0440098	0.168164	CURATED		x
TERAO_AOX4_TARGETS_HG_DN	TERAO_AOX4_TARGETS_HG_DN		5	0.802356	1.44298	0.04414	0.179271	CURATED		x
SCHLOSSER_MYC_TARGETS_AND_SERUM_RESPONSE_UP	SCHLOSSER_MYC_TARGETS_AND_SERUM_RESPONSE_UP		46	0.514654	1.4244	0.0442055	0.189561	CURATED		x
REACTOME_TGF_BETA_RECEPTOR_SIGNALING_ACTIVATES_SMADS	REACTOME_TGF_BETA_RECEPTOR_SIGNALING_ACTIVATES_SMADS		24	0.586744	1.47009	0.0445026	0.161663	CURATED		x
MATZUK_SPERMATOCYTE	MATZUK_SPERMATOCYTE		53	0.486946	1.39652	0.0445487	0.206788	CURATED		x
PID_P38_ALPHA_BETA_DOWNSTREAM_PATHWAY	PID_P38_ALPHA_BETA_DOWNSTREAM_PATHWAY		36	0.534359	1.44969	0.0449438	0.174728	CURATED		x
KEGG_BLADDER_CANCER	KEGG_BLADDER_CANCER		37	0.539522	1.46373	0.045	0.165386	CURATED		x
SUBTIL_PROGESTIN_TARGETS	SUBTIL_PROGESTIN_TARGETS		35	0.532698	1.43254	0.0451128	0.185072	CURATED		x
REACTOME_OTHER_SEMAPHORIN_INTERACTIONS	REACTOME_OTHER_SEMAPHORIN_INTERACTIONS		11	0.679639	1.47484	0.0452617	0.159491	CURATED		x
IIZUKA_LIVER_CANCER_PROGRESSION_G1_G2_DN	IIZUKA_LIVER_CANCER_PROGRESSION_G1_G2_DN		24	0.590743	1.48312	0.0453333	0.157537	CURATED		x
LU_IL4_SIGNALING	LU_IL4_SIGNALING		77	0.455909	1.38547	0.045505	0.213851	CURATED		x
PID_PS1_PATHWAY	PID_PS1_PATHWAY		42	0.508605	1.43646	0.0455105	0.183361	CURATED		x
REACTOME_SIGNALING_BY_WNT	REACTOME_SIGNALING_BY_WNT		61	0.48159	1.42515	0.045614	0.189463	CURATED		x
KEGG_NOD_LIKE_RECEPTOR_SIGNALING_PATHWAY	KEGG_NOD_LIKE_RECEPTOR_SIGNALING_PATHWAY		51	0.482397	1.39809	0.0456731	0.207224	CURATED		x
LIU_IL13_MEMORY_MODEL_UP	LIU_IL13_MEMORY_MODEL_UP		13	0.680954	1.50504	0.0457064	0.144184	CURATED		x
BIOCARTA_CDK5_PATHWAY	BIOCARTA_CDK5_PATHWAY		10	0.710049	1.48675	0.0457064	0.155905	CURATED		x
VISALA_AGING_LYMPHOCYTE_DN	VISALA_AGING_LYMPHOCYTE_DN		15	0.632376	1.47634	0.0457064	0.15843	CURATED		x
GUO_TARGETS_OF_IRS1_AND_IRS2	GUO_TARGETS_OF_IRS1_AND_IRS2		79	0.456209	1.3922	0.0457666	0.209906	CURATED		x
NABA_COLLAGENS	NABA_COLLAGENS		34	0.533467	1.42771	0.0458599	0.187978	CURATED		x
REACTOME_DOWNSTREAM_SIGNAL_TRANSDUCTION	REACTOME_DOWNSTREAM_SIGNAL_TRANSDUCTION		83	0.456646	1.39388	0.0460157	0.208867	CURATED		x
YAO_TEMPORAL_RESPONSE_TO_PROGESTERONE_CLUSTER_7	YAO_TEMPORAL_RESPONSE_TO_PROGESTERONE_CLUSTER_7		66	0.473243	1.40501	0.0460829	0.201615	CURATED		x
REACTOME_MITOTIC_PROMETAPHASE	REACTOME_MITOTIC_PROMETAPHASE		82	0.458262	1.39784	0.0463801	0.206823	CURATED		x
BHAT_ESR1_TARGETS_VIA_AKT1_DN	BHAT_ESR1_TARGETS_VIA_AKT1_DN		69	0.45743	1.36821	0.0466439	0.224179	CURATED		x
YAO_TEMPORAL_RESPONSE_TO_PROGESTERONE_CLUSTER_14	YAO_TEMPORAL_RESPONSE_TO_PROGESTERONE_CLUSTER_14		129	0.420496	1.3591	0.0470588	0.231285	CURATED		x
MARZEC_IL2_SIGNALING_UP	MARZEC_IL2_SIGNALING_UP		97	0.444647	1.38076	0.0471491	0.214807	CURATED		x
GROSS_HYPOXIA_VIA_HIF1A_ONLY	GROSS_HYPOXIA_VIA_HIF1A_ONLY		7	0.753789	1.44811	0.0471976	0.175405	CURATED		x
WOTTON_RUNX_TARGETS_DN	WOTTON_RUNX_TARGETS_DN		23	0.576263	1.44252	0.0474308	0.179587	CURATED		x
BIOCARTA_TOLL_PATHWAY	BIOCARTA_TOLL_PATHWAY		34	0.535148	1.43001	0.0475594	0.186102	CURATED		x
REACTOME_ION_TRANSPORT_BY_P_TYPE_ATPASES	REACTOME_ION_TRANSPORT_BY_P_TYPE_ATPASES		23	0.593119	1.49162	0.0476804	0.152105	CURATED		x
GERY_CEBP_TARGETS	GERY_CEBP_TARGETS		107	0.428248	1.35151	0.0479825	0.237463	CURATED		x
DAIRKEE_TERT_TARGETS_DN	DAIRKEE_TERT_TARGETS_DN		103	0.435908	1.37143	0.0479911	0.22166	CURATED		x
REACTOME_COLLAGEN_FORMATION	REACTOME_COLLAGEN_FORMATION		46	0.502799	1.43002	0.0480192	0.186285	CURATED		x
ZHANG_TLX_TARGETS_UP	ZHANG_TLX_TARGETS_UP		93	0.430066	1.34553	0.0480984	0.24272	CURATED		x
AMIT_SERUM_RESPONSE_120_MCF10A	AMIT_SERUM_RESPONSE_120_MCF10A		62	0.461427	1.37281	0.0481651	0.221315	CURATED		x
REACTOME_DEADENYLATION_DEPENDENT_MRNA_DECAY	REACTOME_DEADENYLATION_DEPENDENT_MRNA_DECAY		43	0.507818	1.41337	0.0482077	0.197335	CURATED		x
NIKOLSKY_BREAST_CANCER_16Q24_AMPLICON	NIKOLSKY_BREAST_CANCER_16Q24_AMPLICON		38	0.514213	1.43594	0.0483271	0.183722	CURATED		x
REACTOME_ION_CHANNEL_TRANSPORT	REACTOME_ION_CHANNEL_TRANSPORT		28	0.561188	1.47094	0.0484076	0.16156	CURATED		x
KEGG_PROXIMAL_TUBULE_BICARBONATE_RECLAMATION	KEGG_PROXIMAL_TUBULE_BICARBONATE_RECLAMATION		15	0.652742	1.47115	0.0486486	0.161472	CURATED		x
REACTOME_DOWNREGULATION_OF_TGF_BETA_RECEPTOR_SIGNALING	REACTOME_DOWNREGULATION_OF_TGF_BETA_RECEPTOR_SIGNALING		21	0.60373	1.48308	0.0487484	0.15738	CURATED		x
RHODES_CANCER_META_SIGNATURE	RHODES_CANCER_META_SIGNATURE		64	0.471279	1.37582	0.0488372	0.219622	CURATED		x
KYNG_ENVIRONMENTAL_STRESS_RESPONSE_NOT_BY_GAMMA_IN_OLD	KYNG_ENVIRONMENTAL_STRESS_RESPONSE_NOT_BY_GAMMA_IN_OLD		25	0.562887	1.43799	0.0490066	0.182489	CURATED		x
REACTOME_ANTIGEN_PRESENTATION_FOLDING_ASSEMBLY_AND_PEPTIDE_LOADING_OF_CLASS_I_MHC	REACTOME_ANTIGEN_PRESENTATION_FOLDING_ASSEMBLY_AND_PEPTIDE_LOADING_OF_CLASS_I_MHC		19	0.600919	1.45367	0.0491591	0.172882	CURATED		x
PID_FGF_PATHWAY	PID_FGF_PATHWAY		43	0.512213	1.42731	0.0492611	0.188147	CURATED		x
VARELA_ZMPSTE24_TARGETS_UP	VARELA_ZMPSTE24_TARGETS_UP		35	0.538168	1.44714	0.0493218	0.176193	CURATED		x
BIOCARTA_NGF_PATHWAY	BIOCARTA_NGF_PATHWAY		17	0.626317	1.4839	0.0493827	0.157378	CURATED		x
KEGG_GLIOMA	KEGG_GLIOMA		55	0.481438	1.40631	0.0494118	0.200572	CURATED		x
LEE_METASTASIS_AND_ALTERNATIVE_SPLICING_DN	LEE_METASTASIS_AND_ALTERNATIVE_SPLICING_DN		36	0.530611	1.43901	0.0495049	0.182149	CURATED		x
BOYLAN_MULTIPLE_MYELOMA_D_DN	BOYLAN_MULTIPLE_MYELOMA_D_DN		59	0.487421	1.40811	0.0497041	0.20028	CURATED		x
YANAGIHARA_ESX1_TARGETS	YANAGIHARA_ESX1_TARGETS		26	0.560377	1.43103	0.0498034	0.185973	CURATED		x
REACTOME_ADHERENS_JUNCTIONS_INTERACTIONS	REACTOME_ADHERENS_JUNCTIONS_INTERACTIONS		19	0.618281	1.47642	0.0499343	0.158547	CURATED		x
GARGALOVIC_RESPONSE_TO_OXIDIZED_PHOSPHOLIPIDS_BLUE_DN	GARGALOVIC_RESPONSE_TO_OXIDIZED_PHOSPHOLIPIDS_BLUE_DN	Details ...	55	-0.609608	-2.25671	0	0.00460594	CURATED		x
MILI_PSEUDOPODIA_HAPTOTAXIS_UP	MILI_PSEUDOPODIA_HAPTOTAXIS_UP	Details ...	476	0.627775	2.11403	0	0.00564718	CURATED			x
ZHANG_TLX_TARGETS_36HR_DN	ZHANG_TLX_TARGETS_36HR_DN	Details ...	181	0.650811	2.11379	0	0.00282359	CURATED			x
HAMAI_APOPTOSIS_VIA_TRAIL_UP	HAMAI_APOPTOSIS_VIA_TRAIL_UP	Details ...	505	0.618075	2.08209	0	0.00502909	CURATED			x
SHEN_SMARCA2_TARGETS_UP	SHEN_SMARCA2_TARGETS_UP	Details ...	415	0.600152	2.01903	0	0.017938	CURATED			x
GABRIELY_MIR21_TARGETS	GABRIELY_MIR21_TARGETS	Details ...	268	0.593639	1.96812	0	0.0447551	CURATED			x
RODRIGUES_THYROID_CARCINOMA_ANAPLASTIC_UP	RODRIGUES_THYROID_CARCINOMA_ANAPLASTIC_UP	Details ...	661	0.575244	1.95086	0	0.0443959	CURATED			x
LIU_IL13_PRIMING_MODEL	LIU_IL13_PRIMING_MODEL	Details ...	14	0.845826	1.94264	0	0.0391526	CURATED			x
IKEDA_MIR133_TARGETS_UP	IKEDA_MIR133_TARGETS_UP	Details ...	42	0.675216	1.93093	0	0.0441116	CURATED			x
HU_GENOTOXIN_ACTION_DIRECT_VS_INDIRECT_24HR	HU_GENOTOXIN_ACTION_DIRECT_VS_INDIRECT_24HR	Details ...	46	0.675323	1.92626	0	0.0430245	CURATED			x
DAZARD_RESPONSE_TO_UV_SCC_UP	DAZARD_RESPONSE_TO_UV_SCC_UP	Details ...	110	0.607637	1.92563	0	0.0397533	CURATED			x
WENDT_COHESIN_TARGETS_UP	WENDT_COHESIN_TARGETS_UP	Details ...	33	0.694542	1.91183	0	0.0422393	CURATED			x
HERNANDEZ_MITOTIC_ARREST_BY_DOCETAXEL_2_DN	HERNANDEZ_MITOTIC_ARREST_BY_DOCETAXEL_2_DN	Details ...	8	0.928236	1.91127	0	0.0398023	CURATED			x
ZHANG_TLX_TARGETS_DN	ZHANG_TLX_TARGETS_DN	Details ...	87	0.612829	1.90876	0	0.0386738	CURATED			x
JOHNSTONE_PARVB_TARGETS_2_DN	JOHNSTONE_PARVB_TARGETS_2_DN	Details ...	310	0.565582	1.90228	0	0.0404007	CURATED			x
RODRIGUES_THYROID_CARCINOMA_POORLY_DIFFERENTIATED_UP	RODRIGUES_THYROID_CARCINOMA_POORLY_DIFFERENTIATED_UP	Details ...	585	0.562614	1.89671	0	0.0411504	CURATED			x
WANG_LSD1_TARGETS_DN	WANG_LSD1_TARGETS_DN	Details ...	20	0.765715	1.8945	0	0.0398802	CURATED			x
DACOSTA_UV_RESPONSE_VIA_ERCC3_DN	DACOSTA_UV_RESPONSE_VIA_ERCC3_DN	Details ...	820	0.555914	1.89267	0	0.0387822	CURATED			x
SCHLOSSER_SERUM_RESPONSE_DN	SCHLOSSER_SERUM_RESPONSE_DN	Details ...	621	0.550584	1.86475	0	0.0532916	CURATED			x
ZHANG_BREAST_CANCER_PROGENITORS_UP	ZHANG_BREAST_CANCER_PROGENITORS_UP	Details ...	381	0.555466	1.86103	0	0.0511709	CURATED			x
VILIMAS_NOTCH1_TARGETS_UP	VILIMAS_NOTCH1_TARGETS_UP	Details ...	22	0.726548	1.85977	0	0.0501067	CURATED			x
PID_PI3K_PLC_TRK_PATHWAY	PID_PI3K_PLC_TRK_PATHWAY	Details ...	33	0.687457	1.8587	0	0.0485811	CURATED			x
HERNANDEZ_ABERRANT_MITOSIS_BY_DOCETACEL_2NM_DN	HERNANDEZ_ABERRANT_MITOSIS_BY_DOCETACEL_2NM_DN	Details ...	14	0.808471	1.85192	0	0.0458793	CURATED			x
DACOSTA_UV_RESPONSE_VIA_ERCC3_COMMON_DN	DACOSTA_UV_RESPONSE_VIA_ERCC3_COMMON_DN	Details ...	469	0.54983	1.84689	0	0.0453148	CURATED			x
CHOI_ATL_STAGE_PREDICTOR	CHOI_ATL_STAGE_PREDICTOR	Details ...	35	0.675948	1.84242	0	0.0456471	CURATED			x
JOHNSTONE_PARVB_TARGETS_3_DN	JOHNSTONE_PARVB_TARGETS_3_DN	Details ...	846	0.539925	1.83735	0	0.0472597	CURATED			x
BROWNE_HCMV_INFECTION_2HR_UP	BROWNE_HCMV_INFECTION_2HR_UP	Details ...	25	0.709077	1.83452	0	0.04739	CURATED			x
OSMAN_BLADDER_CANCER_UP	OSMAN_BLADDER_CANCER_UP	Details ...	361	0.548376	1.83027	0	0.0470821	CURATED			x
JOHNSTONE_PARVB_TARGETS_1_DN	JOHNSTONE_PARVB_TARGETS_1_DN	Details ...	58	0.61416	1.82874	0	0.0467239	CURATED			x
SENGUPTA_NASOPHARYNGEAL_CARCINOMA_UP	SENGUPTA_NASOPHARYNGEAL_CARCINOMA_UP	Details ...	250	0.550069	1.82208	0	0.0478775	CURATED			x
HAHTOLA_MYCOSIS_FUNGOIDES_CD4_DN	HAHTOLA_MYCOSIS_FUNGOIDES_CD4_DN	Details ...	107	0.574082	1.82148	0	0.0472774	CURATED			x
ENK_UV_RESPONSE_KERATINOCYTE_DN	ENK_UV_RESPONSE_KERATINOCYTE_DN	Details ...	468	0.537233	1.81946	0	0.0460734	CURATED			x
BIOCARTA_CDK5_PATHWAY	BIOCARTA_CDK5_PATHWAY	Details ...	10	0.84889	1.81935	0	0.0451124	CURATED			x
BILD_CTNNB1_ONCOGENIC_SIGNATURE	BILD_CTNNB1_ONCOGENIC_SIGNATURE	Details ...	73	0.603675	1.81854	0	0.0445219	CURATED			x
EPPERT_LSC_R	EPPERT_LSC_R	Details ...	29	0.675839	1.81768	0	0.043977	CURATED			x
GENTILE_UV_RESPONSE_CLUSTER_D4	GENTILE_UV_RESPONSE_CLUSTER_D4	Details ...	53	0.624231	1.81727	0	0.0432572	CURATED			x
SEIDEN_ONCOGENESIS_BY_MET	SEIDEN_ONCOGENESIS_BY_MET	Details ...	82	0.591569	1.81482	0	0.0434153	CURATED			x
BHATI_G2M_ARREST_BY_2METHOXYESTRADIOL_UP	BHATI_G2M_ARREST_BY_2METHOXYESTRADIOL_UP	Details ...	93	0.582797	1.81352	0	0.0432639	CURATED			x
MURAKAMI_UV_RESPONSE_24HR	MURAKAMI_UV_RESPONSE_24HR	Details ...	11	0.821634	1.81283	0	0.0427481	CURATED			x
AMIT_SERUM_RESPONSE_60_MCF10A	AMIT_SERUM_RESPONSE_60_MCF10A	Details ...	52	0.624653	1.80955	0	0.0431794	CURATED			x
DAZARD_UV_RESPONSE_CLUSTER_G6	DAZARD_UV_RESPONSE_CLUSTER_G6	Details ...	138	0.562439	1.80933	0	0.0424716	CURATED			x
BONCI_TARGETS_OF_MIR15A_AND_MIR16_1	BONCI_TARGETS_OF_MIR15A_AND_MIR16_1	Details ...	81	0.582421	1.80915	0	0.0418593	CURATED			x
SENGUPTA_NASOPHARYNGEAL_CARCINOMA_WITH_LMP1_UP	SENGUPTA_NASOPHARYNGEAL_CARCINOMA_WITH_LMP1_UP	Details ...	310	0.539563	1.80286	0	0.0444489	CURATED			x
ZHU_CMV_24_HR_UP	ZHU_CMV_24_HR_UP	Details ...	83	0.586467	1.80217	0	0.0440271	CURATED			x
SESTO_RESPONSE_TO_UV_C2	SESTO_RESPONSE_TO_UV_C2	Details ...	49	0.614688	1.80177	0	0.0433871	CURATED			x
ZHOU_TNF_SIGNALING_30MIN	ZHOU_TNF_SIGNALING_30MIN	Details ...	48	0.62169	1.8008	0	0.043111	CURATED			x
ZHENG_FOXP3_TARGETS_IN_THYMUS_UP	ZHENG_FOXP3_TARGETS_IN_THYMUS_UP	Details ...	169	0.554085	1.79946	0	0.0429725	CURATED			x
FARMER_BREAST_CANCER_CLUSTER_2	FARMER_BREAST_CANCER_CLUSTER_2	Details ...	31	0.657007	1.7993	0	0.0423822	CURATED			x
MOLENAAR_TARGETS_OF_CCND1_AND_CDK4_DN	MOLENAAR_TARGETS_OF_CCND1_AND_CDK4_DN	Details ...	50	0.615809	1.79306	0	0.0446788	CURATED			x
GARY_CD5_TARGETS_DN	GARY_CD5_TARGETS_DN	Details ...	404	0.527278	1.782	0	0.0491047	CURATED			x
STEARMAN_LUNG_CANCER_EARLY_VS_LATE_UP	STEARMAN_LUNG_CANCER_EARLY_VS_LATE_UP	Details ...	114	0.557346	1.77843	0	0.0481328	CURATED			x
DACOSTA_UV_RESPONSE_VIA_ERCC3_XPCS_DN	DACOSTA_UV_RESPONSE_VIA_ERCC3_XPCS_DN	Details ...	84	0.574726	1.7747	0	0.0495795	CURATED			x
SCHLOSSER_MYC_TARGETS_REPRESSED_BY_SERUM	SCHLOSSER_MYC_TARGETS_REPRESSED_BY_SERUM	Details ...	152	0.549609	1.77245	0	0.0501482	CURATED			x
MARTINEZ_RESPONSE_TO_TRABECTEDIN_DN	MARTINEZ_RESPONSE_TO_TRABECTEDIN_DN	Details ...	261	0.531235	1.76973	0	0.050332	CURATED			x
CHEN_HOXA5_TARGETS_9HR_UP	CHEN_HOXA5_TARGETS_9HR_UP	Details ...	206	0.5393	1.76965	0	0.0496591	CURATED			x
HOLLEMAN_DAUNORUBICIN_B_ALL_UP	HOLLEMAN_DAUNORUBICIN_B_ALL_UP	Details ...	9	0.845549	1.76605	0	0.0511397	CURATED			x
HU_ANGIOGENESIS_DN	HU_ANGIOGENESIS_DN	Details ...	33	0.64699	1.76064	0	0.0536293	CURATED			x
CHOI_ATL_CHRONIC_VS_ACUTE_DN	CHOI_ATL_CHRONIC_VS_ACUTE_DN	Details ...	18	0.716396	1.75615	0	0.0541535	CURATED			x
IKEDA_MIR30_TARGETS_UP	IKEDA_MIR30_TARGETS_UP	Details ...	111	0.55312	1.75558	0	0.0538099	CURATED			x
GAUSSMANN_MLL_AF4_FUSION_TARGETS_C_UP	GAUSSMANN_MLL_AF4_FUSION_TARGETS_C_UP	Details ...	134	0.545528	1.7539	0	0.0542775	CURATED			x
BOYAULT_LIVER_CANCER_SUBCLASS_G3_UP	BOYAULT_LIVER_CANCER_SUBCLASS_G3_UP	Details ...	182	0.534911	1.7459	0	0.0546832	CURATED			x
FLECHNER_BIOPSY_KIDNEY_TRANSPLANT_OK_VS_DONOR_UP	FLECHNER_BIOPSY_KIDNEY_TRANSPLANT_OK_VS_DONOR_UP	Details ...	494	0.514493	1.74273	0	0.0534842	CURATED			x
ZHU_CMV_ALL_UP	ZHU_CMV_ALL_UP	Details ...	103	0.555646	1.74227	0	0.0532213	CURATED			x
NING_CHRONIC_OBSTRUCTIVE_PULMONARY_DISEASE_UP	NING_CHRONIC_OBSTRUCTIVE_PULMONARY_DISEASE_UP	Details ...	113	0.542672	1.74119	0	0.0532585	CURATED			x
WAKASUGI_HAVE_ZNF143_BINDING_SITES	WAKASUGI_HAVE_ZNF143_BINDING_SITES	Details ...	56	0.590351	1.74049	0	0.053074	CURATED			x
BIOCARTA_DNAFRAGMENT_PATHWAY	BIOCARTA_DNAFRAGMENT_PATHWAY	Details ...	9	0.832201	1.73689	0	0.0521493	CURATED			x
DEURIG_T_CELL_PROLYMPHOCYTIC_LEUKEMIA_DN	DEURIG_T_CELL_PROLYMPHOCYTIC_LEUKEMIA_DN	Details ...	241	0.520942	1.73315	0	0.0532589	CURATED			x
TIEN_INTESTINE_PROBIOTICS_2HR_DN	TIEN_INTESTINE_PROBIOTICS_2HR_DN	Details ...	82	0.553532	1.72931	0	0.054912	CURATED			x
BROWNE_HCMV_INFECTION_4HR_UP	BROWNE_HCMV_INFECTION_4HR_UP	Details ...	43	0.603984	1.72844	0	0.0538381	CURATED			x
PECE_MAMMARY_STEM_CELL_DN	PECE_MAMMARY_STEM_CELL_DN	Details ...	128	0.540507	1.72798	0	0.053141	CURATED			x
PUJANA_BRCA_CENTERED_NETWORK	PUJANA_BRCA_CENTERED_NETWORK	Details ...	116	0.54195	1.72683	0	0.0534883	CURATED			x
MOREAUX_MULTIPLE_MYELOMA_BY_TACI_DN	MOREAUX_MULTIPLE_MYELOMA_BY_TACI_DN	Details ...	162	0.527344	1.7214	0	0.0549872	CURATED			x
BORCZUK_MALIGNANT_MESOTHELIOMA_UP	BORCZUK_MALIGNANT_MESOTHELIOMA_UP	Details ...	294	0.513398	1.71715	0	0.0563171	CURATED			x
REACTOME_REGULATION_OF_MRNA_STABILITY_BY_PROTEINS_THAT_BIND_AU_RICH_ELEMENTS	REACTOME_REGULATION_OF_MRNA_STABILITY_BY_PROTEINS_THAT_BIND_AU_RICH_ELEMENTS	Details ...	80	0.557816	1.71379	0	0.0569145	CURATED			x
TIEN_INTESTINE_PROBIOTICS_6HR_DN	TIEN_INTESTINE_PROBIOTICS_6HR_DN	Details ...	154	0.528014	1.71199	0	0.0576021	CURATED			x
GENTILE_UV_HIGH_DOSE_DN	GENTILE_UV_HIGH_DOSE_DN	Details ...	293	0.511594	1.7109	0	0.0577847	CURATED			x
PUJANA_XPRSS_INT_NETWORK	PUJANA_XPRSS_INT_NETWORK	Details ...	161	0.525973	1.70362	0	0.060033	CURATED			x
PILON_KLF1_TARGETS_UP	PILON_KLF1_TARGETS_UP	Details ...	355	0.508881	1.70269	0	0.0602098	CURATED			x
RAMALHO_STEMNESS_UP	RAMALHO_STEMNESS_UP	Details ...	195	0.51683	1.69636	0	0.0625463	CURATED			x
CHIANG_LIVER_CANCER_SUBCLASS_UNANNOTATED_DN	CHIANG_LIVER_CANCER_SUBCLASS_UNANNOTATED_DN	Details ...	180	0.51958	1.6963	0	0.062087	CURATED			x
WATANABE_RECTAL_CANCER_RADIOTHERAPY_RESPONSIVE_DN	WATANABE_RECTAL_CANCER_RADIOTHERAPY_RESPONSIVE_DN	Details ...	84	0.542394	1.69151	0	0.0637104	CURATED			x
LAIHO_COLORECTAL_CANCER_SERRATED_UP	LAIHO_COLORECTAL_CANCER_SERRATED_UP	Details ...	101	0.537094	1.68905	0	0.0635745	CURATED			x
WHITFIELD_CELL_CYCLE_M_G1	WHITFIELD_CELL_CYCLE_M_G1	Details ...	132	0.528757	1.6886	0	0.0633957	CURATED			x
GEORGES_TARGETS_OF_MIR192_AND_MIR215	GEORGES_TARGETS_OF_MIR192_AND_MIR215	Details ...	773	0.495559	1.68367	0	0.0649975	CURATED			x
REACTOME_INTERFERON_SIGNALING	REACTOME_INTERFERON_SIGNALING	Details ...	118	0.528539	1.68269	0	0.0647982	CURATED			x
BORLAK_LIVER_CANCER_EGF_UP	BORLAK_LIVER_CANCER_EGF_UP	Details ...	41	0.596171	1.68232	0	0.0647166	CURATED			x
SANSOM_APC_TARGETS_UP	SANSOM_APC_TARGETS_UP		91	0.538931	1.67567	0	0.0675895	CURATED			x
MARKEY_RB1_ACUTE_LOF_UP	MARKEY_RB1_ACUTE_LOF_UP		215	0.505368	1.67191	0	0.0700049	CURATED			x
CUI_TCF21_TARGETS_2_DN	CUI_TCF21_TARGETS_2_DN		671	0.492812	1.66803	0	0.0710196	CURATED			x
KEGG_UBIQUITIN_MEDIATED_PROTEOLYSIS	KEGG_UBIQUITIN_MEDIATED_PROTEOLYSIS		125	0.519546	1.66764	0	0.070832	CURATED			x
ZHANG_TLX_TARGETS_60HR_DN	ZHANG_TLX_TARGETS_60HR_DN		252	0.502211	1.66738	0	0.0705393	CURATED			x
DING_LUNG_CANCER_EXPRESSION_BY_COPY_NUMBER	DING_LUNG_CANCER_EXPRESSION_BY_COPY_NUMBER		99	0.526812	1.66542	0	0.0710743	CURATED			x
FERREIRA_EWINGS_SARCOMA_UNSTABLE_VS_STABLE_UP	FERREIRA_EWINGS_SARCOMA_UNSTABLE_VS_STABLE_UP		144	0.51808	1.66535	0	0.0706798	CURATED			x
BIDUS_METASTASIS_UP	BIDUS_METASTASIS_UP		200	0.508574	1.65979	0	0.0722271	CURATED			x
IKEDA_MIR1_TARGETS_UP	IKEDA_MIR1_TARGETS_UP		51	0.563952	1.65729	0	0.0733723	CURATED			x
SPIELMAN_LYMPHOBLAST_EUROPEAN_VS_ASIAN_DN	SPIELMAN_LYMPHOBLAST_EUROPEAN_VS_ASIAN_DN		541	0.491933	1.65426	0	0.0743018	CURATED			x
UDAYAKUMAR_MED1_TARGETS_UP	UDAYAKUMAR_MED1_TARGETS_UP		126	0.518816	1.65355	0	0.0737205	CURATED			x
BAELDE_DIABETIC_NEPHROPATHY_DN	BAELDE_DIABETIC_NEPHROPATHY_DN		369	0.49332	1.65336	0	0.0730658	CURATED			x
STARK_PREFRONTAL_CORTEX_22Q11_DELETION_UP	STARK_PREFRONTAL_CORTEX_22Q11_DELETION_UP		160	0.506375	1.65305	0	0.0725507	CURATED			x
PYEON_CANCER_HEAD_AND_NECK_VS_CERVICAL_UP	PYEON_CANCER_HEAD_AND_NECK_VS_CERVICAL_UP		162	0.509674	1.65259	0	0.0725461	CURATED			x
[truncated: 2,585 more rows]
